# Supplementary material for: Genome-wide prediction models that incorporate de novo GWAS are a powerful new tool for tropical rice improvement
Source: Heredity (Edinb). 2016 Feb 10;116(4):395–408. doi: 10.1038/hdy.2015.113 (PMC4806696; doi:10.1038/hdy.2015.113)
Supplement: Supplementary Table 1 [file hdy2015113x4.xlsx]

## Sheet: Table S1A_RYT_exp_design
RYT Experiment Numbers
	VP
TP:	2012DS	2012WS
2009-2011 all seasons	1	3
2009-2011 all seasons, 2012 DS		2
2009-2011 DS	4
2009-2011 WS		5
2011 all seasons	6	7
2011 all seasons, 2012 DS		8
2010-2011 all seasons	9	10
2010-2011 all seasons, 2012 DS		11
2010 WS, 2011 all seasons	12

## Sheet: Table S1B MET exp design
	VP = 2012 DS					VP= 2012 WS
	A. TP = 2011 AS, 2012 DS, 2012 DS Isabela excluded	D. TP= 2011 DS, 2012 DS, 2012 DS Isabela excluded	F. = A with 2012 DS Isabela	H. = D with 2012 DS Isabela	I. = 2012 DS only	B. TP= 2011-2012 AS, 2012 DS Isabela excluded	C. TP= 2011 AS, 2012 WS	E. TP= 2011 WS, 2012 WS	G. = B with 2012 DS Isabela	J. = 2012 WS only
1. all sites except Vietnam	Agusan, Bohol, IRRI, NE	Agusan, Bohol, IRRI, NE	Agusan, Bohol, IRRI, NE, Isabela	Agusan, Bohol, IRRI, NE, Isabela		Agusan, Bohol, IRRI, Isabela, Mid, NE, SL	Agusan, Bohol, IRRI, Isabela, Mid, NE, SL	Agusan, Bohol, IRRI, Isabela, Mid, NE, SL	Agusan, Bohol, IRRI, Isabela, Mid, NE, SL
2. Bohol, Midsayap, Sri Lanka	Bohol					Bohol, Mid, SL	Bohol, Mid, SL
3. Bohol, Midsayap, Sri Lanka, Agusan	Agusan, Bohol	Agusan, Bohol				Agusan, Bohol, Mid, SL	Agusan, Bohol, Mid, SL
4. Nueva Ecija, Isabela, IRRI/Los Baños	IRRI, NE	IRRI, NE	IRRI, NE, Isabela	IRRI, NE, Isabela		IRRI, NE, Isabela	IRRI, NE, Isabela	IRRI, NE, Isabela	IRRI, NE, Isabela
5. Nueva Ecija, Isabela, IRRI/Los Baños, Agusan	Agusan, IRRI, NE	Agusan, IRRI, NE	Agusan, IRRI, Isabela, NE	Agusan, IRRI, Isabela, NE		Agusan, IRRI, Isabela, NE		Agusan, IRRI, Isabela, NE	Agusan, IRRI, Isabela, NE
6. Only Validation site	Agusan, Bohol, IRRI, Isabela, NE	Agusan	Isabela		Isabela, NE	Agusan, Bohol, IRRI, Isabela, Mid, NE, SL, Vietnam	Agusan, Bohol, IRRI, Isabela, NE	Augsan, Bohol, IRRI, Isabela, NE	Isabela	Agusan
7. Bohol, Midsayap, Sri Lanka, Agusan, IRRI/Los Baños	Agusan, Bohol, IRRI	Agusan, Bohol, IRRI				Agusan, Bohol, IRRI, Mid, SL	Agusan, Bohol, IRRI, Mid, SL	Agusan, Bohol, IRRI, Mid, SL
8. Nueva Ecija, Isabela, Agusan,	Agusan, Isabela, NE	Agusan, Isabela, NE	Agusan, Isabela, NE	Agusan, Isabela, NE		Agusan, Isabela, NE	Agusan, Isabela, NE	Agusan, Isabela, NE	Agusan, Isabela, NE
9. Nueva Ecija,Isabela	NE, Isabela		NE, Isabela			NE, Isabela	NE, Isabela	NE, Isabela	NE, Isabela
