# Supplementary material for: Genome-wide prediction models that incorporate de novo GWAS are a powerful new tool for tropical rice improvement
Source: Heredity (Edinb). 2016 Feb 10;116(4):395–408. doi: 10.1038/hdy.2015.113 (PMC4806696; doi:10.1038/hdy.2015.113)
Supplement: Supplementary Table 2 [file hdy2015113x5.xlsx]

## Sheet: Table_S2A_Best_RYT_results
Trait	EXP	TP	VP	Method	GWAS_used	Accuracy_1	fixed_SNPs_1	ave corrected p-val
FLW	4	2009-2011 DS only	2012 DS	GS + de novo GWAS	2012 DS	0.653145	1: S3_1269941 S3_995095 S3_248339 2: S3_1269941 S3_964681 S3_234929 3: S3_1269941 S3_995095 S3_409846 4: S3_1269941 S3_995095 S3_1935861 5: S3_1269941 S3_565311 S3_484323	7.34496e-10
FLW	4	2009-2011 DS only	2012 DS	GS + de novo GWAS	2012 WS	0.649311	1: S3_1269941 S3_608927 S3_248339 2: S3_1269941 S3_985094 S3_404126 3: S3_1269941 S3_984915 S3_473989 4: S3_1269941 S3_953308 S3_443301 5: S3_1269941 S3_608927 S3_404126	1.46329e-05
FLW	4	2009-2011 DS only	2012 DS	RF		0.604222
FLW	4	2009-2011 DS only	2012 DS	rrBLUP		0.501587
FLW	4	2009-2011 DS only	2012 DS	GS + historical GWAS	44K indica	0.499923	1: S8_527441 S12_14104904 S3_13075253 2: S8_527441 S12_14104904 S3_13075253 3: S8_527441 S12_14104904 S3_13075253 4: S8_527441 S12_14104904 S3_13075253 5: S8_527441 S12_14104904 S3_13075253
FLW	4	2009-2011 DS only	2012 DS	GS + historical GWAS	44K all	0.472789	1: S6_9652192 S3_13075253 S3_3767014 2: S6_9652192 S3_13075253 S3_3767014 3: S6_9652192 S3_13075253 S3_3767014 4: S6_9652192 S3_13075253 S3_3767014 5: S6_9652192 S3_13075253 S3_3767014
FLW	4	2009-2011 DS only	2012 DS	GS + historical GWAS	44K TRJ	0.453701	1: S1_27559237 S4_6974032 S9_18690563 2: S1_27559237 S4_6974032 S9_18690563 3: S1_27559237 S4_6974032 S9_18690563 4: S1_27559237 S4_6974032 S9_18690563 5: S1_27559237 S4_6974032 S9_18690563
FLW	5	2009-2011 WS only	2012 WS	GS + de novo GWAS	2012 DS	0.519609	1: S3_1269941 S3_995095 S3_248339 2: S3_1269941 S3_964681 S3_234929 3: S3_1269941 S3_995095 S3_409846 4: S3_1269941 S3_995095 S3_1935861 5: S3_1269941 S3_565311 S3_484323	7.34496e-10
FLW	5	2009-2011 WS only	2012 WS	GS + de novo GWAS	2012 WS	0.516758	1: S3_1269941 S3_608927 S3_248339 2: S3_1269941 S3_985094 S3_404126 3: S3_1269941 S3_984915 S3_473989 4: S3_1269941 S3_953308 S3_443301 5: S3_1269941 S3_608927 S3_404126	1.46329e-05
FLW	5	2009-2011 WS only	2012 WS	GS + historical GWAS	44K all	0.412912	1: S6_9652192 S3_13075253 S3_3767014 2: S6_9652192 S3_13075253 S3_3767014 3: S6_9652192 S3_13075253 S3_3767014 4: S6_9652192 S3_13075253 S3_3767014 5: S6_9652192 S3_13075253 S3_3767014
FLW	5	2009-2011 WS only	2012 WS	rrBLUP		0.412416
FLW	5	2009-2011 WS only	2012 WS	GS + historical GWAS	44K TRJ	0.39544	1: S1_27559237 S4_6974032 S9_18690563 2: S1_27559237 S4_6974032 S9_18690563 3: S1_27559237 S4_6974032 S9_18690563 4: S1_27559237 S4_6974032 S9_18690563 5: S1_27559237 S4_6974032 S9_18690563
FLW	5	2009-2011 WS only	2012 WS	GS + historical GWAS	44K indica	0.383744	1: S8_527441 S12_14104904 S3_13075253 2: S8_527441 S12_14104904 S3_13075253 3: S8_527441 S12_14104904 S3_13075253 4: S8_527441 S12_14104904 S3_13075253 5: S8_527441 S12_14104904 S3_13075253
FLW	5	2009-2011 WS only	2012 WS	RF		0.388495
PH	4	2009-2011 DS only	2012 DS	GS + de novo GWAS	2012 WS	0.348681	1: S6_27325604 S1_37652768 S6_26589939 S3_1269941 2: S6_27325604 S6_25789832 S1_35088164 S3_1269941 3: S2_4862730 S2_966276 S6_27304283 S3_1269941 4: S2_5195018 S1_42137473 S9_16460737 S3_1269941 5: S2_2955300 S6_27325604 S8_27647453 S3_1269941	0.0024297
PH	4	2009-2011 DS only	2012 DS	rrBLUP		0.302718
PH	4	2009-2011 DS only	2012 DS	GS + de novo GWAS	2012 DS	0.301688	1: S3_6608709 S3_6499436 S6_27268485 S3_1269941 2: S1_37603528 S1_35300370 S3_6499436 S3_1269941 3: S3_1269941 S3_6566723 S3_6465294 4: S3_1269941 S8_26234733 S2_4865388 5: S3_6608709 S6_6923353 S3_1269941	0.000506728
PH	4	2009-2011 DS only	2012 DS	GS + historical GWAS	44K TRJ	0.289977	1: S12_22131724 S12_17571707 S5_27059903 S1_27559237 2: S12_22131724 S12_17571707 S5_27059903 S1_27559237 3: S12_22131724 S12_17571707 S5_27059903 S1_27559237 4: S12_22131724 S12_17571707 S5_27059903 S1_27559237 5: S12_22131724 S12_17571707 S5_27059903 S1_27559237
PH	4	2009-2011 DS only	2012 DS	RF		0.289302
PH	4	2009-2011 DS only	2012 DS	GS + historical GWAS	44K indica	0.271769	1: S1_33058461 S12_869255 S1_38110477 S8_527441 2: S1_33058461 S12_869255 S1_38110477 S8_527441 3: S1_33058461 S12_869255 S1_38110477 S8_527441 4: S1_33058461 S12_869255 S1_38110477 S8_527441 5: S1_33058461 S12_869255 S1_38110477 S8_527441
PH	4	2009-2011 DS only	2012 DS	GS + historical GWAS	44K all	0.249683	1: S1_33069643 S1_38110477 S1_38528125 S6_9652192 2: S1_33069643 S1_38110477 S1_38528125 S6_9652192 3: S1_33069643 S1_38110477 S1_38528125 S6_9652192 4: S1_33069643 S1_38110477 S1_38528125 S6_9652192 5: S1_33069643 S1_38110477 S1_38528125 S6_9652192
PH	11	2010-2011 all,2012DS	2012 WS	GS + de novo GWAS	2012 WS	0.281854	1: S6_27325604 S1_37652768 S6_26589939 S3_1269941 2: S6_27325604 S6_25789832 S1_35088164 S3_1269941 3: S2_4862730 S2_966276 S6_27304283 S3_1269941 4: S2_5195018 S1_42137473 S9_16460737 S3_1269941 5: S2_2955300 S6_27325604 S8_27647453 S3_1269941	0.0024297
PH	11	2010-2011 all,2012DS	2012 WS	GS + historical GWAS	44K all	0.264183	1: S1_33069643 S1_38110477 S1_38528125 S6_9652192 2: S1_33069643 S1_38110477 S1_38528125 S6_9652192 3: S1_33069643 S1_38110477 S1_38528125 S6_9652192 4: S1_33069643 S1_38110477 S1_38528125 S6_9652192 5: S1_33069643 S1_38110477 S1_38528125 S6_9652192
PH	11	2010-2011 all,2012DS	2012 WS	rrBLUP		0.263334
PH	11	2010-2011 all,2012DS	2012 WS	RF		0.259599
PH	11	2010-2011 all,2012DS	2012 WS	GS + historical GWAS	44K TRJ	0.253454	1: S12_22131724 S12_17571707 S5_27059903 S1_27559237 2: S12_22131724 S12_17571707 S5_27059903 S1_27559237 3: S12_22131724 S12_17571707 S5_27059903 S1_27559237 4: S12_22131724 S12_17571707 S5_27059903 S1_27559237 5: S12_22131724 S12_17571707 S5_27059903 S1_27559237
PH	11	2010-2011 all,2012DS	2012 WS	GS + de novo GWAS	2012 DS	0.248115	1: S3_6608709 S3_6499436 S6_27268485 S3_1269941 2: S1_37603528 S1_35300370 S3_6499436 S3_1269941 3: S3_1269941 S3_6566723 S3_6465294 4: S3_1269941 S8_26234733 S2_4865388 5: S3_6608709 S6_6923353 S3_1269941	0.000506728
PH	11	2010-2011 all,2012DS	2012 WS	GS + historical GWAS	44K indica	0.231543	1: S1_33058461 S12_869255 S1_38110477 S8_527441 2: S1_33058461 S12_869255 S1_38110477 S8_527441 3: S1_33058461 S12_869255 S1_38110477 S8_527441 4: S1_33058461 S12_869255 S1_38110477 S8_527441 5: S1_33058461 S12_869255 S1_38110477 S8_527441
YLD	1	2009-2011 all	2012 DS	GS + de novo GWAS	2012 WS	0.378474	1: S11_10970936 S11_8723038 S6_25107930 S3_1269941 2: S11_10970936 S10_2686002 S11_8718034 S3_1269941 3: S10_11830527 S11_10970936 S10_13351988 S3_1269941 4: S11_10970936 S11_8723038 S10_11830527 S3_1269941 5: S5_198310 S10_11830527 S6_25107930 S3_1269941	0.00206828
YLD	1	2009-2011 all	2012 DS	rrBLUP		0.308149
YLD	1	2009-2011 all	2012 DS	GS + de novo GWAS	2012 DS	0.276195	1: S6_599067 S2_5422594 S1_33227399 S3_1269941 2: S3_995095 S1_32938077 S5_29099098 S3_1269941 3: S2_5593475 S1_32938077 S2_21619373 S3_1269941 4: S9_12418084 S9_14599107 S6_642604 S3_1269941 5: S6_3325883 S6_4341204 S1_11111920 S3_1269941	0.0120615
YLD	1	2009-2011 all	2012 DS	RF		0.232478
YLD	11	2010-2011 all,2012DS	2012 WS	GS + de novo GWAS	2012 WS	0.321583	1: S11_10970936 S11_8723038 S6_25107930 S3_1269941 2: S11_10970936 S10_2686002 S11_8718034 S3_1269941 3: S10_11830527 S11_10970936 S10_13351988 S3_1269941 4: S11_10970936 S11_8723038 S10_11830527 S3_1269941 5: S5_198310 S10_11830527 S6_25107930 S3_1269941	0.00206828
YLD	11	2010-2011 all,2012DS	2012 WS	RF		0.285031
YLD	11	2010-2011 all,2012DS	2012 WS	rrBLUP		0.276712
YLD	11	2010-2011 all,2012DS	2012 WS	GS + de novo GWAS	2012 DS	0.22839	1: S6_599067 S2_5422594 S1_33227399 S3_1269941 2: S3_995095 S1_32938077 S5_29099098 S3_1269941 3: S2_5593475 S1_32938077 S2_21619373 S3_1269941 4: S9_12418084 S9_14599107 S6_642604 S3_1269941 5: S6_3325883 S6_4341204 S1_11111920 S3_1269941	0.0120615

## Sheet: Table_S2B_All_RYT_results
Trait	EXP	TP	VP	Method	GWAS_used	Accuracy_1	Accuracy_2	Accuracy_3	bias_est	adjusted_accuracy	fixed_SNPs_1	fixed_SNPs_2	fixed_SNPs_3	average_p_wald_FDR_fixed_SNPs_1
FLW	1	2009-2011 all	2012 DS	GS + de novo GWAS	A 2012 DS	0.646748	0.629702	0.643456	-0.0137543	0.660502	1: S3_1269941 S3_995095 S3_248339 2: S3_1269941 S3_964681 S3_234929 3: S3_1269941 S3_995095 S3_409846 4: S3_1269941 S3_995095 S3_1935861 5: S3_1269941 S3_565311 S3_484323	1: S3_1269941 S3_995095 S3_248339 2: S3_1269941 S3_964681 S3_234929 3: S3_1269941 S3_995095 S3_409846 4: S3_1269941 S3_995095 S3_1935861 5: S3_1269941 S3_565311 S3_484323	1: S3_1269941 S3_995095 S3_248339 2: S3_1269941 S3_964681 S3_234929 3: S3_1269941 S3_995095 S3_409846 4: S3_1269941 S3_995095 S3_1935861 5: S3_1269941 S3_565311 S3_484323	7.34496e-10
FLW	1	2009-2011 all	2012 DS	GS + de novo GWAS	A 2012 WS	0.641767	0.621691	0.638383	-0.0166922	0.658459	1: S3_1269941 S3_608927 S3_248339 2: S3_1269941 S3_985094 S3_404126 3: S3_1269941 S3_984915 S3_473989 4: S3_1269941 S3_953308 S3_443301 5: S3_1269941 S3_608927 S3_404126	1: S3_1269941 S3_608927 S3_248339 2: S3_1269941 S3_985094 S3_404126 3: S3_1269941 S3_984915 S3_473989 4: S3_1269941 S3_953308 S3_443301 5: S3_1269941 S3_608927 S3_404126	1: S3_1269941 S3_608927 S3_248339 2: S3_1269941 S3_985094 S3_404126 3: S3_1269941 S3_984915 S3_473989 4: S3_1269941 S3_953308 S3_443301 5: S3_1269941 S3_608927 S3_404126	1.46329e-05
FLW	1	2009-2011 all	2012 DS	RF	B	0.586529	0.576095	0.566775	0.0093195	0.577209
FLW	1	2009-2011 all	2012 DS	rrBLUP	C	0.494616	0.467395	0.486805	-0.0194104	0.514026
FLW	1	2009-2011 all	2012 DS	GS + historical GWAS	C 44K indica	0.488751	0.455329	0.481925	-0.0265957	0.515346	1: S8_527441 S12_14104904 S3_13075253 2: S8_527441 S12_14104904 S3_13075253 3: S8_527441 S12_14104904 S3_13075253 4: S8_527441 S12_14104904 S3_13075253 5: S8_527441 S12_14104904 S3_13075253	1: S8_527441 S12_14104904 S3_13075253 2: S8_527441 S12_14104904 S3_13075253 3: S8_527441 S12_14104904 S3_13075253 4: S8_527441 S12_14104904 S3_13075253 5: S8_527441 S12_14104904 S3_13075253	1: S8_527441 S12_14104904 S3_13075253 2: S8_527441 S12_14104904 S3_13075253 3: S8_527441 S12_14104904 S3_13075253 4: S8_527441 S12_14104904 S3_13075253 5: S8_527441 S12_14104904 S3_13075253
FLW	1	2009-2011 all	2012 DS	GS + historical GWAS	C 44K all	0.483258	0.463984	0.474686	-0.0107017	0.493959	1: S6_9652192 S3_13075253 S3_3767014 2: S6_9652192 S3_13075253 S3_3767014 3: S6_9652192 S3_13075253 S3_3767014 4: S6_9652192 S3_13075253 S3_3767014 5: S6_9652192 S3_13075253 S3_3767014	1: S6_9652192 S3_13075253 S3_3767014 2: S6_9652192 S3_13075253 S3_3767014 3: S6_9652192 S3_13075253 S3_3767014 4: S6_9652192 S3_13075253 S3_3767014 5: S6_9652192 S3_13075253 S3_3767014	1: S6_9652192 S3_13075253 S3_3767014 2: S6_9652192 S3_13075253 S3_3767014 3: S6_9652192 S3_13075253 S3_3767014 4: S6_9652192 S3_13075253 S3_3767014 5: S6_9652192 S3_13075253 S3_3767014
FLW	1	2009-2011 all	2012 DS	RKHS	C	0.477724	0.451048	0.462875	-0.0118275	0.489552
FLW	1	2009-2011 all	2012 DS	GS + historical GWAS	CD 44K TRJ	0.470579	0.450109	0.465494	-0.0153849	0.485964	1: S1_27559237 S4_6974032 S9_18690563 2: S1_27559237 S4_6974032 S9_18690563 3: S1_27559237 S4_6974032 S9_18690563 4: S1_27559237 S4_6974032 S9_18690563 5: S1_27559237 S4_6974032 S9_18690563	1: S1_27559237 S4_6974032 S9_18690563 2: S1_27559237 S4_6974032 S9_18690563 3: S1_27559237 S4_6974032 S9_18690563 4: S1_27559237 S4_6974032 S9_18690563 5: S1_27559237 S4_6974032 S9_18690563	1: S1_27559237 S4_6974032 S9_18690563 2: S1_27559237 S4_6974032 S9_18690563 3: S1_27559237 S4_6974032 S9_18690563 4: S1_27559237 S4_6974032 S9_18690563 5: S1_27559237 S4_6974032 S9_18690563
FLW	1	2009-2011 all	2012 DS	BL	CD	0.413421	0.445169	0.455208	-0.0100395	0.423461
FLW	1	2009-2011 all	2012 DS	MLR	E	-0.0757066	-0.010095	-0.089958	0.0798631	-0.15557
FLW	4	2009-2011 DS only	2012 DS	GS + de novo GWAS	A 2012 DS	0.653145	0.637915	0.653195	-0.0152806	0.668426	1: S3_1269941 S3_995095 S3_248339 2: S3_1269941 S3_964681 S3_234929 3: S3_1269941 S3_995095 S3_409846 4: S3_1269941 S3_995095 S3_1935861 5: S3_1269941 S3_565311 S3_484323	1: S3_1269941 S3_995095 S3_248339 2: S3_1269941 S3_964681 S3_234929 3: S3_1269941 S3_995095 S3_409846 4: S3_1269941 S3_995095 S3_1935861 5: S3_1269941 S3_565311 S3_484323	1: S3_1269941 S3_995095 S3_248339 2: S3_1269941 S3_964681 S3_234929 3: S3_1269941 S3_995095 S3_409846 4: S3_1269941 S3_995095 S3_1935861 5: S3_1269941 S3_565311 S3_484323	7.34496e-10
FLW	4	2009-2011 DS only	2012 DS	GS + de novo GWAS	A 2012 WS	0.649311	0.633413	0.650588	-0.0171748	0.666485	1: S3_1269941 S3_608927 S3_248339 2: S3_1269941 S3_985094 S3_404126 3: S3_1269941 S3_984915 S3_473989 4: S3_1269941 S3_953308 S3_443301 5: S3_1269941 S3_608927 S3_404126	1: S3_1269941 S3_608927 S3_248339 2: S3_1269941 S3_985094 S3_404126 3: S3_1269941 S3_984915 S3_473989 4: S3_1269941 S3_953308 S3_443301 5: S3_1269941 S3_608927 S3_404126	1: S3_1269941 S3_608927 S3_248339 2: S3_1269941 S3_985094 S3_404126 3: S3_1269941 S3_984915 S3_473989 4: S3_1269941 S3_953308 S3_443301 5: S3_1269941 S3_608927 S3_404126	1.46329e-05
FLW	4	2009-2011 DS only	2012 DS	RF	B	0.604222	0.606373	0.600634	0.0057389	0.598484
FLW	4	2009-2011 DS only	2012 DS	rrBLUP	C	0.501587	0.480211	0.49556	-0.0153489	0.516936
FLW	4	2009-2011 DS only	2012 DS	GS + historical GWAS	C 44K indica	0.499923	0.476149	0.496063	-0.0199136	0.519836	1: S8_527441 S12_14104904 S3_13075253 2: S8_527441 S12_14104904 S3_13075253 3: S8_527441 S12_14104904 S3_13075253 4: S8_527441 S12_14104904 S3_13075253 5: S8_527441 S12_14104904 S3_13075253	1: S8_527441 S12_14104904 S3_13075253 2: S8_527441 S12_14104904 S3_13075253 3: S8_527441 S12_14104904 S3_13075253 4: S8_527441 S12_14104904 S3_13075253 5: S8_527441 S12_14104904 S3_13075253	1: S8_527441 S12_14104904 S3_13075253 2: S8_527441 S12_14104904 S3_13075253 3: S8_527441 S12_14104904 S3_13075253 4: S8_527441 S12_14104904 S3_13075253 5: S8_527441 S12_14104904 S3_13075253
FLW	4	2009-2011 DS only	2012 DS	RKHS	C	0.489609	0.480339	0.478852	0.0014869	0.488122
FLW	4	2009-2011 DS only	2012 DS	GS + historical GWAS	C 44K all	0.472789	0.467713	0.453961	0.0137516	0.459038	1: S6_9652192 S3_13075253 S3_3767014 2: S6_9652192 S3_13075253 S3_3767014 3: S6_9652192 S3_13075253 S3_3767014 4: S6_9652192 S3_13075253 S3_3767014 5: S6_9652192 S3_13075253 S3_3767014	1: S6_9652192 S3_13075253 S3_3767014 2: S6_9652192 S3_13075253 S3_3767014 3: S6_9652192 S3_13075253 S3_3767014 4: S6_9652192 S3_13075253 S3_3767014 5: S6_9652192 S3_13075253 S3_3767014	1: S6_9652192 S3_13075253 S3_3767014 2: S6_9652192 S3_13075253 S3_3767014 3: S6_9652192 S3_13075253 S3_3767014 4: S6_9652192 S3_13075253 S3_3767014 5: S6_9652192 S3_13075253 S3_3767014
FLW	4	2009-2011 DS only	2012 DS	BL	CD	0.459196	0.457913	0.435654	0.022259	0.436937
FLW	4	2009-2011 DS only	2012 DS	GS + historical GWAS	CD 44K TRJ	0.453701	0.444331	0.440485	0.0038457	0.449856	1: S1_27559237 S4_6974032 S9_18690563 2: S1_27559237 S4_6974032 S9_18690563 3: S1_27559237 S4_6974032 S9_18690563 4: S1_27559237 S4_6974032 S9_18690563 5: S1_27559237 S4_6974032 S9_18690563	1: S1_27559237 S4_6974032 S9_18690563 2: S1_27559237 S4_6974032 S9_18690563 3: S1_27559237 S4_6974032 S9_18690563 4: S1_27559237 S4_6974032 S9_18690563 5: S1_27559237 S4_6974032 S9_18690563	1: S1_27559237 S4_6974032 S9_18690563 2: S1_27559237 S4_6974032 S9_18690563 3: S1_27559237 S4_6974032 S9_18690563 4: S1_27559237 S4_6974032 S9_18690563 5: S1_27559237 S4_6974032 S9_18690563
FLW	4	2009-2011 DS only	2012 DS	MLR	E	0.0850019	0.0210488	-0.0929507	0.113999	-0.0289975
FLW	6	2011 all	2012 DS	GS + de novo GWAS	A 2012 DS	0.6462	0.62131	0.64404	-0.0227297	0.668929	1: S3_1269941 S3_995095 S3_248339 2: S3_1269941 S3_964681 S3_234929 3: S3_1269941 S3_995095 S3_409846 4: S3_1269941 S3_995095 S3_1935861 5: S3_1269941 S3_565311 S3_484323	1: S3_1269941 S3_995095 S3_248339 2: S3_1269941 S3_964681 S3_234929 3: S3_1269941 S3_995095 S3_409846 4: S3_1269941 S3_995095 S3_1935861 5: S3_1269941 S3_565311 S3_484323	1: S3_1269941 S3_995095 S3_248339 2: S3_1269941 S3_964681 S3_234929 3: S3_1269941 S3_995095 S3_409846 4: S3_1269941 S3_995095 S3_1935861 5: S3_1269941 S3_565311 S3_484323	7.34496e-10
FLW	6	2011 all	2012 DS	GS + de novo GWAS	A 2012 WS	0.642056	0.616052	0.641049	-0.024997	0.667053	1: S3_1269941 S3_608927 S3_248339 2: S3_1269941 S3_985094 S3_404126 3: S3_1269941 S3_984915 S3_473989 4: S3_1269941 S3_953308 S3_443301 5: S3_1269941 S3_608927 S3_404126	1: S3_1269941 S3_608927 S3_248339 2: S3_1269941 S3_985094 S3_404126 3: S3_1269941 S3_984915 S3_473989 4: S3_1269941 S3_953308 S3_443301 5: S3_1269941 S3_608927 S3_404126	1: S3_1269941 S3_608927 S3_248339 2: S3_1269941 S3_985094 S3_404126 3: S3_1269941 S3_984915 S3_473989 4: S3_1269941 S3_953308 S3_443301 5: S3_1269941 S3_608927 S3_404126	1.46329e-05
FLW	6	2011 all	2012 DS	RF	B	0.593491	0.567084	0.595899	-0.0288155	0.622307
FLW	6	2011 all	2012 DS	rrBLUP	C	0.49288	0.457548	0.484318	-0.0267699	0.51965
FLW	6	2011 all	2012 DS	GS + historical GWAS	C 44K indica	0.487124	0.450188	0.480013	-0.0298254	0.51695	1: S8_527441 S12_14104904 S3_13075253 2: S8_527441 S12_14104904 S3_13075253 3: S8_527441 S12_14104904 S3_13075253 4: S8_527441 S12_14104904 S3_13075253 5: S8_527441 S12_14104904 S3_13075253	1: S8_527441 S12_14104904 S3_13075253 2: S8_527441 S12_14104904 S3_13075253 3: S8_527441 S12_14104904 S3_13075253 4: S8_527441 S12_14104904 S3_13075253 5: S8_527441 S12_14104904 S3_13075253	1: S8_527441 S12_14104904 S3_13075253 2: S8_527441 S12_14104904 S3_13075253 3: S8_527441 S12_14104904 S3_13075253 4: S8_527441 S12_14104904 S3_13075253 5: S8_527441 S12_14104904 S3_13075253
FLW	6	2011 all	2012 DS	GS + historical GWAS	C 44K all	0.481761	0.460625	0.474044	-0.0134196	0.495181	1: S6_9652192 S3_13075253 S3_3767014 2: S6_9652192 S3_13075253 S3_3767014 3: S6_9652192 S3_13075253 S3_3767014 4: S6_9652192 S3_13075253 S3_3767014 5: S6_9652192 S3_13075253 S3_3767014	1: S6_9652192 S3_13075253 S3_3767014 2: S6_9652192 S3_13075253 S3_3767014 3: S6_9652192 S3_13075253 S3_3767014 4: S6_9652192 S3_13075253 S3_3767014 5: S6_9652192 S3_13075253 S3_3767014	1: S6_9652192 S3_13075253 S3_3767014 2: S6_9652192 S3_13075253 S3_3767014 3: S6_9652192 S3_13075253 S3_3767014 4: S6_9652192 S3_13075253 S3_3767014 5: S6_9652192 S3_13075253 S3_3767014
FLW	6	2011 all	2012 DS	RKHS	C	0.481016	0.44791	0.459278	-0.0113686	0.492385
FLW	6	2011 all	2012 DS	GS + historical GWAS	CD 44K TRJ	0.462068	0.445084	0.46336	-0.0182767	0.480345	1: S1_27559237 S4_6974032 S9_18690563 2: S1_27559237 S4_6974032 S9_18690563 3: S1_27559237 S4_6974032 S9_18690563 4: S1_27559237 S4_6974032 S9_18690563 5: S1_27559237 S4_6974032 S9_18690563	1: S1_27559237 S4_6974032 S9_18690563 2: S1_27559237 S4_6974032 S9_18690563 3: S1_27559237 S4_6974032 S9_18690563 4: S1_27559237 S4_6974032 S9_18690563 5: S1_27559237 S4_6974032 S9_18690563	1: S1_27559237 S4_6974032 S9_18690563 2: S1_27559237 S4_6974032 S9_18690563 3: S1_27559237 S4_6974032 S9_18690563 4: S1_27559237 S4_6974032 S9_18690563 5: S1_27559237 S4_6974032 S9_18690563
FLW	6	2011 all	2012 DS	BL	CD	0.454719	0.4277	0.425314	0.0023857	0.452333
FLW	6	2011 all	2012 DS	MLR	E	-0.0969583	-0.0978255	-0.0162304	-0.0815951	-0.0153633
FLW	9	2010-2011 all	2012 DS	GS + de novo GWAS	A 2012 DS	0.648332	0.629839	0.643876	-0.0140366	0.662369	1: S3_1269941 S3_995095 S3_248339 2: S3_1269941 S3_964681 S3_234929 3: S3_1269941 S3_995095 S3_409846 4: S3_1269941 S3_995095 S3_1935861 5: S3_1269941 S3_565311 S3_484323	1: S3_1269941 S3_995095 S3_248339 2: S3_1269941 S3_964681 S3_234929 3: S3_1269941 S3_995095 S3_409846 4: S3_1269941 S3_995095 S3_1935861 5: S3_1269941 S3_565311 S3_484323	1: S3_1269941 S3_995095 S3_248339 2: S3_1269941 S3_964681 S3_234929 3: S3_1269941 S3_995095 S3_409846 4: S3_1269941 S3_995095 S3_1935861 5: S3_1269941 S3_565311 S3_484323	7.34496e-10
FLW	9	2010-2011 all	2012 DS	GS + de novo GWAS	A 2012 WS	0.643919	0.624213	0.640536	-0.0163226	0.660242	1: S3_1269941 S3_608927 S3_248339 2: S3_1269941 S3_985094 S3_404126 3: S3_1269941 S3_984915 S3_473989 4: S3_1269941 S3_953308 S3_443301 5: S3_1269941 S3_608927 S3_404126	1: S3_1269941 S3_608927 S3_248339 2: S3_1269941 S3_985094 S3_404126 3: S3_1269941 S3_984915 S3_473989 4: S3_1269941 S3_953308 S3_443301 5: S3_1269941 S3_608927 S3_404126	1: S3_1269941 S3_608927 S3_248339 2: S3_1269941 S3_985094 S3_404126 3: S3_1269941 S3_984915 S3_473989 4: S3_1269941 S3_953308 S3_443301 5: S3_1269941 S3_608927 S3_404126	1.46329e-05
FLW	9	2010-2011 all	2012 DS	RF	B	0.58458	0.577322	0.578625	-0.0013026	0.585883
FLW	9	2010-2011 all	2012 DS	rrBLUP	C	0.497662	0.47079	0.486923	-0.0161334	0.513795
FLW	9	2010-2011 all	2012 DS	GS + historical GWAS	C 44K indica	0.490879	0.458775	0.481697	-0.0229217	0.513801	1: S8_527441 S12_14104904 S3_13075253 2: S8_527441 S12_14104904 S3_13075253 3: S8_527441 S12_14104904 S3_13075253 4: S8_527441 S12_14104904 S3_13075253 5: S8_527441 S12_14104904 S3_13075253	1: S8_527441 S12_14104904 S3_13075253 2: S8_527441 S12_14104904 S3_13075253 3: S8_527441 S12_14104904 S3_13075253 4: S8_527441 S12_14104904 S3_13075253 5: S8_527441 S12_14104904 S3_13075253	1: S8_527441 S12_14104904 S3_13075253 2: S8_527441 S12_14104904 S3_13075253 3: S8_527441 S12_14104904 S3_13075253 4: S8_527441 S12_14104904 S3_13075253 5: S8_527441 S12_14104904 S3_13075253
FLW	9	2010-2011 all	2012 DS	GS + historical GWAS	C 44K all	0.487745	0.470714	0.479233	-0.0085193	0.496264	1: S6_9652192 S3_13075253 S3_3767014 2: S6_9652192 S3_13075253 S3_3767014 3: S6_9652192 S3_13075253 S3_3767014 4: S6_9652192 S3_13075253 S3_3767014 5: S6_9652192 S3_13075253 S3_3767014	1: S6_9652192 S3_13075253 S3_3767014 2: S6_9652192 S3_13075253 S3_3767014 3: S6_9652192 S3_13075253 S3_3767014 4: S6_9652192 S3_13075253 S3_3767014 5: S6_9652192 S3_13075253 S3_3767014	1: S6_9652192 S3_13075253 S3_3767014 2: S6_9652192 S3_13075253 S3_3767014 3: S6_9652192 S3_13075253 S3_3767014 4: S6_9652192 S3_13075253 S3_3767014 5: S6_9652192 S3_13075253 S3_3767014
FLW	9	2010-2011 all	2012 DS	RKHS	C	0.480421	0.453942	0.460135	-0.0061936	0.486614
FLW	9	2010-2011 all	2012 DS	GS + historical GWAS	CD 44K TRJ	0.470639	0.452742	0.46737	-0.0146274	0.485266	1: S1_27559237 S4_6974032 S9_18690563 2: S1_27559237 S4_6974032 S9_18690563 3: S1_27559237 S4_6974032 S9_18690563 4: S1_27559237 S4_6974032 S9_18690563 5: S1_27559237 S4_6974032 S9_18690563	1: S1_27559237 S4_6974032 S9_18690563 2: S1_27559237 S4_6974032 S9_18690563 3: S1_27559237 S4_6974032 S9_18690563 4: S1_27559237 S4_6974032 S9_18690563 5: S1_27559237 S4_6974032 S9_18690563	1: S1_27559237 S4_6974032 S9_18690563 2: S1_27559237 S4_6974032 S9_18690563 3: S1_27559237 S4_6974032 S9_18690563 4: S1_27559237 S4_6974032 S9_18690563 5: S1_27559237 S4_6974032 S9_18690563
FLW	9	2010-2011 all	2012 DS	BL	CD	0.461344	0.450057	0.45686	-0.0068029	0.468147
FLW	9	2010-2011 all	2012 DS	MLR	E	-0.0676051	-0.013014	-0.0696584	0.0566444	-0.12425
FLW	14	2010WS,2011 all	2012 DS	GS + de novo GWAS	A 2012 DS	0.645735	0.625156	0.643399	-0.0182429	0.663978	1: S3_1269941 S3_995095 S3_248339 2: S3_1269941 S3_964681 S3_234929 3: S3_1269941 S3_995095 S3_409846 4: S3_1269941 S3_995095 S3_1935861 5: S3_1269941 S3_565311 S3_484323	1: S3_1269941 S3_995095 S3_248339 2: S3_1269941 S3_964681 S3_234929 3: S3_1269941 S3_995095 S3_409846 4: S3_1269941 S3_995095 S3_1935861 5: S3_1269941 S3_565311 S3_484323	1: S3_1269941 S3_995095 S3_248339 2: S3_1269941 S3_964681 S3_234929 3: S3_1269941 S3_995095 S3_409846 4: S3_1269941 S3_995095 S3_1935861 5: S3_1269941 S3_565311 S3_484323	7.34496e-10
FLW	14	2010WS,2011 all	2012 DS	GS + de novo GWAS	A 2012 WS	0.641718	0.620904	0.640987	-0.0200833	0.661801	1: S3_1269941 S3_608927 S3_248339 2: S3_1269941 S3_985094 S3_404126 3: S3_1269941 S3_984915 S3_473989 4: S3_1269941 S3_953308 S3_443301 5: S3_1269941 S3_608927 S3_404126	1: S3_1269941 S3_608927 S3_248339 2: S3_1269941 S3_985094 S3_404126 3: S3_1269941 S3_984915 S3_473989 4: S3_1269941 S3_953308 S3_443301 5: S3_1269941 S3_608927 S3_404126	1: S3_1269941 S3_608927 S3_248339 2: S3_1269941 S3_985094 S3_404126 3: S3_1269941 S3_984915 S3_473989 4: S3_1269941 S3_953308 S3_443301 5: S3_1269941 S3_608927 S3_404126	1.46329e-05
FLW	14	2010WS,2011 all	2012 DS	RF	B	0.585776	0.568787	0.579978	-0.0111911	0.596967
FLW	14	2010WS,2011 all	2012 DS	rrBLUP	C	0.490777	0.461778	0.483899	-0.0221207	0.512898
FLW	14	2010WS,2011 all	2012 DS	GS + historical GWAS	C 44K all	0.484484	0.467322	0.479816	-0.0124936	0.496977	1: S6_9652192 S3_13075253 S3_3767014 2: S6_9652192 S3_13075253 S3_3767014 3: S6_9652192 S3_13075253 S3_3767014 4: S6_9652192 S3_13075253 S3_3767014 5: S6_9652192 S3_13075253 S3_3767014	1: S6_9652192 S3_13075253 S3_3767014 2: S6_9652192 S3_13075253 S3_3767014 3: S6_9652192 S3_13075253 S3_3767014 4: S6_9652192 S3_13075253 S3_3767014 5: S6_9652192 S3_13075253 S3_3767014	1: S6_9652192 S3_13075253 S3_3767014 2: S6_9652192 S3_13075253 S3_3767014 3: S6_9652192 S3_13075253 S3_3767014 4: S6_9652192 S3_13075253 S3_3767014 5: S6_9652192 S3_13075253 S3_3767014
FLW	14	2010WS,2011 all	2012 DS	GS + historical GWAS	C 44K indica	0.484466	0.453479	0.479394	-0.0259157	0.510382	1: S8_527441 S12_14104904 S3_13075253 2: S8_527441 S12_14104904 S3_13075253 3: S8_527441 S12_14104904 S3_13075253 4: S8_527441 S12_14104904 S3_13075253 5: S8_527441 S12_14104904 S3_13075253	1: S8_527441 S12_14104904 S3_13075253 2: S8_527441 S12_14104904 S3_13075253 3: S8_527441 S12_14104904 S3_13075253 4: S8_527441 S12_14104904 S3_13075253 5: S8_527441 S12_14104904 S3_13075253	1: S8_527441 S12_14104904 S3_13075253 2: S8_527441 S12_14104904 S3_13075253 3: S8_527441 S12_14104904 S3_13075253 4: S8_527441 S12_14104904 S3_13075253 5: S8_527441 S12_14104904 S3_13075253
FLW	14	2010WS,2011 all	2012 DS	RKHS	C	0.474606	0.443949	0.455321	-0.0113725	0.485978
FLW	14	2010WS,2011 all	2012 DS	GS + historical GWAS	CD 44K TRJ	0.470565	0.451408	0.470207	-0.0187996	0.489365	1: S1_27559237 S4_6974032 S9_18690563 2: S1_27559237 S4_6974032 S9_18690563 3: S1_27559237 S4_6974032 S9_18690563 4: S1_27559237 S4_6974032 S9_18690563 5: S1_27559237 S4_6974032 S9_18690563	1: S1_27559237 S4_6974032 S9_18690563 2: S1_27559237 S4_6974032 S9_18690563 3: S1_27559237 S4_6974032 S9_18690563 4: S1_27559237 S4_6974032 S9_18690563 5: S1_27559237 S4_6974032 S9_18690563	1: S1_27559237 S4_6974032 S9_18690563 2: S1_27559237 S4_6974032 S9_18690563 3: S1_27559237 S4_6974032 S9_18690563 4: S1_27559237 S4_6974032 S9_18690563 5: S1_27559237 S4_6974032 S9_18690563
FLW	14	2010WS,2011 all	2012 DS	BL	CD	0.413843	0.364959	0.411453	-0.0464942	0.460338
FLW	14	2010WS,2011 all	2012 DS	MLR	E	0.00116638	-0.0199606	-0.0360378	0.0160772	-0.0149108
FLW	2	2009-2011,2012DS	2012 WS	GS + de novo GWAS	A 2012 DS	0.510549	0.506669	0.49985	0.006819	0.50373	1: S3_1269941 S3_995095 S3_248339 2: S3_1269941 S3_964681 S3_234929 3: S3_1269941 S3_995095 S3_409846 4: S3_1269941 S3_995095 S3_1935861 5: S3_1269941 S3_565311 S3_484323	1: S3_1269941 S3_995095 S3_248339 2: S3_1269941 S3_964681 S3_234929 3: S3_1269941 S3_995095 S3_409846 4: S3_1269941 S3_995095 S3_1935861 5: S3_1269941 S3_565311 S3_484323	1: S3_1269941 S3_995095 S3_248339 2: S3_1269941 S3_964681 S3_234929 3: S3_1269941 S3_995095 S3_409846 4: S3_1269941 S3_995095 S3_1935861 5: S3_1269941 S3_565311 S3_484323	7.34496e-10
FLW	2	2009-2011,2012DS	2012 WS	GS + de novo GWAS	A 2012 WS	0.508917	0.504641	0.498909	0.0057315	0.503186	1: S3_1269941 S3_608927 S3_248339 2: S3_1269941 S3_985094 S3_404126 3: S3_1269941 S3_984915 S3_473989 4: S3_1269941 S3_953308 S3_443301 5: S3_1269941 S3_608927 S3_404126	1: S3_1269941 S3_608927 S3_248339 2: S3_1269941 S3_985094 S3_404126 3: S3_1269941 S3_984915 S3_473989 4: S3_1269941 S3_953308 S3_443301 5: S3_1269941 S3_608927 S3_404126	1: S3_1269941 S3_608927 S3_248339 2: S3_1269941 S3_985094 S3_404126 3: S3_1269941 S3_984915 S3_473989 4: S3_1269941 S3_953308 S3_443301 5: S3_1269941 S3_608927 S3_404126	1.46329e-05
FLW	2	2009-2011,2012DS	2012 WS	RF	B	0.414879	0.426786	0.417527	0.0092591	0.40562
FLW	2	2009-2011,2012DS	2012 WS	GS + historical GWAS	B 44K all	0.397822	0.385075	0.377341	0.007734	0.390088	1: S6_9652192 S3_13075253 S3_3767014 2: S6_9652192 S3_13075253 S3_3767014 3: S6_9652192 S3_13075253 S3_3767014 4: S6_9652192 S3_13075253 S3_3767014 5: S6_9652192 S3_13075253 S3_3767014	1: S6_9652192 S3_13075253 S3_3767014 2: S6_9652192 S3_13075253 S3_3767014 3: S6_9652192 S3_13075253 S3_3767014 4: S6_9652192 S3_13075253 S3_3767014 5: S6_9652192 S3_13075253 S3_3767014	1: S6_9652192 S3_13075253 S3_3767014 2: S6_9652192 S3_13075253 S3_3767014 3: S6_9652192 S3_13075253 S3_3767014 4: S6_9652192 S3_13075253 S3_3767014 5: S6_9652192 S3_13075253 S3_3767014
FLW	2	2009-2011,2012DS	2012 WS	RKHS	BC	0.388563	0.367337	0.359945	0.0073919	0.381171
FLW	2	2009-2011,2012DS	2012 WS	rrBLUP	BCD	0.382852	0.365293	0.359292	0.006001	0.376852
FLW	2	2009-2011,2012DS	2012 WS	GS + historical GWAS	DE 44K indica	0.364274	0.350227	0.345091	0.0051354	0.359139	1: S8_527441 S12_14104904 S3_13075253 2: S8_527441 S12_14104904 S3_13075253 3: S8_527441 S12_14104904 S3_13075253 4: S8_527441 S12_14104904 S3_13075253 5: S8_527441 S12_14104904 S3_13075253	1: S8_527441 S12_14104904 S3_13075253 2: S8_527441 S12_14104904 S3_13075253 3: S8_527441 S12_14104904 S3_13075253 4: S8_527441 S12_14104904 S3_13075253 5: S8_527441 S12_14104904 S3_13075253	1: S8_527441 S12_14104904 S3_13075253 2: S8_527441 S12_14104904 S3_13075253 3: S8_527441 S12_14104904 S3_13075253 4: S8_527441 S12_14104904 S3_13075253 5: S8_527441 S12_14104904 S3_13075253
FLW	2	2009-2011,2012DS	2012 WS	BL	CD	0.358957	0.276368	0.337086	-0.0607172	0.419675
FLW	2	2009-2011,2012DS	2012 WS	GS + historical GWAS	E 44K TRJ	0.334216	0.302572	0.304082	-0.0015096	0.335726	1: S1_27559237 S4_6974032 S9_18690563 2: S1_27559237 S4_6974032 S9_18690563 3: S1_27559237 S4_6974032 S9_18690563 4: S1_27559237 S4_6974032 S9_18690563 5: S1_27559237 S4_6974032 S9_18690563	1: S1_27559237 S4_6974032 S9_18690563 2: S1_27559237 S4_6974032 S9_18690563 3: S1_27559237 S4_6974032 S9_18690563 4: S1_27559237 S4_6974032 S9_18690563 5: S1_27559237 S4_6974032 S9_18690563	1: S1_27559237 S4_6974032 S9_18690563 2: S1_27559237 S4_6974032 S9_18690563 3: S1_27559237 S4_6974032 S9_18690563 4: S1_27559237 S4_6974032 S9_18690563 5: S1_27559237 S4_6974032 S9_18690563
FLW	2	2009-2011,2012DS	2012 WS	MLR	F	-0.100002	0.107238	-0.139526	0.246764	-0.346766
FLW	3	2009-2011 all	2012 WS	GS + de novo GWAS	A 2012 DS	0.512947	0.512369	0.502193	0.010176	0.502771	1: S3_1269941 S3_995095 S3_248339 2: S3_1269941 S3_964681 S3_234929 3: S3_1269941 S3_995095 S3_409846 4: S3_1269941 S3_995095 S3_1935861 5: S3_1269941 S3_565311 S3_484323	1: S3_1269941 S3_995095 S3_248339 2: S3_1269941 S3_964681 S3_234929 3: S3_1269941 S3_995095 S3_409846 4: S3_1269941 S3_995095 S3_1935861 5: S3_1269941 S3_565311 S3_484323	1: S3_1269941 S3_995095 S3_248339 2: S3_1269941 S3_964681 S3_234929 3: S3_1269941 S3_995095 S3_409846 4: S3_1269941 S3_995095 S3_1935861 5: S3_1269941 S3_565311 S3_484323	7.34496e-10
FLW	3	2009-2011 all	2012 WS	GS + de novo GWAS	A 2012 WS	0.510988	0.510132	0.500844	0.0092884	0.501699	1: S3_1269941 S3_608927 S3_248339 2: S3_1269941 S3_985094 S3_404126 3: S3_1269941 S3_984915 S3_473989 4: S3_1269941 S3_953308 S3_443301 5: S3_1269941 S3_608927 S3_404126	1: S3_1269941 S3_608927 S3_248339 2: S3_1269941 S3_985094 S3_404126 3: S3_1269941 S3_984915 S3_473989 4: S3_1269941 S3_953308 S3_443301 5: S3_1269941 S3_608927 S3_404126	1: S3_1269941 S3_608927 S3_248339 2: S3_1269941 S3_985094 S3_404126 3: S3_1269941 S3_984915 S3_473989 4: S3_1269941 S3_953308 S3_443301 5: S3_1269941 S3_608927 S3_404126	1.46329e-05
FLW	3	2009-2011 all	2012 WS	RF	B	0.408629	0.409372	0.408098	0.0012747	0.407354
FLW	3	2009-2011 all	2012 WS	GS + historical GWAS	B 44K all	0.400468	0.392368	0.378353	0.0140145	0.386454	1: S6_9652192 S3_13075253 S3_3767014 2: S6_9652192 S3_13075253 S3_3767014 3: S6_9652192 S3_13075253 S3_3767014 4: S6_9652192 S3_13075253 S3_3767014 5: S6_9652192 S3_13075253 S3_3767014	1: S6_9652192 S3_13075253 S3_3767014 2: S6_9652192 S3_13075253 S3_3767014 3: S6_9652192 S3_13075253 S3_3767014 4: S6_9652192 S3_13075253 S3_3767014 5: S6_9652192 S3_13075253 S3_3767014	1: S6_9652192 S3_13075253 S3_3767014 2: S6_9652192 S3_13075253 S3_3767014 3: S6_9652192 S3_13075253 S3_3767014 4: S6_9652192 S3_13075253 S3_3767014 5: S6_9652192 S3_13075253 S3_3767014
FLW	3	2009-2011 all	2012 WS	RKHS	BC	0.390626	0.373449	0.357703	0.0157457	0.374881
FLW	3	2009-2011 all	2012 WS	rrBLUP	BCD	0.389583	0.377739	0.363313	0.0144254	0.375158
FLW	3	2009-2011 all	2012 WS	BL	CD	0.382938	0.273251	0.311918	-0.0386666	0.421604
FLW	3	2009-2011 all	2012 WS	GS + historical GWAS	DE 44K indica	0.369617	0.362923	0.350123	0.0127991	0.356818	1: S8_527441 S12_14104904 S3_13075253 2: S8_527441 S12_14104904 S3_13075253 3: S8_527441 S12_14104904 S3_13075253 4: S8_527441 S12_14104904 S3_13075253 5: S8_527441 S12_14104904 S3_13075253	1: S8_527441 S12_14104904 S3_13075253 2: S8_527441 S12_14104904 S3_13075253 3: S8_527441 S12_14104904 S3_13075253 4: S8_527441 S12_14104904 S3_13075253 5: S8_527441 S12_14104904 S3_13075253	1: S8_527441 S12_14104904 S3_13075253 2: S8_527441 S12_14104904 S3_13075253 3: S8_527441 S12_14104904 S3_13075253 4: S8_527441 S12_14104904 S3_13075253 5: S8_527441 S12_14104904 S3_13075253
FLW	3	2009-2011 all	2012 WS	GS + historical GWAS	E 44K TRJ	0.347678	0.315797	0.317409	-0.0016122	0.34929	1: S1_27559237 S4_6974032 S9_18690563 2: S1_27559237 S4_6974032 S9_18690563 3: S1_27559237 S4_6974032 S9_18690563 4: S1_27559237 S4_6974032 S9_18690563 5: S1_27559237 S4_6974032 S9_18690563	1: S1_27559237 S4_6974032 S9_18690563 2: S1_27559237 S4_6974032 S9_18690563 3: S1_27559237 S4_6974032 S9_18690563 4: S1_27559237 S4_6974032 S9_18690563 5: S1_27559237 S4_6974032 S9_18690563	1: S1_27559237 S4_6974032 S9_18690563 2: S1_27559237 S4_6974032 S9_18690563 3: S1_27559237 S4_6974032 S9_18690563 4: S1_27559237 S4_6974032 S9_18690563 5: S1_27559237 S4_6974032 S9_18690563
FLW	3	2009-2011 all	2012 WS	MLR	F	-0.0198843	-0.115371	-0.141133	0.0257621	-0.0456464
FLW	5	2009-2011 WS only	2012 WS	GS + de novo GWAS	A 2012 DS	0.519609	0.520858	0.513758	0.0071	0.512509	1: S3_1269941 S3_995095 S3_248339 2: S3_1269941 S3_964681 S3_234929 3: S3_1269941 S3_995095 S3_409846 4: S3_1269941 S3_995095 S3_1935861 5: S3_1269941 S3_565311 S3_484323	1: S3_1269941 S3_995095 S3_248339 2: S3_1269941 S3_964681 S3_234929 3: S3_1269941 S3_995095 S3_409846 4: S3_1269941 S3_995095 S3_1935861 5: S3_1269941 S3_565311 S3_484323	1: S3_1269941 S3_995095 S3_248339 2: S3_1269941 S3_964681 S3_234929 3: S3_1269941 S3_995095 S3_409846 4: S3_1269941 S3_995095 S3_1935861 5: S3_1269941 S3_565311 S3_484323	7.34496e-10
FLW	5	2009-2011 WS only	2012 WS	GS + de novo GWAS	A 2012 WS	0.516758	0.518127	0.512385	0.0057421	0.511016	1: S3_1269941 S3_608927 S3_248339 2: S3_1269941 S3_985094 S3_404126 3: S3_1269941 S3_984915 S3_473989 4: S3_1269941 S3_953308 S3_443301 5: S3_1269941 S3_608927 S3_404126	1: S3_1269941 S3_608927 S3_248339 2: S3_1269941 S3_985094 S3_404126 3: S3_1269941 S3_984915 S3_473989 4: S3_1269941 S3_953308 S3_443301 5: S3_1269941 S3_608927 S3_404126	1: S3_1269941 S3_608927 S3_248339 2: S3_1269941 S3_985094 S3_404126 3: S3_1269941 S3_984915 S3_473989 4: S3_1269941 S3_953308 S3_443301 5: S3_1269941 S3_608927 S3_404126	1.46329e-05
FLW	5	2009-2011 WS only	2012 WS	GS + historical GWAS	B 44K all	0.412912	0.419412	0.401653	0.0177593	0.395152	1: S6_9652192 S3_13075253 S3_3767014 2: S6_9652192 S3_13075253 S3_3767014 3: S6_9652192 S3_13075253 S3_3767014 4: S6_9652192 S3_13075253 S3_3767014 5: S6_9652192 S3_13075253 S3_3767014	1: S6_9652192 S3_13075253 S3_3767014 2: S6_9652192 S3_13075253 S3_3767014 3: S6_9652192 S3_13075253 S3_3767014 4: S6_9652192 S3_13075253 S3_3767014 5: S6_9652192 S3_13075253 S3_3767014	1: S6_9652192 S3_13075253 S3_3767014 2: S6_9652192 S3_13075253 S3_3767014 3: S6_9652192 S3_13075253 S3_3767014 4: S6_9652192 S3_13075253 S3_3767014 5: S6_9652192 S3_13075253 S3_3767014
FLW	5	2009-2011 WS only	2012 WS	rrBLUP	BCD	0.412416	0.419947	0.404122	0.0158247	0.396591
FLW	5	2009-2011 WS only	2012 WS	RKHS	BC	0.411685	0.408148	0.38995	0.0181974	0.393487
FLW	5	2009-2011 WS only	2012 WS	BL	CD	0.410082	0.268293	0.380017	-0.111724	0.521806
FLW	5	2009-2011 WS only	2012 WS	GS + historical GWAS	E 44K TRJ	0.39544	0.39907	0.387274	0.0117962	0.383644	1: S1_27559237 S4_6974032 S9_18690563 2: S1_27559237 S4_6974032 S9_18690563 3: S1_27559237 S4_6974032 S9_18690563 4: S1_27559237 S4_6974032 S9_18690563 5: S1_27559237 S4_6974032 S9_18690563	1: S1_27559237 S4_6974032 S9_18690563 2: S1_27559237 S4_6974032 S9_18690563 3: S1_27559237 S4_6974032 S9_18690563 4: S1_27559237 S4_6974032 S9_18690563 5: S1_27559237 S4_6974032 S9_18690563	1: S1_27559237 S4_6974032 S9_18690563 2: S1_27559237 S4_6974032 S9_18690563 3: S1_27559237 S4_6974032 S9_18690563 4: S1_27559237 S4_6974032 S9_18690563 5: S1_27559237 S4_6974032 S9_18690563
FLW	5	2009-2011 WS only	2012 WS	RF	B	0.388495	0.398115	0.396064	0.0020504	0.386445
FLW	5	2009-2011 WS only	2012 WS	GS + historical GWAS	DE 44K indica	0.383744	0.390799	0.375087	0.0157119	0.368032	1: S8_527441 S12_14104904 S3_13075253 2: S8_527441 S12_14104904 S3_13075253 3: S8_527441 S12_14104904 S3_13075253 4: S8_527441 S12_14104904 S3_13075253 5: S8_527441 S12_14104904 S3_13075253	1: S8_527441 S12_14104904 S3_13075253 2: S8_527441 S12_14104904 S3_13075253 3: S8_527441 S12_14104904 S3_13075253 4: S8_527441 S12_14104904 S3_13075253 5: S8_527441 S12_14104904 S3_13075253	1: S8_527441 S12_14104904 S3_13075253 2: S8_527441 S12_14104904 S3_13075253 3: S8_527441 S12_14104904 S3_13075253 4: S8_527441 S12_14104904 S3_13075253 5: S8_527441 S12_14104904 S3_13075253
FLW	5	2009-2011 WS only	2012 WS	MLR	F	0.0206165	0.0392521	0.0263812	0.0128709	0.00774557
FLW	7	2011 all	2012 WS	GS + de novo GWAS	A 2012 DS	0.518069	0.520481	0.506599	0.0138827	0.504186	1: S3_1269941 S3_995095 S3_248339 2: S3_1269941 S3_964681 S3_234929 3: S3_1269941 S3_995095 S3_409846 4: S3_1269941 S3_995095 S3_1935861 5: S3_1269941 S3_565311 S3_484323	1: S3_1269941 S3_995095 S3_248339 2: S3_1269941 S3_964681 S3_234929 3: S3_1269941 S3_995095 S3_409846 4: S3_1269941 S3_995095 S3_1935861 5: S3_1269941 S3_565311 S3_484323	1: S3_1269941 S3_995095 S3_248339 2: S3_1269941 S3_964681 S3_234929 3: S3_1269941 S3_995095 S3_409846 4: S3_1269941 S3_995095 S3_1935861 5: S3_1269941 S3_565311 S3_484323	7.34496e-10
FLW	7	2011 all	2012 WS	GS + de novo GWAS	A 2012 WS	0.515084	0.516775	0.503153	0.0136228	0.501462	1: S3_1269941 S3_608927 S3_248339 2: S3_1269941 S3_985094 S3_404126 3: S3_1269941 S3_984915 S3_473989 4: S3_1269941 S3_953308 S3_443301 5: S3_1269941 S3_608927 S3_404126	1: S3_1269941 S3_608927 S3_248339 2: S3_1269941 S3_985094 S3_404126 3: S3_1269941 S3_984915 S3_473989 4: S3_1269941 S3_953308 S3_443301 5: S3_1269941 S3_608927 S3_404126	1: S3_1269941 S3_608927 S3_248339 2: S3_1269941 S3_985094 S3_404126 3: S3_1269941 S3_984915 S3_473989 4: S3_1269941 S3_953308 S3_443301 5: S3_1269941 S3_608927 S3_404126	1.46329e-05
FLW	7	2011 all	2012 WS	RF	B	0.434127	0.432837	0.426537	0.0062997	0.427828
FLW	7	2011 all	2012 WS	GS + historical GWAS	B 44K all	0.405479	0.403153	0.379895	0.0232572	0.382221	1: S6_9652192 S3_13075253 S3_3767014 2: S6_9652192 S3_13075253 S3_3767014 3: S6_9652192 S3_13075253 S3_3767014 4: S6_9652192 S3_13075253 S3_3767014 5: S6_9652192 S3_13075253 S3_3767014	1: S6_9652192 S3_13075253 S3_3767014 2: S6_9652192 S3_13075253 S3_3767014 3: S6_9652192 S3_13075253 S3_3767014 4: S6_9652192 S3_13075253 S3_3767014 5: S6_9652192 S3_13075253 S3_3767014	1: S6_9652192 S3_13075253 S3_3767014 2: S6_9652192 S3_13075253 S3_3767014 3: S6_9652192 S3_13075253 S3_3767014 4: S6_9652192 S3_13075253 S3_3767014 5: S6_9652192 S3_13075253 S3_3767014
FLW	7	2011 all	2012 WS	RKHS	BC	0.405318	0.397842	0.369703	0.0281395	0.377178
FLW	7	2011 all	2012 WS	rrBLUP	BCD	0.395181	0.389401	0.365607	0.0237931	0.371388
FLW	7	2011 all	2012 WS	GS + historical GWAS	DE 44K indica	0.373459	0.370465	0.350296	0.0201689	0.353291	1: S8_527441 S12_14104904 S3_13075253 2: S8_527441 S12_14104904 S3_13075253 3: S8_527441 S12_14104904 S3_13075253 4: S8_527441 S12_14104904 S3_13075253 5: S8_527441 S12_14104904 S3_13075253	1: S8_527441 S12_14104904 S3_13075253 2: S8_527441 S12_14104904 S3_13075253 3: S8_527441 S12_14104904 S3_13075253 4: S8_527441 S12_14104904 S3_13075253 5: S8_527441 S12_14104904 S3_13075253	1: S8_527441 S12_14104904 S3_13075253 2: S8_527441 S12_14104904 S3_13075253 3: S8_527441 S12_14104904 S3_13075253 4: S8_527441 S12_14104904 S3_13075253 5: S8_527441 S12_14104904 S3_13075253
FLW	7	2011 all	2012 WS	BL	CD	0.361451	0.377334	0.266569	0.110765	0.250686
FLW	7	2011 all	2012 WS	GS + historical GWAS	E 44K TRJ	0.342162	0.312386	0.306517	0.0058686	0.336294	1: S1_27559237 S4_6974032 S9_18690563 2: S1_27559237 S4_6974032 S9_18690563 3: S1_27559237 S4_6974032 S9_18690563 4: S1_27559237 S4_6974032 S9_18690563 5: S1_27559237 S4_6974032 S9_18690563	1: S1_27559237 S4_6974032 S9_18690563 2: S1_27559237 S4_6974032 S9_18690563 3: S1_27559237 S4_6974032 S9_18690563 4: S1_27559237 S4_6974032 S9_18690563 5: S1_27559237 S4_6974032 S9_18690563	1: S1_27559237 S4_6974032 S9_18690563 2: S1_27559237 S4_6974032 S9_18690563 3: S1_27559237 S4_6974032 S9_18690563 4: S1_27559237 S4_6974032 S9_18690563 5: S1_27559237 S4_6974032 S9_18690563
FLW	7	2011 all	2012 WS	MLR	F	0.0705698	0.0153942	-0.0967907	0.112185	-0.0416151
FLW	8	2011 all,2012DS	2012 WS	GS + de novo GWAS	A 2012 DS	0.512921	0.466419	0.501697	-0.0352784	0.5482	1: S3_1269941 S3_995095 S3_248339 2: S3_1269941 S3_964681 S3_234929 3: S3_1269941 S3_995095 S3_409846 4: S3_1269941 S3_995095 S3_1935861 5: S3_1269941 S3_565311 S3_484323	1: S3_1269941 S3_995095 S3_248339 2: S3_1269941 S3_964681 S3_234929 3: S3_1269941 S3_995095 S3_409846 4: S3_1269941 S3_995095 S3_1935861 5: S3_1269941 S3_565311 S3_484323	1: S3_1269941 S3_995095 S3_248339 2: S3_1269941 S3_964681 S3_234929 3: S3_1269941 S3_995095 S3_409846 4: S3_1269941 S3_995095 S3_1935861 5: S3_1269941 S3_565311 S3_484323	7.34496e-10
FLW	8	2011 all,2012DS	2012 WS	GS + de novo GWAS	A 2012 WS	0.510343	0.462769	0.499346	-0.0365769	0.54692	1: S3_1269941 S3_608927 S3_248339 2: S3_1269941 S3_985094 S3_404126 3: S3_1269941 S3_984915 S3_473989 4: S3_1269941 S3_953308 S3_443301 5: S3_1269941 S3_608927 S3_404126	1: S3_1269941 S3_608927 S3_248339 2: S3_1269941 S3_985094 S3_404126 3: S3_1269941 S3_984915 S3_473989 4: S3_1269941 S3_953308 S3_443301 5: S3_1269941 S3_608927 S3_404126	1: S3_1269941 S3_608927 S3_248339 2: S3_1269941 S3_985094 S3_404126 3: S3_1269941 S3_984915 S3_473989 4: S3_1269941 S3_953308 S3_443301 5: S3_1269941 S3_608927 S3_404126	1.46329e-05
FLW	8	2011 all,2012DS	2012 WS	RF	B	0.432121	0.413569	0.438708	-0.0251394	0.45726
FLW	8	2011 all,2012DS	2012 WS	GS + historical GWAS	B 44K all	0.398192	0.321943	0.376804	-0.0548613	0.453053	1: S6_9652192 S3_13075253 S3_3767014 2: S6_9652192 S3_13075253 S3_3767014 3: S6_9652192 S3_13075253 S3_3767014 4: S6_9652192 S3_13075253 S3_3767014 5: S6_9652192 S3_13075253 S3_3767014	1: S6_9652192 S3_13075253 S3_3767014 2: S6_9652192 S3_13075253 S3_3767014 3: S6_9652192 S3_13075253 S3_3767014 4: S6_9652192 S3_13075253 S3_3767014 5: S6_9652192 S3_13075253 S3_3767014	1: S6_9652192 S3_13075253 S3_3767014 2: S6_9652192 S3_13075253 S3_3767014 3: S6_9652192 S3_13075253 S3_3767014 4: S6_9652192 S3_13075253 S3_3767014 5: S6_9652192 S3_13075253 S3_3767014
FLW	8	2011 all,2012DS	2012 WS	RKHS	BC	0.397196	0.30897	0.36652	-0.0575502	0.454747
FLW	8	2011 all,2012DS	2012 WS	rrBLUP	BCD	0.384226	0.303561	0.358159	-0.0545979	0.438824
FLW	8	2011 all,2012DS	2012 WS	BL	CD	0.381583	0.273176	0.284118	-0.0109422	0.392525
FLW	8	2011 all,2012DS	2012 WS	GS + historical GWAS	DE 44K indica	0.363359	0.284442	0.342547	-0.0581055	0.421464	1: S8_527441 S12_14104904 S3_13075253 2: S8_527441 S12_14104904 S3_13075253 3: S8_527441 S12_14104904 S3_13075253 4: S8_527441 S12_14104904 S3_13075253 5: S8_527441 S12_14104904 S3_13075253	1: S8_527441 S12_14104904 S3_13075253 2: S8_527441 S12_14104904 S3_13075253 3: S8_527441 S12_14104904 S3_13075253 4: S8_527441 S12_14104904 S3_13075253 5: S8_527441 S12_14104904 S3_13075253	1: S8_527441 S12_14104904 S3_13075253 2: S8_527441 S12_14104904 S3_13075253 3: S8_527441 S12_14104904 S3_13075253 4: S8_527441 S12_14104904 S3_13075253 5: S8_527441 S12_14104904 S3_13075253
FLW	8	2011 all,2012DS	2012 WS	GS + historical GWAS	E 44K TRJ	0.323473	0.265673	0.288652	-0.0229794	0.346452	1: S1_27559237 S4_6974032 S9_18690563 2: S1_27559237 S4_6974032 S9_18690563 3: S1_27559237 S4_6974032 S9_18690563 4: S1_27559237 S4_6974032 S9_18690563 5: S1_27559237 S4_6974032 S9_18690563	1: S1_27559237 S4_6974032 S9_18690563 2: S1_27559237 S4_6974032 S9_18690563 3: S1_27559237 S4_6974032 S9_18690563 4: S1_27559237 S4_6974032 S9_18690563 5: S1_27559237 S4_6974032 S9_18690563	1: S1_27559237 S4_6974032 S9_18690563 2: S1_27559237 S4_6974032 S9_18690563 3: S1_27559237 S4_6974032 S9_18690563 4: S1_27559237 S4_6974032 S9_18690563 5: S1_27559237 S4_6974032 S9_18690563
FLW	8	2011 all,2012DS	2012 WS	MLR	F	-0.0109222	0.0194261	0.0877204	-0.0682944	0.0573721
FLW	10	2010-2011 all	2012 WS	GS + de novo GWAS	A 2012 DS	0.516193	0.515104	0.503525	0.0115795	0.504613	1: S3_1269941 S3_995095 S3_248339 2: S3_1269941 S3_964681 S3_234929 3: S3_1269941 S3_995095 S3_409846 4: S3_1269941 S3_995095 S3_1935861 5: S3_1269941 S3_565311 S3_484323	1: S3_1269941 S3_995095 S3_248339 2: S3_1269941 S3_964681 S3_234929 3: S3_1269941 S3_995095 S3_409846 4: S3_1269941 S3_995095 S3_1935861 5: S3_1269941 S3_565311 S3_484323	1: S3_1269941 S3_995095 S3_248339 2: S3_1269941 S3_964681 S3_234929 3: S3_1269941 S3_995095 S3_409846 4: S3_1269941 S3_995095 S3_1935861 5: S3_1269941 S3_565311 S3_484323	7.34496e-10
FLW	10	2010-2011 all	2012 WS	GS + de novo GWAS	A 2012 WS	0.513658	0.512093	0.501179	0.0109139	0.502744	1: S3_1269941 S3_608927 S3_248339 2: S3_1269941 S3_985094 S3_404126 3: S3_1269941 S3_984915 S3_473989 4: S3_1269941 S3_953308 S3_443301 5: S3_1269941 S3_608927 S3_404126	1: S3_1269941 S3_608927 S3_248339 2: S3_1269941 S3_985094 S3_404126 3: S3_1269941 S3_984915 S3_473989 4: S3_1269941 S3_953308 S3_443301 5: S3_1269941 S3_608927 S3_404126	1: S3_1269941 S3_608927 S3_248339 2: S3_1269941 S3_985094 S3_404126 3: S3_1269941 S3_984915 S3_473989 4: S3_1269941 S3_953308 S3_443301 5: S3_1269941 S3_608927 S3_404126	1.46329e-05
FLW	10	2010-2011 all	2012 WS	RF	B	0.422292	0.413243	0.413188	5.51e-05	0.422237
FLW	10	2010-2011 all	2012 WS	GS + historical GWAS	B 44K all	0.404502	0.395259	0.377438	0.017821	0.386681	1: S6_9652192 S3_13075253 S3_3767014 2: S6_9652192 S3_13075253 S3_3767014 3: S6_9652192 S3_13075253 S3_3767014 4: S6_9652192 S3_13075253 S3_3767014 5: S6_9652192 S3_13075253 S3_3767014	1: S6_9652192 S3_13075253 S3_3767014 2: S6_9652192 S3_13075253 S3_3767014 3: S6_9652192 S3_13075253 S3_3767014 4: S6_9652192 S3_13075253 S3_3767014 5: S6_9652192 S3_13075253 S3_3767014	1: S6_9652192 S3_13075253 S3_3767014 2: S6_9652192 S3_13075253 S3_3767014 3: S6_9652192 S3_13075253 S3_3767014 4: S6_9652192 S3_13075253 S3_3767014 5: S6_9652192 S3_13075253 S3_3767014
FLW	10	2010-2011 all	2012 WS	RKHS	BC	0.397174	0.380049	0.359145	0.020904	0.37627
FLW	10	2010-2011 all	2012 WS	rrBLUP	BCD	0.394049	0.381665	0.363091	0.0185738	0.375475
FLW	10	2010-2011 all	2012 WS	GS + historical GWAS	DE 44K indica	0.371458	0.362925	0.346325	0.0165997	0.354858	1: S8_527441 S12_14104904 S3_13075253 2: S8_527441 S12_14104904 S3_13075253 3: S8_527441 S12_14104904 S3_13075253 4: S8_527441 S12_14104904 S3_13075253 5: S8_527441 S12_14104904 S3_13075253	1: S8_527441 S12_14104904 S3_13075253 2: S8_527441 S12_14104904 S3_13075253 3: S8_527441 S12_14104904 S3_13075253 4: S8_527441 S12_14104904 S3_13075253 5: S8_527441 S12_14104904 S3_13075253	1: S8_527441 S12_14104904 S3_13075253 2: S8_527441 S12_14104904 S3_13075253 3: S8_527441 S12_14104904 S3_13075253 4: S8_527441 S12_14104904 S3_13075253 5: S8_527441 S12_14104904 S3_13075253
FLW	10	2010-2011 all	2012 WS	GS + historical GWAS	E 44K TRJ	0.351147	0.317342	0.322364	-0.0050219	0.356168	1: S1_27559237 S4_6974032 S9_18690563 2: S1_27559237 S4_6974032 S9_18690563 3: S1_27559237 S4_6974032 S9_18690563 4: S1_27559237 S4_6974032 S9_18690563 5: S1_27559237 S4_6974032 S9_18690563	1: S1_27559237 S4_6974032 S9_18690563 2: S1_27559237 S4_6974032 S9_18690563 3: S1_27559237 S4_6974032 S9_18690563 4: S1_27559237 S4_6974032 S9_18690563 5: S1_27559237 S4_6974032 S9_18690563	1: S1_27559237 S4_6974032 S9_18690563 2: S1_27559237 S4_6974032 S9_18690563 3: S1_27559237 S4_6974032 S9_18690563 4: S1_27559237 S4_6974032 S9_18690563 5: S1_27559237 S4_6974032 S9_18690563
FLW	10	2010-2011 all	2012 WS	BL	CD	0.346565	0.37593	0.231449	0.144482	0.202084
FLW	10	2010-2011 all	2012 WS	MLR	F	0.039081	-0.00885352	-0.132736	0.123882	-0.0848015
FLW	11	2010-2011 all,2012DS	2012 WS	GS + de novo GWAS	A 2012 DS	0.514602	0.509788	0.499071	0.0107166	0.503885	1: S3_1269941 S3_995095 S3_248339 2: S3_1269941 S3_964681 S3_234929 3: S3_1269941 S3_995095 S3_409846 4: S3_1269941 S3_995095 S3_1935861 5: S3_1269941 S3_565311 S3_484323	1: S3_1269941 S3_995095 S3_248339 2: S3_1269941 S3_964681 S3_234929 3: S3_1269941 S3_995095 S3_409846 4: S3_1269941 S3_995095 S3_1935861 5: S3_1269941 S3_565311 S3_484323	1: S3_1269941 S3_995095 S3_248339 2: S3_1269941 S3_964681 S3_234929 3: S3_1269941 S3_995095 S3_409846 4: S3_1269941 S3_995095 S3_1935861 5: S3_1269941 S3_565311 S3_484323	7.34496e-10
FLW	11	2010-2011 all,2012DS	2012 WS	GS + de novo GWAS	A 2012 WS	0.512778	0.507398	0.497712	0.009686	0.503092	1: S3_1269941 S3_608927 S3_248339 2: S3_1269941 S3_985094 S3_404126 3: S3_1269941 S3_984915 S3_473989 4: S3_1269941 S3_953308 S3_443301 5: S3_1269941 S3_608927 S3_404126	1: S3_1269941 S3_608927 S3_248339 2: S3_1269941 S3_985094 S3_404126 3: S3_1269941 S3_984915 S3_473989 4: S3_1269941 S3_953308 S3_443301 5: S3_1269941 S3_608927 S3_404126	1: S3_1269941 S3_608927 S3_248339 2: S3_1269941 S3_985094 S3_404126 3: S3_1269941 S3_984915 S3_473989 4: S3_1269941 S3_953308 S3_443301 5: S3_1269941 S3_608927 S3_404126	1.46329e-05
FLW	11	2010-2011 all,2012DS	2012 WS	RF	B	0.423351	0.415042	0.4264	-0.0113577	0.434709
FLW	11	2010-2011 all,2012DS	2012 WS	GS + historical GWAS	B 44K all	0.404035	0.389879	0.375411	0.0144682	0.389567	1: S6_9652192 S3_13075253 S3_3767014 2: S6_9652192 S3_13075253 S3_3767014 3: S6_9652192 S3_13075253 S3_3767014 4: S6_9652192 S3_13075253 S3_3767014 5: S6_9652192 S3_13075253 S3_3767014	1: S6_9652192 S3_13075253 S3_3767014 2: S6_9652192 S3_13075253 S3_3767014 3: S6_9652192 S3_13075253 S3_3767014 4: S6_9652192 S3_13075253 S3_3767014 5: S6_9652192 S3_13075253 S3_3767014	1: S6_9652192 S3_13075253 S3_3767014 2: S6_9652192 S3_13075253 S3_3767014 3: S6_9652192 S3_13075253 S3_3767014 4: S6_9652192 S3_13075253 S3_3767014 5: S6_9652192 S3_13075253 S3_3767014
FLW	11	2010-2011 all,2012DS	2012 WS	RKHS	BC	0.395719	0.373392	0.360724	0.0126679	0.383051
FLW	11	2010-2011 all,2012DS	2012 WS	rrBLUP	BCD	0.389498	0.370614	0.359239	0.011375	0.378123
FLW	11	2010-2011 all,2012DS	2012 WS	BL	CD	0.378399	0.297827	0.342312	-0.0444849	0.422884
FLW	11	2010-2011 all,2012DS	2012 WS	GS + historical GWAS	DE 44K indica	0.368687	0.352482	0.340721	0.0117613	0.356926	1: S8_527441 S12_14104904 S3_13075253 2: S8_527441 S12_14104904 S3_13075253 3: S8_527441 S12_14104904 S3_13075253 4: S8_527441 S12_14104904 S3_13075253 5: S8_527441 S12_14104904 S3_13075253	1: S8_527441 S12_14104904 S3_13075253 2: S8_527441 S12_14104904 S3_13075253 3: S8_527441 S12_14104904 S3_13075253 4: S8_527441 S12_14104904 S3_13075253 5: S8_527441 S12_14104904 S3_13075253	1: S8_527441 S12_14104904 S3_13075253 2: S8_527441 S12_14104904 S3_13075253 3: S8_527441 S12_14104904 S3_13075253 4: S8_527441 S12_14104904 S3_13075253 5: S8_527441 S12_14104904 S3_13075253
FLW	11	2010-2011 all,2012DS	2012 WS	GS + historical GWAS	E 44K TRJ	0.334303	0.300543	0.304114	-0.0035706	0.337874	1: S1_27559237 S4_6974032 S9_18690563 2: S1_27559237 S4_6974032 S9_18690563 3: S1_27559237 S4_6974032 S9_18690563 4: S1_27559237 S4_6974032 S9_18690563 5: S1_27559237 S4_6974032 S9_18690563	1: S1_27559237 S4_6974032 S9_18690563 2: S1_27559237 S4_6974032 S9_18690563 3: S1_27559237 S4_6974032 S9_18690563 4: S1_27559237 S4_6974032 S9_18690563 5: S1_27559237 S4_6974032 S9_18690563	1: S1_27559237 S4_6974032 S9_18690563 2: S1_27559237 S4_6974032 S9_18690563 3: S1_27559237 S4_6974032 S9_18690563 4: S1_27559237 S4_6974032 S9_18690563 5: S1_27559237 S4_6974032 S9_18690563
FLW	11	2010-2011 all,2012DS	2012 WS	MLR	F	-0.102647	0.133198	-0.133857	0.267055	-0.369702
PH	1	2009-2011 all	2012 DS	GS + de novo GWAS	A 2012 WS	0.326208	0.2865	0.312544	-0.0260439	0.352252	1: S6_27325604 S1_37652768 S6_26589939 S3_1269941 2: S6_27325604 S6_25789832 S1_35088164 S3_1269941 3: S2_4862730 S2_966276 S6_27304283 S3_1269941 4: S2_5195018 S1_42137473 S9_16460737 S3_1269941 5: S2_2955300 S6_27325604 S8_27647453 S3_1269941	1: S6_27325604 S1_37652768 S6_26589939 S3_1269941 2: S6_27325604 S6_25789832 S1_35088164 S3_1269941 3: S2_4862730 S2_966276 S6_27304283 S3_1269941 4: S2_5195018 S1_42137473 S9_16460737 S3_1269941 5: S2_2955300 S6_27325604 S8_27647453 S3_1269941	1: S6_27325604 S1_37652768 S6_26589939 S3_1269941 2: S6_27325604 S6_25789832 S1_35088164 S3_1269941 3: S2_4862730 S2_966276 S6_27304283 S3_1269941 4: S2_5195018 S1_42137473 S9_16460737 S3_1269941 5: S2_2955300 S6_27325604 S8_27647453 S3_1269941	0.0024297
PH	1	2009-2011 all	2012 DS	rrBLUP	B	0.30875	0.275769	0.303839	-0.0280704	0.33682
PH	1	2009-2011 all	2012 DS	GS + historical GWAS	BC 44K TRJ	0.295738	0.261346	0.291476	-0.0301303	0.325868	1: S12_22131724 S12_17571707 S5_27059903 S1_27559237 2: S12_22131724 S12_17571707 S5_27059903 S1_27559237 3: S12_22131724 S12_17571707 S5_27059903 S1_27559237 4: S12_22131724 S12_17571707 S5_27059903 S1_27559237 5: S12_22131724 S12_17571707 S5_27059903 S1_27559237	1: S12_22131724 S12_17571707 S5_27059903 S1_27559237 2: S12_22131724 S12_17571707 S5_27059903 S1_27559237 3: S12_22131724 S12_17571707 S5_27059903 S1_27559237 4: S12_22131724 S12_17571707 S5_27059903 S1_27559237 5: S12_22131724 S12_17571707 S5_27059903 S1_27559237	1: S12_22131724 S12_17571707 S5_27059903 S1_27559237 2: S12_22131724 S12_17571707 S5_27059903 S1_27559237 3: S12_22131724 S12_17571707 S5_27059903 S1_27559237 4: S12_22131724 S12_17571707 S5_27059903 S1_27559237 5: S12_22131724 S12_17571707 S5_27059903 S1_27559237
PH	1	2009-2011 all	2012 DS	RF	BC	0.294947	0.246764	0.295766	-0.0490025	0.34395
PH	1	2009-2011 all	2012 DS	RKHS	BC	0.291378	0.257551	0.289692	-0.0321412	0.32352
PH	1	2009-2011 all	2012 DS	GS + de novo GWAS	BC 2012 DS	0.285587	0.263169	0.264103	-0.0009342	0.286521	1: S3_6608709 S3_6499436 S6_27268485 S3_1269941 2: S1_37603528 S1_35300370 S3_6499436 S3_1269941 3: S3_1269941 S3_6566723 S3_6465294 4: S3_1269941 S8_26234733 S2_4865388 5: S3_6608709 S6_6923353 S3_1269941	1: S3_6608709 S3_6499436 S6_27268485 S3_1269941 2: S1_37603528 S1_35300370 S3_6499436 S3_1269941 3: S3_1269941 S3_6566723 S3_6465294 4: S3_1269941 S8_26234733 S2_4865388 5: S3_6608709 S6_6923353 S3_1269941	1: S3_6608709 S3_6499436 S6_27268485 S3_1269941 2: S1_37603528 S1_35300370 S3_6499436 S3_1269941 3: S3_1269941 S3_6566723 S3_6465294 4: S3_1269941 S8_26234733 S2_4865388 5: S3_6608709 S6_6923353 S3_1269941	0.000506728
PH	1	2009-2011 all	2012 DS	GS + historical GWAS	C 44K indica	0.27675	0.241061	0.271632	-0.0305712	0.307321	1: S1_33058461 S12_869255 S1_38110477 S8_527441 2: S1_33058461 S12_869255 S1_38110477 S8_527441 3: S1_33058461 S12_869255 S1_38110477 S8_527441 4: S1_33058461 S12_869255 S1_38110477 S8_527441 5: S1_33058461 S12_869255 S1_38110477 S8_527441	1: S1_33058461 S12_869255 S1_38110477 S8_527441 2: S1_33058461 S12_869255 S1_38110477 S8_527441 3: S1_33058461 S12_869255 S1_38110477 S8_527441 4: S1_33058461 S12_869255 S1_38110477 S8_527441 5: S1_33058461 S12_869255 S1_38110477 S8_527441	1: S1_33058461 S12_869255 S1_38110477 S8_527441 2: S1_33058461 S12_869255 S1_38110477 S8_527441 3: S1_33058461 S12_869255 S1_38110477 S8_527441 4: S1_33058461 S12_869255 S1_38110477 S8_527441 5: S1_33058461 S12_869255 S1_38110477 S8_527441
PH	1	2009-2011 all	2012 DS	GS + historical GWAS	D 44K all	0.24841	0.227821	0.227015	0.000806	0.247604	1: S1_33069643 S1_38110477 S1_38528125 S6_9652192 2: S1_33069643 S1_38110477 S1_38528125 S6_9652192 3: S1_33069643 S1_38110477 S1_38528125 S6_9652192 4: S1_33069643 S1_38110477 S1_38528125 S6_9652192 5: S1_33069643 S1_38110477 S1_38528125 S6_9652192	1: S1_33069643 S1_38110477 S1_38528125 S6_9652192 2: S1_33069643 S1_38110477 S1_38528125 S6_9652192 3: S1_33069643 S1_38110477 S1_38528125 S6_9652192 4: S1_33069643 S1_38110477 S1_38528125 S6_9652192 5: S1_33069643 S1_38110477 S1_38528125 S6_9652192	1: S1_33069643 S1_38110477 S1_38528125 S6_9652192 2: S1_33069643 S1_38110477 S1_38528125 S6_9652192 3: S1_33069643 S1_38110477 S1_38528125 S6_9652192 4: S1_33069643 S1_38110477 S1_38528125 S6_9652192 5: S1_33069643 S1_38110477 S1_38528125 S6_9652192
PH	1	2009-2011 all	2012 DS	BL	E	0.231847	0.179269	0.20583	-0.026561	0.258408
PH	1	2009-2011 all	2012 DS	MLR	F	0.0573022	-0.0791009	-0.0335302	-0.0455708	0.102873
PH	4	2009-2011 DS only	2012 DS	GS + de novo GWAS	A 2012 WS	0.348681	0.311467	0.336474	-0.0250072	0.373688	1: S6_27325604 S1_37652768 S6_26589939 S3_1269941 2: S6_27325604 S6_25789832 S1_35088164 S3_1269941 3: S2_4862730 S2_966276 S6_27304283 S3_1269941 4: S2_5195018 S1_42137473 S9_16460737 S3_1269941 5: S2_2955300 S6_27325604 S8_27647453 S3_1269941	1: S6_27325604 S1_37652768 S6_26589939 S3_1269941 2: S6_27325604 S6_25789832 S1_35088164 S3_1269941 3: S2_4862730 S2_966276 S6_27304283 S3_1269941 4: S2_5195018 S1_42137473 S9_16460737 S3_1269941 5: S2_2955300 S6_27325604 S8_27647453 S3_1269941	1: S6_27325604 S1_37652768 S6_26589939 S3_1269941 2: S6_27325604 S6_25789832 S1_35088164 S3_1269941 3: S2_4862730 S2_966276 S6_27304283 S3_1269941 4: S2_5195018 S1_42137473 S9_16460737 S3_1269941 5: S2_2955300 S6_27325604 S8_27647453 S3_1269941	0.0024297
PH	4	2009-2011 DS only	2012 DS	rrBLUP	B	0.302718	0.26047	0.294025	-0.0335557	0.336274
PH	4	2009-2011 DS only	2012 DS	GS + de novo GWAS	BC 2012 DS	0.301688	0.280761	0.26023	0.0205304	0.281158	1: S3_6608709 S3_6499436 S6_27268485 S3_1269941 2: S1_37603528 S1_35300370 S3_6499436 S3_1269941 3: S3_1269941 S3_6566723 S3_6465294 4: S3_1269941 S8_26234733 S2_4865388 5: S3_6608709 S6_6923353 S3_1269941	1: S3_6608709 S3_6499436 S6_27268485 S3_1269941 2: S1_37603528 S1_35300370 S3_6499436 S3_1269941 3: S3_1269941 S3_6566723 S3_6465294 4: S3_1269941 S8_26234733 S2_4865388 5: S3_6608709 S6_6923353 S3_1269941	1: S3_6608709 S3_6499436 S6_27268485 S3_1269941 2: S1_37603528 S1_35300370 S3_6499436 S3_1269941 3: S3_1269941 S3_6566723 S3_6465294 4: S3_1269941 S8_26234733 S2_4865388 5: S3_6608709 S6_6923353 S3_1269941	0.000506728
PH	4	2009-2011 DS only	2012 DS	GS + historical GWAS	BC 44K TRJ	0.289977	0.23974	0.277799	-0.0380588	0.328036	1: S12_22131724 S12_17571707 S5_27059903 S1_27559237 2: S12_22131724 S12_17571707 S5_27059903 S1_27559237 3: S12_22131724 S12_17571707 S5_27059903 S1_27559237 4: S12_22131724 S12_17571707 S5_27059903 S1_27559237 5: S12_22131724 S12_17571707 S5_27059903 S1_27559237	1: S12_22131724 S12_17571707 S5_27059903 S1_27559237 2: S12_22131724 S12_17571707 S5_27059903 S1_27559237 3: S12_22131724 S12_17571707 S5_27059903 S1_27559237 4: S12_22131724 S12_17571707 S5_27059903 S1_27559237 5: S12_22131724 S12_17571707 S5_27059903 S1_27559237	1: S12_22131724 S12_17571707 S5_27059903 S1_27559237 2: S12_22131724 S12_17571707 S5_27059903 S1_27559237 3: S12_22131724 S12_17571707 S5_27059903 S1_27559237 4: S12_22131724 S12_17571707 S5_27059903 S1_27559237 5: S12_22131724 S12_17571707 S5_27059903 S1_27559237
PH	4	2009-2011 DS only	2012 DS	RF	BC	0.289302	0.226896	0.281654	-0.0547583	0.344061
PH	4	2009-2011 DS only	2012 DS	RKHS	BC	0.286856	0.236531	0.273858	-0.0373273	0.324183
PH	4	2009-2011 DS only	2012 DS	GS + historical GWAS	C 44K indica	0.271769	0.222943	0.261741	-0.0387979	0.310567	1: S1_33058461 S12_869255 S1_38110477 S8_527441 2: S1_33058461 S12_869255 S1_38110477 S8_527441 3: S1_33058461 S12_869255 S1_38110477 S8_527441 4: S1_33058461 S12_869255 S1_38110477 S8_527441 5: S1_33058461 S12_869255 S1_38110477 S8_527441	1: S1_33058461 S12_869255 S1_38110477 S8_527441 2: S1_33058461 S12_869255 S1_38110477 S8_527441 3: S1_33058461 S12_869255 S1_38110477 S8_527441 4: S1_33058461 S12_869255 S1_38110477 S8_527441 5: S1_33058461 S12_869255 S1_38110477 S8_527441	1: S1_33058461 S12_869255 S1_38110477 S8_527441 2: S1_33058461 S12_869255 S1_38110477 S8_527441 3: S1_33058461 S12_869255 S1_38110477 S8_527441 4: S1_33058461 S12_869255 S1_38110477 S8_527441 5: S1_33058461 S12_869255 S1_38110477 S8_527441
PH	4	2009-2011 DS only	2012 DS	GS + historical GWAS	D 44K all	0.249683	0.243777	0.220737	0.02304	0.226643	1: S1_33069643 S1_38110477 S1_38528125 S6_9652192 2: S1_33069643 S1_38110477 S1_38528125 S6_9652192 3: S1_33069643 S1_38110477 S1_38528125 S6_9652192 4: S1_33069643 S1_38110477 S1_38528125 S6_9652192 5: S1_33069643 S1_38110477 S1_38528125 S6_9652192	1: S1_33069643 S1_38110477 S1_38528125 S6_9652192 2: S1_33069643 S1_38110477 S1_38528125 S6_9652192 3: S1_33069643 S1_38110477 S1_38528125 S6_9652192 4: S1_33069643 S1_38110477 S1_38528125 S6_9652192 5: S1_33069643 S1_38110477 S1_38528125 S6_9652192	1: S1_33069643 S1_38110477 S1_38528125 S6_9652192 2: S1_33069643 S1_38110477 S1_38528125 S6_9652192 3: S1_33069643 S1_38110477 S1_38528125 S6_9652192 4: S1_33069643 S1_38110477 S1_38528125 S6_9652192 5: S1_33069643 S1_38110477 S1_38528125 S6_9652192
PH	4	2009-2011 DS only	2012 DS	BL	E	0.213957	0.138521	0.195835	-0.0573143	0.271271
PH	4	2009-2011 DS only	2012 DS	MLR	F	-0.057126	0.0392177	-0.0401328	0.0793505	-0.136477
PH	6	2011 all	2012 DS	GS + de novo GWAS	A 2012 WS	0.319782	0.259263	0.311645	-0.052382	0.372164	1: S6_27325604 S1_37652768 S6_26589939 S3_1269941 2: S6_27325604 S6_25789832 S1_35088164 S3_1269941 3: S2_4862730 S2_966276 S6_27304283 S3_1269941 4: S2_5195018 S1_42137473 S9_16460737 S3_1269941 5: S2_2955300 S6_27325604 S8_27647453 S3_1269941	1: S6_27325604 S1_37652768 S6_26589939 S3_1269941 2: S6_27325604 S6_25789832 S1_35088164 S3_1269941 3: S2_4862730 S2_966276 S6_27304283 S3_1269941 4: S2_5195018 S1_42137473 S9_16460737 S3_1269941 5: S2_2955300 S6_27325604 S8_27647453 S3_1269941	1: S6_27325604 S1_37652768 S6_26589939 S3_1269941 2: S6_27325604 S6_25789832 S1_35088164 S3_1269941 3: S2_4862730 S2_966276 S6_27304283 S3_1269941 4: S2_5195018 S1_42137473 S9_16460737 S3_1269941 5: S2_2955300 S6_27325604 S8_27647453 S3_1269941	0.0024297
PH	6	2011 all	2012 DS	rrBLUP	B	0.299938	0.248075	0.289448	-0.0413723	0.341311
PH	6	2011 all	2012 DS	GS + historical GWAS	BC 44K TRJ	0.288453	0.234063	0.278819	-0.0447559	0.333209	1: S12_22131724 S12_17571707 S5_27059903 S1_27559237 2: S12_22131724 S12_17571707 S5_27059903 S1_27559237 3: S12_22131724 S12_17571707 S5_27059903 S1_27559237 4: S12_22131724 S12_17571707 S5_27059903 S1_27559237 5: S12_22131724 S12_17571707 S5_27059903 S1_27559237	1: S12_22131724 S12_17571707 S5_27059903 S1_27559237 2: S12_22131724 S12_17571707 S5_27059903 S1_27559237 3: S12_22131724 S12_17571707 S5_27059903 S1_27559237 4: S12_22131724 S12_17571707 S5_27059903 S1_27559237 5: S12_22131724 S12_17571707 S5_27059903 S1_27559237	1: S12_22131724 S12_17571707 S5_27059903 S1_27559237 2: S12_22131724 S12_17571707 S5_27059903 S1_27559237 3: S12_22131724 S12_17571707 S5_27059903 S1_27559237 4: S12_22131724 S12_17571707 S5_27059903 S1_27559237 5: S12_22131724 S12_17571707 S5_27059903 S1_27559237
PH	6	2011 all	2012 DS	RF	BC	0.280765	0.21285	0.272385	-0.0595348	0.340299
PH	6	2011 all	2012 DS	GS + de novo GWAS	BC 2012 DS	0.27761	0.234746	0.261811	-0.0270643	0.304674	1: S3_6608709 S3_6499436 S6_27268485 S3_1269941 2: S1_37603528 S1_35300370 S3_6499436 S3_1269941 3: S3_1269941 S3_6566723 S3_6465294 4: S3_1269941 S8_26234733 S2_4865388 5: S3_6608709 S6_6923353 S3_1269941	1: S3_6608709 S3_6499436 S6_27268485 S3_1269941 2: S1_37603528 S1_35300370 S3_6499436 S3_1269941 3: S3_1269941 S3_6566723 S3_6465294 4: S3_1269941 S8_26234733 S2_4865388 5: S3_6608709 S6_6923353 S3_1269941	1: S3_6608709 S3_6499436 S6_27268485 S3_1269941 2: S1_37603528 S1_35300370 S3_6499436 S3_1269941 3: S3_1269941 S3_6566723 S3_6465294 4: S3_1269941 S8_26234733 S2_4865388 5: S3_6608709 S6_6923353 S3_1269941	0.000506728
PH	6	2011 all	2012 DS	RKHS	BC	0.277494	0.22577	0.277863	-0.052093	0.329587
PH	6	2011 all	2012 DS	GS + historical GWAS	C 44K indica	0.273542	0.225423	0.266666	-0.0412433	0.314785	1: S1_33058461 S12_869255 S1_38110477 S8_527441 2: S1_33058461 S12_869255 S1_38110477 S8_527441 3: S1_33058461 S12_869255 S1_38110477 S8_527441 4: S1_33058461 S12_869255 S1_38110477 S8_527441 5: S1_33058461 S12_869255 S1_38110477 S8_527441	1: S1_33058461 S12_869255 S1_38110477 S8_527441 2: S1_33058461 S12_869255 S1_38110477 S8_527441 3: S1_33058461 S12_869255 S1_38110477 S8_527441 4: S1_33058461 S12_869255 S1_38110477 S8_527441 5: S1_33058461 S12_869255 S1_38110477 S8_527441	1: S1_33058461 S12_869255 S1_38110477 S8_527441 2: S1_33058461 S12_869255 S1_38110477 S8_527441 3: S1_33058461 S12_869255 S1_38110477 S8_527441 4: S1_33058461 S12_869255 S1_38110477 S8_527441 5: S1_33058461 S12_869255 S1_38110477 S8_527441
PH	6	2011 all	2012 DS	GS + historical GWAS	D 44K all	0.250938	0.211732	0.231436	-0.0197047	0.270643	1: S1_33069643 S1_38110477 S1_38528125 S6_9652192 2: S1_33069643 S1_38110477 S1_38528125 S6_9652192 3: S1_33069643 S1_38110477 S1_38528125 S6_9652192 4: S1_33069643 S1_38110477 S1_38528125 S6_9652192 5: S1_33069643 S1_38110477 S1_38528125 S6_9652192	1: S1_33069643 S1_38110477 S1_38528125 S6_9652192 2: S1_33069643 S1_38110477 S1_38528125 S6_9652192 3: S1_33069643 S1_38110477 S1_38528125 S6_9652192 4: S1_33069643 S1_38110477 S1_38528125 S6_9652192 5: S1_33069643 S1_38110477 S1_38528125 S6_9652192	1: S1_33069643 S1_38110477 S1_38528125 S6_9652192 2: S1_33069643 S1_38110477 S1_38528125 S6_9652192 3: S1_33069643 S1_38110477 S1_38528125 S6_9652192 4: S1_33069643 S1_38110477 S1_38528125 S6_9652192 5: S1_33069643 S1_38110477 S1_38528125 S6_9652192
PH	6	2011 all	2012 DS	BL	E	0.194939	0.107516	0.190646	-0.08313	0.278069
PH	6	2011 all	2012 DS	MLR	F	-0.00919941	0.0198675	0.0967944	-0.0769269	0.0677275
PH	9	2010-2011 all	2012 DS	GS + de novo GWAS	A 2012 WS	0.331499	0.290538	0.315279	-0.0247417	0.356241	1: S6_27325604 S1_37652768 S6_26589939 S3_1269941 2: S6_27325604 S6_25789832 S1_35088164 S3_1269941 3: S2_4862730 S2_966276 S6_27304283 S3_1269941 4: S2_5195018 S1_42137473 S9_16460737 S3_1269941 5: S2_2955300 S6_27325604 S8_27647453 S3_1269941	1: S6_27325604 S1_37652768 S6_26589939 S3_1269941 2: S6_27325604 S6_25789832 S1_35088164 S3_1269941 3: S2_4862730 S2_966276 S6_27304283 S3_1269941 4: S2_5195018 S1_42137473 S9_16460737 S3_1269941 5: S2_2955300 S6_27325604 S8_27647453 S3_1269941	1: S6_27325604 S1_37652768 S6_26589939 S3_1269941 2: S6_27325604 S6_25789832 S1_35088164 S3_1269941 3: S2_4862730 S2_966276 S6_27304283 S3_1269941 4: S2_5195018 S1_42137473 S9_16460737 S3_1269941 5: S2_2955300 S6_27325604 S8_27647453 S3_1269941	0.0024297
PH	9	2010-2011 all	2012 DS	rrBLUP	B	0.305343	0.272772	0.299872	-0.0271001	0.332443
PH	9	2010-2011 all	2012 DS	GS + historical GWAS	BC 44K TRJ	0.293359	0.259201	0.287149	-0.027948	0.321307	1: S12_22131724 S12_17571707 S5_27059903 S1_27559237 2: S12_22131724 S12_17571707 S5_27059903 S1_27559237 3: S12_22131724 S12_17571707 S5_27059903 S1_27559237 4: S12_22131724 S12_17571707 S5_27059903 S1_27559237 5: S12_22131724 S12_17571707 S5_27059903 S1_27559237	1: S12_22131724 S12_17571707 S5_27059903 S1_27559237 2: S12_22131724 S12_17571707 S5_27059903 S1_27559237 3: S12_22131724 S12_17571707 S5_27059903 S1_27559237 4: S12_22131724 S12_17571707 S5_27059903 S1_27559237 5: S12_22131724 S12_17571707 S5_27059903 S1_27559237	1: S12_22131724 S12_17571707 S5_27059903 S1_27559237 2: S12_22131724 S12_17571707 S5_27059903 S1_27559237 3: S12_22131724 S12_17571707 S5_27059903 S1_27559237 4: S12_22131724 S12_17571707 S5_27059903 S1_27559237 5: S12_22131724 S12_17571707 S5_27059903 S1_27559237
PH	9	2010-2011 all	2012 DS	GS + de novo GWAS	BC 2012 DS	0.290154	0.266083	0.265102	0.0009808	0.289173	1: S3_6608709 S3_6499436 S6_27268485 S3_1269941 2: S1_37603528 S1_35300370 S3_6499436 S3_1269941 3: S3_1269941 S3_6566723 S3_6465294 4: S3_1269941 S8_26234733 S2_4865388 5: S3_6608709 S6_6923353 S3_1269941	1: S3_6608709 S3_6499436 S6_27268485 S3_1269941 2: S1_37603528 S1_35300370 S3_6499436 S3_1269941 3: S3_1269941 S3_6566723 S3_6465294 4: S3_1269941 S8_26234733 S2_4865388 5: S3_6608709 S6_6923353 S3_1269941	1: S3_6608709 S3_6499436 S6_27268485 S3_1269941 2: S1_37603528 S1_35300370 S3_6499436 S3_1269941 3: S3_1269941 S3_6566723 S3_6465294 4: S3_1269941 S8_26234733 S2_4865388 5: S3_6608709 S6_6923353 S3_1269941	0.000506728
PH	9	2010-2011 all	2012 DS	RKHS	BC	0.287638	0.254444	0.28723	-0.0327859	0.320424
PH	9	2010-2011 all	2012 DS	RF	BC	0.283573	0.228752	0.291714	-0.0629622	0.346535
PH	9	2010-2011 all	2012 DS	GS + historical GWAS	C 44K indica	0.27285	0.239576	0.271011	-0.0314346	0.304285	1: S1_33058461 S12_869255 S1_38110477 S8_527441 2: S1_33058461 S12_869255 S1_38110477 S8_527441 3: S1_33058461 S12_869255 S1_38110477 S8_527441 4: S1_33058461 S12_869255 S1_38110477 S8_527441 5: S1_33058461 S12_869255 S1_38110477 S8_527441	1: S1_33058461 S12_869255 S1_38110477 S8_527441 2: S1_33058461 S12_869255 S1_38110477 S8_527441 3: S1_33058461 S12_869255 S1_38110477 S8_527441 4: S1_33058461 S12_869255 S1_38110477 S8_527441 5: S1_33058461 S12_869255 S1_38110477 S8_527441	1: S1_33058461 S12_869255 S1_38110477 S8_527441 2: S1_33058461 S12_869255 S1_38110477 S8_527441 3: S1_33058461 S12_869255 S1_38110477 S8_527441 4: S1_33058461 S12_869255 S1_38110477 S8_527441 5: S1_33058461 S12_869255 S1_38110477 S8_527441
PH	9	2010-2011 all	2012 DS	GS + historical GWAS	D 44K all	0.247587	0.228636	0.230218	-0.0015829	0.24917	1: S1_33069643 S1_38110477 S1_38528125 S6_9652192 2: S1_33069643 S1_38110477 S1_38528125 S6_9652192 3: S1_33069643 S1_38110477 S1_38528125 S6_9652192 4: S1_33069643 S1_38110477 S1_38528125 S6_9652192 5: S1_33069643 S1_38110477 S1_38528125 S6_9652192	1: S1_33069643 S1_38110477 S1_38528125 S6_9652192 2: S1_33069643 S1_38110477 S1_38528125 S6_9652192 3: S1_33069643 S1_38110477 S1_38528125 S6_9652192 4: S1_33069643 S1_38110477 S1_38528125 S6_9652192 5: S1_33069643 S1_38110477 S1_38528125 S6_9652192	1: S1_33069643 S1_38110477 S1_38528125 S6_9652192 2: S1_33069643 S1_38110477 S1_38528125 S6_9652192 3: S1_33069643 S1_38110477 S1_38528125 S6_9652192 4: S1_33069643 S1_38110477 S1_38528125 S6_9652192 5: S1_33069643 S1_38110477 S1_38528125 S6_9652192
PH	9	2010-2011 all	2012 DS	BL	E	0.213078	0.14987	0.222159	-0.072288	0.285365
PH	9	2010-2011 all	2012 DS	MLR	F	-0.0326745	-0.0761238	-0.0249121	-0.0512116	0.0185372
PH	14	2010WS,2011 all	2012 DS	GS + de novo GWAS	A 2012 WS	0.32881	0.296297	0.324646	-0.0283497	0.35716	1: S6_27325604 S1_37652768 S6_26589939 S3_1269941 2: S6_27325604 S6_25789832 S1_35088164 S3_1269941 3: S2_4862730 S2_966276 S6_27304283 S3_1269941 4: S2_5195018 S1_42137473 S9_16460737 S3_1269941 5: S2_2955300 S6_27325604 S8_27647453 S3_1269941	1: S6_27325604 S1_37652768 S6_26589939 S3_1269941 2: S6_27325604 S6_25789832 S1_35088164 S3_1269941 3: S2_4862730 S2_966276 S6_27304283 S3_1269941 4: S2_5195018 S1_42137473 S9_16460737 S3_1269941 5: S2_2955300 S6_27325604 S8_27647453 S3_1269941	1: S6_27325604 S1_37652768 S6_26589939 S3_1269941 2: S6_27325604 S6_25789832 S1_35088164 S3_1269941 3: S2_4862730 S2_966276 S6_27304283 S3_1269941 4: S2_5195018 S1_42137473 S9_16460737 S3_1269941 5: S2_2955300 S6_27325604 S8_27647453 S3_1269941	0.0024297
PH	14	2010WS,2011 all	2012 DS	RF	BC	0.308632	0.250056	0.309139	-0.059083	0.367715
PH	14	2010WS,2011 all	2012 DS	rrBLUP	B	0.307006	0.272733	0.302245	-0.0295116	0.336517
PH	14	2010WS,2011 all	2012 DS	GS + historical GWAS	BC 44K TRJ	0.29381	0.260374	0.290891	-0.0305166	0.324327	1: S12_22131724 S12_17571707 S5_27059903 S1_27559237 2: S12_22131724 S12_17571707 S5_27059903 S1_27559237 3: S12_22131724 S12_17571707 S5_27059903 S1_27559237 4: S12_22131724 S12_17571707 S5_27059903 S1_27559237 5: S12_22131724 S12_17571707 S5_27059903 S1_27559237	1: S12_22131724 S12_17571707 S5_27059903 S1_27559237 2: S12_22131724 S12_17571707 S5_27059903 S1_27559237 3: S12_22131724 S12_17571707 S5_27059903 S1_27559237 4: S12_22131724 S12_17571707 S5_27059903 S1_27559237 5: S12_22131724 S12_17571707 S5_27059903 S1_27559237	1: S12_22131724 S12_17571707 S5_27059903 S1_27559237 2: S12_22131724 S12_17571707 S5_27059903 S1_27559237 3: S12_22131724 S12_17571707 S5_27059903 S1_27559237 4: S12_22131724 S12_17571707 S5_27059903 S1_27559237 5: S12_22131724 S12_17571707 S5_27059903 S1_27559237
PH	14	2010WS,2011 all	2012 DS	RKHS	BC	0.290364	0.256457	0.291745	-0.0352881	0.325652
PH	14	2010WS,2011 all	2012 DS	GS + de novo GWAS	BC 2012 DS	0.285094	0.270114	0.274504	-0.0043895	0.289484	1: S3_6608709 S3_6499436 S6_27268485 S3_1269941 2: S1_37603528 S1_35300370 S3_6499436 S3_1269941 3: S3_1269941 S3_6566723 S3_6465294 4: S3_1269941 S8_26234733 S2_4865388 5: S3_6608709 S6_6923353 S3_1269941	1: S3_6608709 S3_6499436 S6_27268485 S3_1269941 2: S1_37603528 S1_35300370 S3_6499436 S3_1269941 3: S3_1269941 S3_6566723 S3_6465294 4: S3_1269941 S8_26234733 S2_4865388 5: S3_6608709 S6_6923353 S3_1269941	1: S3_6608709 S3_6499436 S6_27268485 S3_1269941 2: S1_37603528 S1_35300370 S3_6499436 S3_1269941 3: S3_1269941 S3_6566723 S3_6465294 4: S3_1269941 S8_26234733 S2_4865388 5: S3_6608709 S6_6923353 S3_1269941	0.000506728
PH	14	2010WS,2011 all	2012 DS	GS + historical GWAS	C 44K indica	0.279025	0.246174	0.277321	-0.0311466	0.310172	1: S1_33058461 S12_869255 S1_38110477 S8_527441 2: S1_33058461 S12_869255 S1_38110477 S8_527441 3: S1_33058461 S12_869255 S1_38110477 S8_527441 4: S1_33058461 S12_869255 S1_38110477 S8_527441 5: S1_33058461 S12_869255 S1_38110477 S8_527441	1: S1_33058461 S12_869255 S1_38110477 S8_527441 2: S1_33058461 S12_869255 S1_38110477 S8_527441 3: S1_33058461 S12_869255 S1_38110477 S8_527441 4: S1_33058461 S12_869255 S1_38110477 S8_527441 5: S1_33058461 S12_869255 S1_38110477 S8_527441	1: S1_33058461 S12_869255 S1_38110477 S8_527441 2: S1_33058461 S12_869255 S1_38110477 S8_527441 3: S1_33058461 S12_869255 S1_38110477 S8_527441 4: S1_33058461 S12_869255 S1_38110477 S8_527441 5: S1_33058461 S12_869255 S1_38110477 S8_527441
PH	14	2010WS,2011 all	2012 DS	GS + historical GWAS	D 44K all	0.254817	0.235989	0.238976	-0.0029868	0.257804	1: S1_33069643 S1_38110477 S1_38528125 S6_9652192 2: S1_33069643 S1_38110477 S1_38528125 S6_9652192 3: S1_33069643 S1_38110477 S1_38528125 S6_9652192 4: S1_33069643 S1_38110477 S1_38528125 S6_9652192 5: S1_33069643 S1_38110477 S1_38528125 S6_9652192	1: S1_33069643 S1_38110477 S1_38528125 S6_9652192 2: S1_33069643 S1_38110477 S1_38528125 S6_9652192 3: S1_33069643 S1_38110477 S1_38528125 S6_9652192 4: S1_33069643 S1_38110477 S1_38528125 S6_9652192 5: S1_33069643 S1_38110477 S1_38528125 S6_9652192	1: S1_33069643 S1_38110477 S1_38528125 S6_9652192 2: S1_33069643 S1_38110477 S1_38528125 S6_9652192 3: S1_33069643 S1_38110477 S1_38528125 S6_9652192 4: S1_33069643 S1_38110477 S1_38528125 S6_9652192 5: S1_33069643 S1_38110477 S1_38528125 S6_9652192
PH	14	2010WS,2011 all	2012 DS	BL	E	0.229306	0.155002	0.168912	-0.0139097	0.243216
PH	14	2010WS,2011 all	2012 DS	MLR	F	-0.0431151	-0.0705638	0.0230416	-0.0936054	0.0504903
PH	2	2009-2011,2012DS	2012 WS	GS + de novo GWAS	A 2012 WS	0.28007	0.276117	0.281748	-0.0056311	0.285701	1: S6_27325604 S1_37652768 S6_26589939 S3_1269941 2: S6_27325604 S6_25789832 S1_35088164 S3_1269941 3: S2_4862730 S2_966276 S6_27304283 S3_1269941 4: S2_5195018 S1_42137473 S9_16460737 S3_1269941 5: S2_2955300 S6_27325604 S8_27647453 S3_1269941	1: S6_27325604 S1_37652768 S6_26589939 S3_1269941 2: S6_27325604 S6_25789832 S1_35088164 S3_1269941 3: S2_4862730 S2_966276 S6_27304283 S3_1269941 4: S2_5195018 S1_42137473 S9_16460737 S3_1269941 5: S2_2955300 S6_27325604 S8_27647453 S3_1269941	1: S6_27325604 S1_37652768 S6_26589939 S3_1269941 2: S6_27325604 S6_25789832 S1_35088164 S3_1269941 3: S2_4862730 S2_966276 S6_27304283 S3_1269941 4: S2_5195018 S1_42137473 S9_16460737 S3_1269941 5: S2_2955300 S6_27325604 S8_27647453 S3_1269941	0.0024297
PH	2	2009-2011,2012DS	2012 WS	RF	AB	0.272822	0.272056	0.27896	-0.0069034	0.279726
PH	2	2009-2011,2012DS	2012 WS	GS + historical GWAS	AB 44K all	0.267409	0.2597	0.253428	0.0062719	0.261137	1: S1_33069643 S1_38110477 S1_38528125 S6_9652192 2: S1_33069643 S1_38110477 S1_38528125 S6_9652192 3: S1_33069643 S1_38110477 S1_38528125 S6_9652192 4: S1_33069643 S1_38110477 S1_38528125 S6_9652192 5: S1_33069643 S1_38110477 S1_38528125 S6_9652192	1: S1_33069643 S1_38110477 S1_38528125 S6_9652192 2: S1_33069643 S1_38110477 S1_38528125 S6_9652192 3: S1_33069643 S1_38110477 S1_38528125 S6_9652192 4: S1_33069643 S1_38110477 S1_38528125 S6_9652192 5: S1_33069643 S1_38110477 S1_38528125 S6_9652192	1: S1_33069643 S1_38110477 S1_38528125 S6_9652192 2: S1_33069643 S1_38110477 S1_38528125 S6_9652192 3: S1_33069643 S1_38110477 S1_38528125 S6_9652192 4: S1_33069643 S1_38110477 S1_38528125 S6_9652192 5: S1_33069643 S1_38110477 S1_38528125 S6_9652192
PH	2	2009-2011,2012DS	2012 WS	rrBLUP	AB	0.267362	0.251438	0.255797	-0.0043592	0.271721
PH	2	2009-2011,2012DS	2012 WS	GS + historical GWAS	BC 44K TRJ	0.255773	0.227994	0.240687	-0.0126926	0.268465	1: S12_22131724 S12_17571707 S5_27059903 S1_27559237 2: S12_22131724 S12_17571707 S5_27059903 S1_27559237 3: S12_22131724 S12_17571707 S5_27059903 S1_27559237 4: S12_22131724 S12_17571707 S5_27059903 S1_27559237 5: S12_22131724 S12_17571707 S5_27059903 S1_27559237	1: S12_22131724 S12_17571707 S5_27059903 S1_27559237 2: S12_22131724 S12_17571707 S5_27059903 S1_27559237 3: S12_22131724 S12_17571707 S5_27059903 S1_27559237 4: S12_22131724 S12_17571707 S5_27059903 S1_27559237 5: S12_22131724 S12_17571707 S5_27059903 S1_27559237	1: S12_22131724 S12_17571707 S5_27059903 S1_27559237 2: S12_22131724 S12_17571707 S5_27059903 S1_27559237 3: S12_22131724 S12_17571707 S5_27059903 S1_27559237 4: S12_22131724 S12_17571707 S5_27059903 S1_27559237 5: S12_22131724 S12_17571707 S5_27059903 S1_27559237
PH	2	2009-2011,2012DS	2012 WS	GS + de novo GWAS	BC 2012 DS	0.246225	0.237206	0.243832	-0.0066256	0.252851	1: S3_6608709 S3_6499436 S6_27268485 S3_1269941 2: S1_37603528 S1_35300370 S3_6499436 S3_1269941 3: S3_1269941 S3_6566723 S3_6465294 4: S3_1269941 S8_26234733 S2_4865388 5: S3_6608709 S6_6923353 S3_1269941	1: S3_6608709 S3_6499436 S6_27268485 S3_1269941 2: S1_37603528 S1_35300370 S3_6499436 S3_1269941 3: S3_1269941 S3_6566723 S3_6465294 4: S3_1269941 S8_26234733 S2_4865388 5: S3_6608709 S6_6923353 S3_1269941	1: S3_6608709 S3_6499436 S6_27268485 S3_1269941 2: S1_37603528 S1_35300370 S3_6499436 S3_1269941 3: S3_1269941 S3_6566723 S3_6465294 4: S3_1269941 S8_26234733 S2_4865388 5: S3_6608709 S6_6923353 S3_1269941	0.000506728
PH	2	2009-2011,2012DS	2012 WS	RKHS	C	0.233637	0.226489	0.225589	0.0008996	0.232737
PH	2	2009-2011,2012DS	2012 WS	GS + historical GWAS	C 44K indica	0.231521	0.21494	0.223406	-0.0084661	0.239987	1: S1_33058461 S12_869255 S1_38110477 S8_527441 2: S1_33058461 S12_869255 S1_38110477 S8_527441 3: S1_33058461 S12_869255 S1_38110477 S8_527441 4: S1_33058461 S12_869255 S1_38110477 S8_527441 5: S1_33058461 S12_869255 S1_38110477 S8_527441	1: S1_33058461 S12_869255 S1_38110477 S8_527441 2: S1_33058461 S12_869255 S1_38110477 S8_527441 3: S1_33058461 S12_869255 S1_38110477 S8_527441 4: S1_33058461 S12_869255 S1_38110477 S8_527441 5: S1_33058461 S12_869255 S1_38110477 S8_527441	1: S1_33058461 S12_869255 S1_38110477 S8_527441 2: S1_33058461 S12_869255 S1_38110477 S8_527441 3: S1_33058461 S12_869255 S1_38110477 S8_527441 4: S1_33058461 S12_869255 S1_38110477 S8_527441 5: S1_33058461 S12_869255 S1_38110477 S8_527441
PH	2	2009-2011,2012DS	2012 WS	BL	D	0.196425	0.163493	0.160143	0.0033507	0.193074
PH	2	2009-2011,2012DS	2012 WS	MLR	E	0.0299387	0.0275018	-0.021627	0.0491289	-0.0191901
PH	3	2009-2011 all	2012 WS	RF	AB	0.280451	0.295523	0.279873	0.0156507	0.2648
PH	3	2009-2011 all	2012 WS	GS + de novo GWAS	A 2012 WS	0.272004	0.273586	0.27093	0.0026564	0.269348	1: S6_27325604 S1_37652768 S6_26589939 S3_1269941 2: S6_27325604 S6_25789832 S1_35088164 S3_1269941 3: S2_4862730 S2_966276 S6_27304283 S3_1269941 4: S2_5195018 S1_42137473 S9_16460737 S3_1269941 5: S2_2955300 S6_27325604 S8_27647453 S3_1269941	1: S6_27325604 S1_37652768 S6_26589939 S3_1269941 2: S6_27325604 S6_25789832 S1_35088164 S3_1269941 3: S2_4862730 S2_966276 S6_27304283 S3_1269941 4: S2_5195018 S1_42137473 S9_16460737 S3_1269941 5: S2_2955300 S6_27325604 S8_27647453 S3_1269941	1: S6_27325604 S1_37652768 S6_26589939 S3_1269941 2: S6_27325604 S6_25789832 S1_35088164 S3_1269941 3: S2_4862730 S2_966276 S6_27304283 S3_1269941 4: S2_5195018 S1_42137473 S9_16460737 S3_1269941 5: S2_2955300 S6_27325604 S8_27647453 S3_1269941	0.0024297
PH	3	2009-2011 all	2012 WS	rrBLUP	AB	0.261333	0.241975	0.245685	-0.0037101	0.265043
PH	3	2009-2011 all	2012 WS	GS + historical GWAS	AB 44K all	0.260275	0.250042	0.237631	0.0124115	0.247863	1: S1_33069643 S1_38110477 S1_38528125 S6_9652192 2: S1_33069643 S1_38110477 S1_38528125 S6_9652192 3: S1_33069643 S1_38110477 S1_38528125 S6_9652192 4: S1_33069643 S1_38110477 S1_38528125 S6_9652192 5: S1_33069643 S1_38110477 S1_38528125 S6_9652192	1: S1_33069643 S1_38110477 S1_38528125 S6_9652192 2: S1_33069643 S1_38110477 S1_38528125 S6_9652192 3: S1_33069643 S1_38110477 S1_38528125 S6_9652192 4: S1_33069643 S1_38110477 S1_38528125 S6_9652192 5: S1_33069643 S1_38110477 S1_38528125 S6_9652192	1: S1_33069643 S1_38110477 S1_38528125 S6_9652192 2: S1_33069643 S1_38110477 S1_38528125 S6_9652192 3: S1_33069643 S1_38110477 S1_38528125 S6_9652192 4: S1_33069643 S1_38110477 S1_38528125 S6_9652192 5: S1_33069643 S1_38110477 S1_38528125 S6_9652192
PH	3	2009-2011 all	2012 WS	GS + historical GWAS	BC 44K TRJ	0.252233	0.223462	0.233978	-0.0105151	0.262748	1: S12_22131724 S12_17571707 S5_27059903 S1_27559237 2: S12_22131724 S12_17571707 S5_27059903 S1_27559237 3: S12_22131724 S12_17571707 S5_27059903 S1_27559237 4: S12_22131724 S12_17571707 S5_27059903 S1_27559237 5: S12_22131724 S12_17571707 S5_27059903 S1_27559237	1: S12_22131724 S12_17571707 S5_27059903 S1_27559237 2: S12_22131724 S12_17571707 S5_27059903 S1_27559237 3: S12_22131724 S12_17571707 S5_27059903 S1_27559237 4: S12_22131724 S12_17571707 S5_27059903 S1_27559237 5: S12_22131724 S12_17571707 S5_27059903 S1_27559237	1: S12_22131724 S12_17571707 S5_27059903 S1_27559237 2: S12_22131724 S12_17571707 S5_27059903 S1_27559237 3: S12_22131724 S12_17571707 S5_27059903 S1_27559237 4: S12_22131724 S12_17571707 S5_27059903 S1_27559237 5: S12_22131724 S12_17571707 S5_27059903 S1_27559237
PH	3	2009-2011 all	2012 WS	GS + de novo GWAS	BC 2012 DS	0.234379	0.233114	0.224472	0.0086417	0.225738	1: S3_6608709 S3_6499436 S6_27268485 S3_1269941 2: S1_37603528 S1_35300370 S3_6499436 S3_1269941 3: S3_1269941 S3_6566723 S3_6465294 4: S3_1269941 S8_26234733 S2_4865388 5: S3_6608709 S6_6923353 S3_1269941	1: S3_6608709 S3_6499436 S6_27268485 S3_1269941 2: S1_37603528 S1_35300370 S3_6499436 S3_1269941 3: S3_1269941 S3_6566723 S3_6465294 4: S3_1269941 S8_26234733 S2_4865388 5: S3_6608709 S6_6923353 S3_1269941	1: S3_6608709 S3_6499436 S6_27268485 S3_1269941 2: S1_37603528 S1_35300370 S3_6499436 S3_1269941 3: S3_1269941 S3_6566723 S3_6465294 4: S3_1269941 S8_26234733 S2_4865388 5: S3_6608709 S6_6923353 S3_1269941	0.000506728
PH	3	2009-2011 all	2012 WS	RKHS	C	0.229953	0.214963	0.216273	-0.0013097	0.231262
PH	3	2009-2011 all	2012 WS	GS + historical GWAS	C 44K indica	0.224334	0.207668	0.208015	-0.0003469	0.224681	1: S1_33058461 S12_869255 S1_38110477 S8_527441 2: S1_33058461 S12_869255 S1_38110477 S8_527441 3: S1_33058461 S12_869255 S1_38110477 S8_527441 4: S1_33058461 S12_869255 S1_38110477 S8_527441 5: S1_33058461 S12_869255 S1_38110477 S8_527441	1: S1_33058461 S12_869255 S1_38110477 S8_527441 2: S1_33058461 S12_869255 S1_38110477 S8_527441 3: S1_33058461 S12_869255 S1_38110477 S8_527441 4: S1_33058461 S12_869255 S1_38110477 S8_527441 5: S1_33058461 S12_869255 S1_38110477 S8_527441	1: S1_33058461 S12_869255 S1_38110477 S8_527441 2: S1_33058461 S12_869255 S1_38110477 S8_527441 3: S1_33058461 S12_869255 S1_38110477 S8_527441 4: S1_33058461 S12_869255 S1_38110477 S8_527441 5: S1_33058461 S12_869255 S1_38110477 S8_527441
PH	3	2009-2011 all	2012 WS	BL	D	0.158767	0.128224	0.158476	-0.0302526	0.18902
PH	3	2009-2011 all	2012 WS	MLR	E	-0.0272439	0.010365	-0.0326855	0.0430505	-0.0702944
PH	5	2009-2011 WS only	2012 WS	GS + de novo GWAS	A 2012 WS	0.267357	0.262298	0.264474	-0.0021753	0.269532	1: S6_27325604 S1_37652768 S6_26589939 S3_1269941 2: S6_27325604 S6_25789832 S1_35088164 S3_1269941 3: S2_4862730 S2_966276 S6_27304283 S3_1269941 4: S2_5195018 S1_42137473 S9_16460737 S3_1269941 5: S2_2955300 S6_27325604 S8_27647453 S3_1269941	1: S6_27325604 S1_37652768 S6_26589939 S3_1269941 2: S6_27325604 S6_25789832 S1_35088164 S3_1269941 3: S2_4862730 S2_966276 S6_27304283 S3_1269941 4: S2_5195018 S1_42137473 S9_16460737 S3_1269941 5: S2_2955300 S6_27325604 S8_27647453 S3_1269941	1: S6_27325604 S1_37652768 S6_26589939 S3_1269941 2: S6_27325604 S6_25789832 S1_35088164 S3_1269941 3: S2_4862730 S2_966276 S6_27304283 S3_1269941 4: S2_5195018 S1_42137473 S9_16460737 S3_1269941 5: S2_2955300 S6_27325604 S8_27647453 S3_1269941	0.0024297
PH	5	2009-2011 WS only	2012 WS	GS + historical GWAS	AB 44K all	0.258728	0.24892	0.232042	0.0168788	0.241849	1: S1_33069643 S1_38110477 S1_38528125 S6_9652192 2: S1_33069643 S1_38110477 S1_38528125 S6_9652192 3: S1_33069643 S1_38110477 S1_38528125 S6_9652192 4: S1_33069643 S1_38110477 S1_38528125 S6_9652192 5: S1_33069643 S1_38110477 S1_38528125 S6_9652192	1: S1_33069643 S1_38110477 S1_38528125 S6_9652192 2: S1_33069643 S1_38110477 S1_38528125 S6_9652192 3: S1_33069643 S1_38110477 S1_38528125 S6_9652192 4: S1_33069643 S1_38110477 S1_38528125 S6_9652192 5: S1_33069643 S1_38110477 S1_38528125 S6_9652192	1: S1_33069643 S1_38110477 S1_38528125 S6_9652192 2: S1_33069643 S1_38110477 S1_38528125 S6_9652192 3: S1_33069643 S1_38110477 S1_38528125 S6_9652192 4: S1_33069643 S1_38110477 S1_38528125 S6_9652192 5: S1_33069643 S1_38110477 S1_38528125 S6_9652192
PH	5	2009-2011 WS only	2012 WS	RF	AB	0.258243	0.25056	0.222717	0.027843	0.2304
PH	5	2009-2011 WS only	2012 WS	rrBLUP	AB	0.243518	0.220496	0.214212	0.0062836	0.237235
PH	5	2009-2011 WS only	2012 WS	GS + historical GWAS	BC 44K TRJ	0.233072	0.193044	0.202596	-0.0095519	0.242624	1: S12_22131724 S12_17571707 S5_27059903 S1_27559237 2: S12_22131724 S12_17571707 S5_27059903 S1_27559237 3: S12_22131724 S12_17571707 S5_27059903 S1_27559237 4: S12_22131724 S12_17571707 S5_27059903 S1_27559237 5: S12_22131724 S12_17571707 S5_27059903 S1_27559237	1: S12_22131724 S12_17571707 S5_27059903 S1_27559237 2: S12_22131724 S12_17571707 S5_27059903 S1_27559237 3: S12_22131724 S12_17571707 S5_27059903 S1_27559237 4: S12_22131724 S12_17571707 S5_27059903 S1_27559237 5: S12_22131724 S12_17571707 S5_27059903 S1_27559237	1: S12_22131724 S12_17571707 S5_27059903 S1_27559237 2: S12_22131724 S12_17571707 S5_27059903 S1_27559237 3: S12_22131724 S12_17571707 S5_27059903 S1_27559237 4: S12_22131724 S12_17571707 S5_27059903 S1_27559237 5: S12_22131724 S12_17571707 S5_27059903 S1_27559237
PH	5	2009-2011 WS only	2012 WS	GS + de novo GWAS	BC 2012 DS	0.231419	0.221747	0.216227	0.0055198	0.225899	1: S3_6608709 S3_6499436 S6_27268485 S3_1269941 2: S1_37603528 S1_35300370 S3_6499436 S3_1269941 3: S3_1269941 S3_6566723 S3_6465294 4: S3_1269941 S8_26234733 S2_4865388 5: S3_6608709 S6_6923353 S3_1269941	1: S3_6608709 S3_6499436 S6_27268485 S3_1269941 2: S1_37603528 S1_35300370 S3_6499436 S3_1269941 3: S3_1269941 S3_6566723 S3_6465294 4: S3_1269941 S8_26234733 S2_4865388 5: S3_6608709 S6_6923353 S3_1269941	1: S3_6608709 S3_6499436 S6_27268485 S3_1269941 2: S1_37603528 S1_35300370 S3_6499436 S3_1269941 3: S3_1269941 S3_6566723 S3_6465294 4: S3_1269941 S8_26234733 S2_4865388 5: S3_6608709 S6_6923353 S3_1269941	0.000506728
PH	5	2009-2011 WS only	2012 WS	RKHS	C	0.220488	0.206135	0.194756	0.0113792	0.209109
PH	5	2009-2011 WS only	2012 WS	GS + historical GWAS	C 44K indica	0.218176	0.192832	0.193124	-0.0002919	0.218468	1: S1_33058461 S12_869255 S1_38110477 S8_527441 2: S1_33058461 S12_869255 S1_38110477 S8_527441 3: S1_33058461 S12_869255 S1_38110477 S8_527441 4: S1_33058461 S12_869255 S1_38110477 S8_527441 5: S1_33058461 S12_869255 S1_38110477 S8_527441	1: S1_33058461 S12_869255 S1_38110477 S8_527441 2: S1_33058461 S12_869255 S1_38110477 S8_527441 3: S1_33058461 S12_869255 S1_38110477 S8_527441 4: S1_33058461 S12_869255 S1_38110477 S8_527441 5: S1_33058461 S12_869255 S1_38110477 S8_527441	1: S1_33058461 S12_869255 S1_38110477 S8_527441 2: S1_33058461 S12_869255 S1_38110477 S8_527441 3: S1_33058461 S12_869255 S1_38110477 S8_527441 4: S1_33058461 S12_869255 S1_38110477 S8_527441 5: S1_33058461 S12_869255 S1_38110477 S8_527441
PH	5	2009-2011 WS only	2012 WS	BL	D	0.062087	0.133798	0.111404	0.0223941	0.0396929
PH	5	2009-2011 WS only	2012 WS	MLR	E	0.035673	0.0706636	-0.0574815	0.128145	-0.092472
PH	7	2011 all	2012 WS	GS + de novo GWAS	A 2012 WS	0.264284	0.252176	0.271701	-0.0195251	0.283809	1: S6_27325604 S1_37652768 S6_26589939 S3_1269941 2: S6_27325604 S6_25789832 S1_35088164 S3_1269941 3: S2_4862730 S2_966276 S6_27304283 S3_1269941 4: S2_5195018 S1_42137473 S9_16460737 S3_1269941 5: S2_2955300 S6_27325604 S8_27647453 S3_1269941	1: S6_27325604 S1_37652768 S6_26589939 S3_1269941 2: S6_27325604 S6_25789832 S1_35088164 S3_1269941 3: S2_4862730 S2_966276 S6_27304283 S3_1269941 4: S2_5195018 S1_42137473 S9_16460737 S3_1269941 5: S2_2955300 S6_27325604 S8_27647453 S3_1269941	1: S6_27325604 S1_37652768 S6_26589939 S3_1269941 2: S6_27325604 S6_25789832 S1_35088164 S3_1269941 3: S2_4862730 S2_966276 S6_27304283 S3_1269941 4: S2_5195018 S1_42137473 S9_16460737 S3_1269941 5: S2_2955300 S6_27325604 S8_27647453 S3_1269941	0.0024297
PH	7	2011 all	2012 WS	GS + historical GWAS	AB 44K all	0.254441	0.239153	0.24564	-0.006487	0.260928	1: S1_33069643 S1_38110477 S1_38528125 S6_9652192 2: S1_33069643 S1_38110477 S1_38528125 S6_9652192 3: S1_33069643 S1_38110477 S1_38528125 S6_9652192 4: S1_33069643 S1_38110477 S1_38528125 S6_9652192 5: S1_33069643 S1_38110477 S1_38528125 S6_9652192	1: S1_33069643 S1_38110477 S1_38528125 S6_9652192 2: S1_33069643 S1_38110477 S1_38528125 S6_9652192 3: S1_33069643 S1_38110477 S1_38528125 S6_9652192 4: S1_33069643 S1_38110477 S1_38528125 S6_9652192 5: S1_33069643 S1_38110477 S1_38528125 S6_9652192	1: S1_33069643 S1_38110477 S1_38528125 S6_9652192 2: S1_33069643 S1_38110477 S1_38528125 S6_9652192 3: S1_33069643 S1_38110477 S1_38528125 S6_9652192 4: S1_33069643 S1_38110477 S1_38528125 S6_9652192 5: S1_33069643 S1_38110477 S1_38528125 S6_9652192
PH	7	2011 all	2012 WS	rrBLUP	AB	0.245597	0.226434	0.246123	-0.0196882	0.265286
PH	7	2011 all	2012 WS	GS + de novo GWAS	BC 2012 DS	0.23623	0.212745	0.238676	-0.0259312	0.262161	1: S3_6608709 S3_6499436 S6_27268485 S3_1269941 2: S1_37603528 S1_35300370 S3_6499436 S3_1269941 3: S3_1269941 S3_6566723 S3_6465294 4: S3_1269941 S8_26234733 S2_4865388 5: S3_6608709 S6_6923353 S3_1269941	1: S3_6608709 S3_6499436 S6_27268485 S3_1269941 2: S1_37603528 S1_35300370 S3_6499436 S3_1269941 3: S3_1269941 S3_6566723 S3_6465294 4: S3_1269941 S8_26234733 S2_4865388 5: S3_6608709 S6_6923353 S3_1269941	1: S3_6608709 S3_6499436 S6_27268485 S3_1269941 2: S1_37603528 S1_35300370 S3_6499436 S3_1269941 3: S3_1269941 S3_6566723 S3_6465294 4: S3_1269941 S8_26234733 S2_4865388 5: S3_6608709 S6_6923353 S3_1269941	0.000506728
PH	7	2011 all	2012 WS	GS + historical GWAS	BC 44K TRJ	0.233593	0.211276	0.236133	-0.0248572	0.25845	1: S12_22131724 S12_17571707 S5_27059903 S1_27559237 2: S12_22131724 S12_17571707 S5_27059903 S1_27559237 3: S12_22131724 S12_17571707 S5_27059903 S1_27559237 4: S12_22131724 S12_17571707 S5_27059903 S1_27559237 5: S12_22131724 S12_17571707 S5_27059903 S1_27559237	1: S12_22131724 S12_17571707 S5_27059903 S1_27559237 2: S12_22131724 S12_17571707 S5_27059903 S1_27559237 3: S12_22131724 S12_17571707 S5_27059903 S1_27559237 4: S12_22131724 S12_17571707 S5_27059903 S1_27559237 5: S12_22131724 S12_17571707 S5_27059903 S1_27559237	1: S12_22131724 S12_17571707 S5_27059903 S1_27559237 2: S12_22131724 S12_17571707 S5_27059903 S1_27559237 3: S12_22131724 S12_17571707 S5_27059903 S1_27559237 4: S12_22131724 S12_17571707 S5_27059903 S1_27559237 5: S12_22131724 S12_17571707 S5_27059903 S1_27559237
PH	7	2011 all	2012 WS	RKHS	C	0.22727	0.205545	0.223402	-0.0178568	0.245126
PH	7	2011 all	2012 WS	RF	AB	0.225134	0.238306	0.253521	-0.0152151	0.240349
PH	7	2011 all	2012 WS	GS + historical GWAS	C 44K indica	0.218172	0.199312	0.220456	-0.0211439	0.239316	1: S1_33058461 S12_869255 S1_38110477 S8_527441 2: S1_33058461 S12_869255 S1_38110477 S8_527441 3: S1_33058461 S12_869255 S1_38110477 S8_527441 4: S1_33058461 S12_869255 S1_38110477 S8_527441 5: S1_33058461 S12_869255 S1_38110477 S8_527441	1: S1_33058461 S12_869255 S1_38110477 S8_527441 2: S1_33058461 S12_869255 S1_38110477 S8_527441 3: S1_33058461 S12_869255 S1_38110477 S8_527441 4: S1_33058461 S12_869255 S1_38110477 S8_527441 5: S1_33058461 S12_869255 S1_38110477 S8_527441	1: S1_33058461 S12_869255 S1_38110477 S8_527441 2: S1_33058461 S12_869255 S1_38110477 S8_527441 3: S1_33058461 S12_869255 S1_38110477 S8_527441 4: S1_33058461 S12_869255 S1_38110477 S8_527441 5: S1_33058461 S12_869255 S1_38110477 S8_527441
PH	7	2011 all	2012 WS	BL	D	0.116616	0.140929	0.142214	-0.0012845	0.117901
PH	7	2011 all	2012 WS	MLR	E	-0.0893583	0.0637234	0.0466793	0.0170441	-0.106402
PH	8	2011 all,2012DS	2012 WS	GS + de novo GWAS	A 2012 WS	0.267905	0.0933284	0.274565	-0.181236	0.449141	1: S6_27325604 S1_37652768 S6_26589939 S3_1269941 2: S6_27325604 S6_25789832 S1_35088164 S3_1269941 3: S2_4862730 S2_966276 S6_27304283 S3_1269941 4: S2_5195018 S1_42137473 S9_16460737 S3_1269941 5: S2_2955300 S6_27325604 S8_27647453 S3_1269941	1: S6_27325604 S1_37652768 S6_26589939 S3_1269941 2: S6_27325604 S6_25789832 S1_35088164 S3_1269941 3: S2_4862730 S2_966276 S6_27304283 S3_1269941 4: S2_5195018 S1_42137473 S9_16460737 S3_1269941 5: S2_2955300 S6_27325604 S8_27647453 S3_1269941	1: S6_27325604 S1_37652768 S6_26589939 S3_1269941 2: S6_27325604 S6_25789832 S1_35088164 S3_1269941 3: S2_4862730 S2_966276 S6_27304283 S3_1269941 4: S2_5195018 S1_42137473 S9_16460737 S3_1269941 5: S2_2955300 S6_27325604 S8_27647453 S3_1269941	0.0024297
PH	8	2011 all,2012DS	2012 WS	GS + historical GWAS	AB 44K all	0.259184	0.165201	0.253368	-0.088167	0.347351	1: S1_33069643 S1_38110477 S1_38528125 S6_9652192 2: S1_33069643 S1_38110477 S1_38528125 S6_9652192 3: S1_33069643 S1_38110477 S1_38528125 S6_9652192 4: S1_33069643 S1_38110477 S1_38528125 S6_9652192 5: S1_33069643 S1_38110477 S1_38528125 S6_9652192	1: S1_33069643 S1_38110477 S1_38528125 S6_9652192 2: S1_33069643 S1_38110477 S1_38528125 S6_9652192 3: S1_33069643 S1_38110477 S1_38528125 S6_9652192 4: S1_33069643 S1_38110477 S1_38528125 S6_9652192 5: S1_33069643 S1_38110477 S1_38528125 S6_9652192	1: S1_33069643 S1_38110477 S1_38528125 S6_9652192 2: S1_33069643 S1_38110477 S1_38528125 S6_9652192 3: S1_33069643 S1_38110477 S1_38528125 S6_9652192 4: S1_33069643 S1_38110477 S1_38528125 S6_9652192 5: S1_33069643 S1_38110477 S1_38528125 S6_9652192
PH	8	2011 all,2012DS	2012 WS	rrBLUP	AB	0.251687	0.152338	0.251607	-0.0992684	0.350955
PH	8	2011 all,2012DS	2012 WS	GS + de novo GWAS	BC 2012 DS	0.24275	0.0541985	0.246094	-0.191896	0.434646	1: S3_6608709 S3_6499436 S6_27268485 S3_1269941 2: S1_37603528 S1_35300370 S3_6499436 S3_1269941 3: S3_1269941 S3_6566723 S3_6465294 4: S3_1269941 S8_26234733 S2_4865388 5: S3_6608709 S6_6923353 S3_1269941	1: S3_6608709 S3_6499436 S6_27268485 S3_1269941 2: S1_37603528 S1_35300370 S3_6499436 S3_1269941 3: S3_1269941 S3_6566723 S3_6465294 4: S3_1269941 S8_26234733 S2_4865388 5: S3_6608709 S6_6923353 S3_1269941	1: S3_6608709 S3_6499436 S6_27268485 S3_1269941 2: S1_37603528 S1_35300370 S3_6499436 S3_1269941 3: S3_1269941 S3_6566723 S3_6465294 4: S3_1269941 S8_26234733 S2_4865388 5: S3_6608709 S6_6923353 S3_1269941	0.000506728
PH	8	2011 all,2012DS	2012 WS	GS + historical GWAS	BC 44K TRJ	0.235331	0.12855	0.236084	-0.107534	0.342865	1: S12_22131724 S12_17571707 S5_27059903 S1_27559237 2: S12_22131724 S12_17571707 S5_27059903 S1_27559237 3: S12_22131724 S12_17571707 S5_27059903 S1_27559237 4: S12_22131724 S12_17571707 S5_27059903 S1_27559237 5: S12_22131724 S12_17571707 S5_27059903 S1_27559237	1: S12_22131724 S12_17571707 S5_27059903 S1_27559237 2: S12_22131724 S12_17571707 S5_27059903 S1_27559237 3: S12_22131724 S12_17571707 S5_27059903 S1_27559237 4: S12_22131724 S12_17571707 S5_27059903 S1_27559237 5: S12_22131724 S12_17571707 S5_27059903 S1_27559237	1: S12_22131724 S12_17571707 S5_27059903 S1_27559237 2: S12_22131724 S12_17571707 S5_27059903 S1_27559237 3: S12_22131724 S12_17571707 S5_27059903 S1_27559237 4: S12_22131724 S12_17571707 S5_27059903 S1_27559237 5: S12_22131724 S12_17571707 S5_27059903 S1_27559237
PH	8	2011 all,2012DS	2012 WS	RKHS	C	0.225406	0.134758	0.218632	-0.0838745	0.30928
PH	8	2011 all,2012DS	2012 WS	GS + historical GWAS	C 44K indica	0.223725	0.121221	0.225835	-0.104613	0.328339	1: S1_33058461 S12_869255 S1_38110477 S8_527441 2: S1_33058461 S12_869255 S1_38110477 S8_527441 3: S1_33058461 S12_869255 S1_38110477 S8_527441 4: S1_33058461 S12_869255 S1_38110477 S8_527441 5: S1_33058461 S12_869255 S1_38110477 S8_527441	1: S1_33058461 S12_869255 S1_38110477 S8_527441 2: S1_33058461 S12_869255 S1_38110477 S8_527441 3: S1_33058461 S12_869255 S1_38110477 S8_527441 4: S1_33058461 S12_869255 S1_38110477 S8_527441 5: S1_33058461 S12_869255 S1_38110477 S8_527441	1: S1_33058461 S12_869255 S1_38110477 S8_527441 2: S1_33058461 S12_869255 S1_38110477 S8_527441 3: S1_33058461 S12_869255 S1_38110477 S8_527441 4: S1_33058461 S12_869255 S1_38110477 S8_527441 5: S1_33058461 S12_869255 S1_38110477 S8_527441
PH	8	2011 all,2012DS	2012 WS	RF	AB	0.21642	0.155036	0.239431	-0.0843944	0.300815
PH	8	2011 all,2012DS	2012 WS	BL	D	0.139272	0.045972	0.136843	-0.090871	0.230143
PH	8	2011 all,2012DS	2012 WS	MLR	E	-0.0387925	0.108795	0.0468352	0.0619602	-0.100753
PH	10	2010-2011 all	2012 WS	GS + de novo GWAS	A 2012 WS	0.275761	0.266901	0.272271	-0.0053698	0.281131	1: S6_27325604 S1_37652768 S6_26589939 S3_1269941 2: S6_27325604 S6_25789832 S1_35088164 S3_1269941 3: S2_4862730 S2_966276 S6_27304283 S3_1269941 4: S2_5195018 S1_42137473 S9_16460737 S3_1269941 5: S2_2955300 S6_27325604 S8_27647453 S3_1269941	1: S6_27325604 S1_37652768 S6_26589939 S3_1269941 2: S6_27325604 S6_25789832 S1_35088164 S3_1269941 3: S2_4862730 S2_966276 S6_27304283 S3_1269941 4: S2_5195018 S1_42137473 S9_16460737 S3_1269941 5: S2_2955300 S6_27325604 S8_27647453 S3_1269941	1: S6_27325604 S1_37652768 S6_26589939 S3_1269941 2: S6_27325604 S6_25789832 S1_35088164 S3_1269941 3: S2_4862730 S2_966276 S6_27304283 S3_1269941 4: S2_5195018 S1_42137473 S9_16460737 S3_1269941 5: S2_2955300 S6_27325604 S8_27647453 S3_1269941	0.0024297
PH	10	2010-2011 all	2012 WS	GS + historical GWAS	AB 44K all	0.259372	0.247953	0.238955	0.0089982	0.250374	1: S1_33069643 S1_38110477 S1_38528125 S6_9652192 2: S1_33069643 S1_38110477 S1_38528125 S6_9652192 3: S1_33069643 S1_38110477 S1_38528125 S6_9652192 4: S1_33069643 S1_38110477 S1_38528125 S6_9652192 5: S1_33069643 S1_38110477 S1_38528125 S6_9652192	1: S1_33069643 S1_38110477 S1_38528125 S6_9652192 2: S1_33069643 S1_38110477 S1_38528125 S6_9652192 3: S1_33069643 S1_38110477 S1_38528125 S6_9652192 4: S1_33069643 S1_38110477 S1_38528125 S6_9652192 5: S1_33069643 S1_38110477 S1_38528125 S6_9652192	1: S1_33069643 S1_38110477 S1_38528125 S6_9652192 2: S1_33069643 S1_38110477 S1_38528125 S6_9652192 3: S1_33069643 S1_38110477 S1_38528125 S6_9652192 4: S1_33069643 S1_38110477 S1_38528125 S6_9652192 5: S1_33069643 S1_38110477 S1_38528125 S6_9652192
PH	10	2010-2011 all	2012 WS	rrBLUP	AB	0.258144	0.236799	0.243654	-0.0068547	0.264998
PH	10	2010-2011 all	2012 WS	RF	AB	0.257253	0.284577	0.269735	0.014842	0.242411
PH	10	2010-2011 all	2012 WS	GS + historical GWAS	BC 44K TRJ	0.250229	0.218912	0.233278	-0.0143664	0.264595	1: S12_22131724 S12_17571707 S5_27059903 S1_27559237 2: S12_22131724 S12_17571707 S5_27059903 S1_27559237 3: S12_22131724 S12_17571707 S5_27059903 S1_27559237 4: S12_22131724 S12_17571707 S5_27059903 S1_27559237 5: S12_22131724 S12_17571707 S5_27059903 S1_27559237	1: S12_22131724 S12_17571707 S5_27059903 S1_27559237 2: S12_22131724 S12_17571707 S5_27059903 S1_27559237 3: S12_22131724 S12_17571707 S5_27059903 S1_27559237 4: S12_22131724 S12_17571707 S5_27059903 S1_27559237 5: S12_22131724 S12_17571707 S5_27059903 S1_27559237	1: S12_22131724 S12_17571707 S5_27059903 S1_27559237 2: S12_22131724 S12_17571707 S5_27059903 S1_27559237 3: S12_22131724 S12_17571707 S5_27059903 S1_27559237 4: S12_22131724 S12_17571707 S5_27059903 S1_27559237 5: S12_22131724 S12_17571707 S5_27059903 S1_27559237
PH	10	2010-2011 all	2012 WS	GS + de novo GWAS	BC 2012 DS	0.239939	0.223311	0.227728	-0.0044173	0.244357	1: S3_6608709 S3_6499436 S6_27268485 S3_1269941 2: S1_37603528 S1_35300370 S3_6499436 S3_1269941 3: S3_1269941 S3_6566723 S3_6465294 4: S3_1269941 S8_26234733 S2_4865388 5: S3_6608709 S6_6923353 S3_1269941	1: S3_6608709 S3_6499436 S6_27268485 S3_1269941 2: S1_37603528 S1_35300370 S3_6499436 S3_1269941 3: S3_1269941 S3_6566723 S3_6465294 4: S3_1269941 S8_26234733 S2_4865388 5: S3_6608709 S6_6923353 S3_1269941	1: S3_6608709 S3_6499436 S6_27268485 S3_1269941 2: S1_37603528 S1_35300370 S3_6499436 S3_1269941 3: S3_1269941 S3_6566723 S3_6465294 4: S3_1269941 S8_26234733 S2_4865388 5: S3_6608709 S6_6923353 S3_1269941	0.000506728
PH	10	2010-2011 all	2012 WS	RKHS	C	0.228269	0.216515	0.217376	-0.0008612	0.22913
PH	10	2010-2011 all	2012 WS	GS + historical GWAS	C 44K indica	0.226666	0.2013	0.208938	-0.0076382	0.234305	1: S1_33058461 S12_869255 S1_38110477 S8_527441 2: S1_33058461 S12_869255 S1_38110477 S8_527441 3: S1_33058461 S12_869255 S1_38110477 S8_527441 4: S1_33058461 S12_869255 S1_38110477 S8_527441 5: S1_33058461 S12_869255 S1_38110477 S8_527441	1: S1_33058461 S12_869255 S1_38110477 S8_527441 2: S1_33058461 S12_869255 S1_38110477 S8_527441 3: S1_33058461 S12_869255 S1_38110477 S8_527441 4: S1_33058461 S12_869255 S1_38110477 S8_527441 5: S1_33058461 S12_869255 S1_38110477 S8_527441	1: S1_33058461 S12_869255 S1_38110477 S8_527441 2: S1_33058461 S12_869255 S1_38110477 S8_527441 3: S1_33058461 S12_869255 S1_38110477 S8_527441 4: S1_33058461 S12_869255 S1_38110477 S8_527441 5: S1_33058461 S12_869255 S1_38110477 S8_527441
PH	10	2010-2011 all	2012 WS	BL	D	0.178707	0.118968	0.152369	-0.0334011	0.212109
PH	10	2010-2011 all	2012 WS	MLR	E	0.0290637	-0.0544243	-0.0260168	-0.0284075	0.0574711
PH	11	2010-2011 all,2012DS	2012 WS	GS + de novo GWAS	A 2012 WS	0.281854	0.278801	0.284951	-0.0061505	0.288004	1: S6_27325604 S1_37652768 S6_26589939 S3_1269941 2: S6_27325604 S6_25789832 S1_35088164 S3_1269941 3: S2_4862730 S2_966276 S6_27304283 S3_1269941 4: S2_5195018 S1_42137473 S9_16460737 S3_1269941 5: S2_2955300 S6_27325604 S8_27647453 S3_1269941	1: S6_27325604 S1_37652768 S6_26589939 S3_1269941 2: S6_27325604 S6_25789832 S1_35088164 S3_1269941 3: S2_4862730 S2_966276 S6_27304283 S3_1269941 4: S2_5195018 S1_42137473 S9_16460737 S3_1269941 5: S2_2955300 S6_27325604 S8_27647453 S3_1269941	1: S6_27325604 S1_37652768 S6_26589939 S3_1269941 2: S6_27325604 S6_25789832 S1_35088164 S3_1269941 3: S2_4862730 S2_966276 S6_27304283 S3_1269941 4: S2_5195018 S1_42137473 S9_16460737 S3_1269941 5: S2_2955300 S6_27325604 S8_27647453 S3_1269941	0.0024297
PH	11	2010-2011 all,2012DS	2012 WS	GS + historical GWAS	AB 44K all	0.264183	0.255746	0.256304	-0.0005579	0.264741	1: S1_33069643 S1_38110477 S1_38528125 S6_9652192 2: S1_33069643 S1_38110477 S1_38528125 S6_9652192 3: S1_33069643 S1_38110477 S1_38528125 S6_9652192 4: S1_33069643 S1_38110477 S1_38528125 S6_9652192 5: S1_33069643 S1_38110477 S1_38528125 S6_9652192	1: S1_33069643 S1_38110477 S1_38528125 S6_9652192 2: S1_33069643 S1_38110477 S1_38528125 S6_9652192 3: S1_33069643 S1_38110477 S1_38528125 S6_9652192 4: S1_33069643 S1_38110477 S1_38528125 S6_9652192 5: S1_33069643 S1_38110477 S1_38528125 S6_9652192	1: S1_33069643 S1_38110477 S1_38528125 S6_9652192 2: S1_33069643 S1_38110477 S1_38528125 S6_9652192 3: S1_33069643 S1_38110477 S1_38528125 S6_9652192 4: S1_33069643 S1_38110477 S1_38528125 S6_9652192 5: S1_33069643 S1_38110477 S1_38528125 S6_9652192
PH	11	2010-2011 all,2012DS	2012 WS	rrBLUP	AB	0.263334	0.24792	0.255387	-0.0074675	0.270802
PH	11	2010-2011 all,2012DS	2012 WS	RF	AB	0.259599	0.24754	0.283927	-0.0363871	0.295986
PH	11	2010-2011 all,2012DS	2012 WS	GS + historical GWAS	BC 44K TRJ	0.253454	0.227835	0.241761	-0.0139262	0.26738	1: S12_22131724 S12_17571707 S5_27059903 S1_27559237 2: S12_22131724 S12_17571707 S5_27059903 S1_27559237 3: S12_22131724 S12_17571707 S5_27059903 S1_27559237 4: S12_22131724 S12_17571707 S5_27059903 S1_27559237 5: S12_22131724 S12_17571707 S5_27059903 S1_27559237	1: S12_22131724 S12_17571707 S5_27059903 S1_27559237 2: S12_22131724 S12_17571707 S5_27059903 S1_27559237 3: S12_22131724 S12_17571707 S5_27059903 S1_27559237 4: S12_22131724 S12_17571707 S5_27059903 S1_27559237 5: S12_22131724 S12_17571707 S5_27059903 S1_27559237	1: S12_22131724 S12_17571707 S5_27059903 S1_27559237 2: S12_22131724 S12_17571707 S5_27059903 S1_27559237 3: S12_22131724 S12_17571707 S5_27059903 S1_27559237 4: S12_22131724 S12_17571707 S5_27059903 S1_27559237 5: S12_22131724 S12_17571707 S5_27059903 S1_27559237
PH	11	2010-2011 all,2012DS	2012 WS	GS + de novo GWAS	BC 2012 DS	0.248115	0.240919	0.247725	-0.0068063	0.254921	1: S3_6608709 S3_6499436 S6_27268485 S3_1269941 2: S1_37603528 S1_35300370 S3_6499436 S3_1269941 3: S3_1269941 S3_6566723 S3_6465294 4: S3_1269941 S8_26234733 S2_4865388 5: S3_6608709 S6_6923353 S3_1269941	1: S3_6608709 S3_6499436 S6_27268485 S3_1269941 2: S1_37603528 S1_35300370 S3_6499436 S3_1269941 3: S3_1269941 S3_6566723 S3_6465294 4: S3_1269941 S8_26234733 S2_4865388 5: S3_6608709 S6_6923353 S3_1269941	1: S3_6608709 S3_6499436 S6_27268485 S3_1269941 2: S1_37603528 S1_35300370 S3_6499436 S3_1269941 3: S3_1269941 S3_6566723 S3_6465294 4: S3_1269941 S8_26234733 S2_4865388 5: S3_6608709 S6_6923353 S3_1269941	0.000506728
PH	11	2010-2011 all,2012DS	2012 WS	GS + historical GWAS	C 44K indica	0.231543	0.215156	0.224098	-0.0089423	0.240486	1: S1_33058461 S12_869255 S1_38110477 S8_527441 2: S1_33058461 S12_869255 S1_38110477 S8_527441 3: S1_33058461 S12_869255 S1_38110477 S8_527441 4: S1_33058461 S12_869255 S1_38110477 S8_527441 5: S1_33058461 S12_869255 S1_38110477 S8_527441	1: S1_33058461 S12_869255 S1_38110477 S8_527441 2: S1_33058461 S12_869255 S1_38110477 S8_527441 3: S1_33058461 S12_869255 S1_38110477 S8_527441 4: S1_33058461 S12_869255 S1_38110477 S8_527441 5: S1_33058461 S12_869255 S1_38110477 S8_527441	1: S1_33058461 S12_869255 S1_38110477 S8_527441 2: S1_33058461 S12_869255 S1_38110477 S8_527441 3: S1_33058461 S12_869255 S1_38110477 S8_527441 4: S1_33058461 S12_869255 S1_38110477 S8_527441 5: S1_33058461 S12_869255 S1_38110477 S8_527441
PH	11	2010-2011 all,2012DS	2012 WS	RKHS	C	0.230673	0.223165	0.225251	-0.0020855	0.232759
PH	11	2010-2011 all,2012DS	2012 WS	BL	D	0.127253	0.128741	0.128688	5.34e-05	0.127199
PH	11	2010-2011 all,2012DS	2012 WS	MLR	E	0.0288246	-0.00284073	-0.038354	0.0355133	-0.00668869
YLD	A 1	2009-2011 all	2012 DS	GS + de novo GWAS	A 2012 WS	0.378474	0.345144	0.373712	-0.0285678	0.407042	1: S11_10970936 S11_8723038 S6_25107930 S3_1269941 2: S11_10970936 S10_2686002 S11_8718034 S3_1269941 3: S10_11830527 S11_10970936 S10_13351988 S3_1269941 4: S11_10970936 S11_8723038 S10_11830527 S3_1269941 5: S5_198310 S10_11830527 S6_25107930 S3_1269941	1: S11_10970936 S11_8723038 S6_25107930 S3_1269941 2: S11_10970936 S10_2686002 S11_8718034 S3_1269941 3: S10_11830527 S11_10970936 S10_13351988 S3_1269941 4: S11_10970936 S11_8723038 S10_11830527 S3_1269941 5: S5_198310 S10_11830527 S6_25107930 S3_1269941	1: S11_10970936 S11_8723038 S6_25107930 S3_1269941 2: S11_10970936 S10_2686002 S11_8718034 S3_1269941 3: S10_11830527 S11_10970936 S10_13351988 S3_1269941 4: S11_10970936 S11_8723038 S10_11830527 S3_1269941 5: S5_198310 S10_11830527 S6_25107930 S3_1269941	0.00206828
YLD	A 1	2009-2011 all	2012 DS	rrBLUP	AB	0.308149	0.299332	0.25617	-0.0431618	0.351311
YLD	A 1	2009-2011 all	2012 DS	GS + de novo GWAS	BC 2012 DS	0.276195	0.22398	0.309353	-0.0853731	0.361568	1: S6_599067 S2_5422594 S1_33227399 S3_1269941 2: S3_995095 S1_32938077 S5_29099098 S3_1269941 3: S2_5593475 S1_32938077 S2_21619373 S3_1269941 4: S9_12418084 S9_14599107 S6_642604 S3_1269941 5: S6_3325883 S6_4341204 S1_11111920 S3_1269941	1: S6_599067 S2_5422594 S1_33227399 S3_1269941 2: S3_995095 S1_32938077 S5_29099098 S3_1269941 3: S2_5593475 S1_32938077 S2_21619373 S3_1269941 4: S9_12418084 S9_14599107 S6_642604 S3_1269941 5: S6_3325883 S6_4341204 S1_11111920 S3_1269941	1: S6_599067 S2_5422594 S1_33227399 S3_1269941 2: S3_995095 S1_32938077 S5_29099098 S3_1269941 3: S2_5593475 S1_32938077 S2_21619373 S3_1269941 4: S9_12418084 S9_14599107 S6_642604 S3_1269941 5: S6_3325883 S6_4341204 S1_11111920 S3_1269941	0.0120615
YLD	A 1	2009-2011 all	2012 DS	RKHS	BC	0.273261	0.260783	0.217168	-0.0436157	0.316877
YLD	A 1	2009-2011 all	2012 DS	RF	C	0.232478	0.235654	0.216499	-0.0191554	0.251633
YLD	A 1	2009-2011 all	2012 DS	BL	D	0.136882	0.173044	0.0816368	-0.0914075	0.22829
YLD	A 1	2009-2011 all	2012 DS	MLR	E	0.0182786	-0.0015076	0.0419108	-0.0434184	0.061697
YLD	B 4	2009-2011 DS only	2012 DS	rrBLUP	AB	0.22032	0.135437	0.120774	-0.0146634	0.234983
YLD	B 4	2009-2011 DS only	2012 DS	RKHS	BC	0.220318	0.132856	0.126649	-0.0062071	0.226525
YLD	B 4	2009-2011 DS only	2012 DS	GS + de novo GWAS	A 2012 WS	0.194948	0.071442	0.125199	-0.0537567	0.248705	1: S11_10970936 S11_8723038 S6_25107930 S3_1269941 2: S11_10970936 S10_2686002 S11_8718034 S3_1269941 3: S10_11830527 S11_10970936 S10_13351988 S3_1269941 4: S11_10970936 S11_8723038 S10_11830527 S3_1269941 5: S5_198310 S10_11830527 S6_25107930 S3_1269941	1: S11_10970936 S11_8723038 S6_25107930 S3_1269941 2: S11_10970936 S10_2686002 S11_8718034 S3_1269941 3: S10_11830527 S11_10970936 S10_13351988 S3_1269941 4: S11_10970936 S11_8723038 S10_11830527 S3_1269941 5: S5_198310 S10_11830527 S6_25107930 S3_1269941	1: S11_10970936 S11_8723038 S6_25107930 S3_1269941 2: S11_10970936 S10_2686002 S11_8718034 S3_1269941 3: S10_11830527 S11_10970936 S10_13351988 S3_1269941 4: S11_10970936 S11_8723038 S10_11830527 S3_1269941 5: S5_198310 S10_11830527 S6_25107930 S3_1269941	0.00206828
YLD	B 4	2009-2011 DS only	2012 DS	RF	C	0.184921	0.081632	0.0726848	-0.00894721	0.193869
YLD	B 4	2009-2011 DS only	2012 DS	GS + de novo GWAS	BC 2012 DS	0.126876	0.0407299	0.0877637	-0.0470338	0.173909	1: S6_599067 S2_5422594 S1_33227399 S3_1269941 2: S3_995095 S1_32938077 S5_29099098 S3_1269941 3: S2_5593475 S1_32938077 S2_21619373 S3_1269941 4: S9_12418084 S9_14599107 S6_642604 S3_1269941 5: S6_3325883 S6_4341204 S1_11111920 S3_1269941	1: S6_599067 S2_5422594 S1_33227399 S3_1269941 2: S3_995095 S1_32938077 S5_29099098 S3_1269941 3: S2_5593475 S1_32938077 S2_21619373 S3_1269941 4: S9_12418084 S9_14599107 S6_642604 S3_1269941 5: S6_3325883 S6_4341204 S1_11111920 S3_1269941	1: S6_599067 S2_5422594 S1_33227399 S3_1269941 2: S3_995095 S1_32938077 S5_29099098 S3_1269941 3: S2_5593475 S1_32938077 S2_21619373 S3_1269941 4: S9_12418084 S9_14599107 S6_642604 S3_1269941 5: S6_3325883 S6_4341204 S1_11111920 S3_1269941	0.0120615
YLD	B 4	2009-2011 DS only	2012 DS	BL	D	0.115054	0.0580385	0.0166763	-0.0413622	0.156416
YLD	B 4	2009-2011 DS only	2012 DS	MLR	E	-0.0252179	-0.0219417	-0.0522626	0.0303208	-0.0555387
YLD	A 6	2011 all	2012 DS	GS + de novo GWAS	A 2012 WS	0.35283	0.313323	0.321096	-0.007773	0.360603	1: S11_10970936 S11_8723038 S6_25107930 S3_1269941 2: S11_10970936 S10_2686002 S11_8718034 S3_1269941 3: S10_11830527 S11_10970936 S10_13351988 S3_1269941 4: S11_10970936 S11_8723038 S10_11830527 S3_1269941 5: S5_198310 S10_11830527 S6_25107930 S3_1269941	1: S11_10970936 S11_8723038 S6_25107930 S3_1269941 2: S11_10970936 S10_2686002 S11_8718034 S3_1269941 3: S10_11830527 S11_10970936 S10_13351988 S3_1269941 4: S11_10970936 S11_8723038 S10_11830527 S3_1269941 5: S5_198310 S10_11830527 S6_25107930 S3_1269941	1: S11_10970936 S11_8723038 S6_25107930 S3_1269941 2: S11_10970936 S10_2686002 S11_8718034 S3_1269941 3: S10_11830527 S11_10970936 S10_13351988 S3_1269941 4: S11_10970936 S11_8723038 S10_11830527 S3_1269941 5: S5_198310 S10_11830527 S6_25107930 S3_1269941	0.00206828
YLD	A 6	2011 all	2012 DS	rrBLUP	AB	0.285109	0.226105	0.21798	-0.0081249	0.293234
YLD	A 6	2011 all	2012 DS	GS + de novo GWAS	BC 2012 DS	0.247899	0.172821	0.227482	-0.054661	0.30256	1: S6_599067 S2_5422594 S1_33227399 S3_1269941 2: S3_995095 S1_32938077 S5_29099098 S3_1269941 3: S2_5593475 S1_32938077 S2_21619373 S3_1269941 4: S9_12418084 S9_14599107 S6_642604 S3_1269941 5: S6_3325883 S6_4341204 S1_11111920 S3_1269941	1: S6_599067 S2_5422594 S1_33227399 S3_1269941 2: S3_995095 S1_32938077 S5_29099098 S3_1269941 3: S2_5593475 S1_32938077 S2_21619373 S3_1269941 4: S9_12418084 S9_14599107 S6_642604 S3_1269941 5: S6_3325883 S6_4341204 S1_11111920 S3_1269941	1: S6_599067 S2_5422594 S1_33227399 S3_1269941 2: S3_995095 S1_32938077 S5_29099098 S3_1269941 3: S2_5593475 S1_32938077 S2_21619373 S3_1269941 4: S9_12418084 S9_14599107 S6_642604 S3_1269941 5: S6_3325883 S6_4341204 S1_11111920 S3_1269941	0.0120615
YLD	A 6	2011 all	2012 DS	RKHS	BC	0.247111	0.188519	0.175765	-0.012754	0.259865
YLD	A 6	2011 all	2012 DS	RF	C	0.209673	0.223225	0.215044	-0.0081812	0.217854
YLD	A 6	2011 all	2012 DS	BL	D	0.115387	0.113073	0.0730211	-0.0400517	0.155438
YLD	A 6	2011 all	2012 DS	MLR	E	0.0775713	0.0307897	-0.0479291	0.0787188	-0.00114751
YLD	A 9	2010-2011 all	2012 DS	GS + de novo GWAS	A 2012 WS	0.357789	0.343779	0.32522	0.0185585	0.339231	1: S11_10970936 S11_8723038 S6_25107930 S3_1269941 2: S11_10970936 S10_2686002 S11_8718034 S3_1269941 3: S10_11830527 S11_10970936 S10_13351988 S3_1269941 4: S11_10970936 S11_8723038 S10_11830527 S3_1269941 5: S5_198310 S10_11830527 S6_25107930 S3_1269941	1: S11_10970936 S11_8723038 S6_25107930 S3_1269941 2: S11_10970936 S10_2686002 S11_8718034 S3_1269941 3: S10_11830527 S11_10970936 S10_13351988 S3_1269941 4: S11_10970936 S11_8723038 S10_11830527 S3_1269941 5: S5_198310 S10_11830527 S6_25107930 S3_1269941	1: S11_10970936 S11_8723038 S6_25107930 S3_1269941 2: S11_10970936 S10_2686002 S11_8718034 S3_1269941 3: S10_11830527 S11_10970936 S10_13351988 S3_1269941 4: S11_10970936 S11_8723038 S10_11830527 S3_1269941 5: S5_198310 S10_11830527 S6_25107930 S3_1269941	0.00206828
YLD	A 9	2010-2011 all	2012 DS	rrBLUP	AB	0.294432	0.243938	0.240376	-0.0035619	0.297994
YLD	A 9	2010-2011 all	2012 DS	RKHS	BC	0.254247	0.217277	0.186644	-0.0306328	0.28488
YLD	A 9	2010-2011 all	2012 DS	GS + de novo GWAS	BC 2012 DS	0.25115	0.221082	0.226631	-0.0055485	0.256698	1: S6_599067 S2_5422594 S1_33227399 S3_1269941 2: S3_995095 S1_32938077 S5_29099098 S3_1269941 3: S2_5593475 S1_32938077 S2_21619373 S3_1269941 4: S9_12418084 S9_14599107 S6_642604 S3_1269941 5: S6_3325883 S6_4341204 S1_11111920 S3_1269941	1: S6_599067 S2_5422594 S1_33227399 S3_1269941 2: S3_995095 S1_32938077 S5_29099098 S3_1269941 3: S2_5593475 S1_32938077 S2_21619373 S3_1269941 4: S9_12418084 S9_14599107 S6_642604 S3_1269941 5: S6_3325883 S6_4341204 S1_11111920 S3_1269941	1: S6_599067 S2_5422594 S1_33227399 S3_1269941 2: S3_995095 S1_32938077 S5_29099098 S3_1269941 3: S2_5593475 S1_32938077 S2_21619373 S3_1269941 4: S9_12418084 S9_14599107 S6_642604 S3_1269941 5: S6_3325883 S6_4341204 S1_11111920 S3_1269941	0.0120615
YLD	A 9	2010-2011 all	2012 DS	RF	C	0.19514	0.204953	0.220557	0.0156043	0.179536
YLD	A 9	2010-2011 all	2012 DS	BL	D	0.103484	0.0896288	0.0966069	0.00697817	0.0965053
YLD	A 9	2010-2011 all	2012 DS	MLR	E	0.0212504	-0.0508764	-0.0121767	-0.0386997	0.05995
YLD	A 14	2010WS,2011 all	2012 DS	GS + de novo GWAS	A 2012 WS	0.352089	0.300906	0.296361	0.0045456	0.347544	1: S11_10970936 S11_8723038 S6_25107930 S3_1269941 2: S11_10970936 S10_2686002 S11_8718034 S3_1269941 3: S10_11830527 S11_10970936 S10_13351988 S3_1269941 4: S11_10970936 S11_8723038 S10_11830527 S3_1269941 5: S5_198310 S10_11830527 S6_25107930 S3_1269941	1: S11_10970936 S11_8723038 S6_25107930 S3_1269941 2: S11_10970936 S10_2686002 S11_8718034 S3_1269941 3: S10_11830527 S11_10970936 S10_13351988 S3_1269941 4: S11_10970936 S11_8723038 S10_11830527 S3_1269941 5: S5_198310 S10_11830527 S6_25107930 S3_1269941	1: S11_10970936 S11_8723038 S6_25107930 S3_1269941 2: S11_10970936 S10_2686002 S11_8718034 S3_1269941 3: S10_11830527 S11_10970936 S10_13351988 S3_1269941 4: S11_10970936 S11_8723038 S10_11830527 S3_1269941 5: S5_198310 S10_11830527 S6_25107930 S3_1269941	0.00206828
YLD	A 14	2010WS,2011 all	2012 DS	rrBLUP	AB	0.286823	0.222256	0.22313	0.0008745	0.285948
YLD	A 14	2010WS,2011 all	2012 DS	RKHS	BC	0.253102	0.196939	0.190289	-0.0066502	0.259752
YLD	A 14	2010WS,2011 all	2012 DS	GS + de novo GWAS	BC 2012 DS	0.230249	0.170146	0.188772	-0.018626	0.248875	1: S6_599067 S2_5422594 S1_33227399 S3_1269941 2: S3_995095 S1_32938077 S5_29099098 S3_1269941 3: S2_5593475 S1_32938077 S2_21619373 S3_1269941 4: S9_12418084 S9_14599107 S6_642604 S3_1269941 5: S6_3325883 S6_4341204 S1_11111920 S3_1269941	1: S6_599067 S2_5422594 S1_33227399 S3_1269941 2: S3_995095 S1_32938077 S5_29099098 S3_1269941 3: S2_5593475 S1_32938077 S2_21619373 S3_1269941 4: S9_12418084 S9_14599107 S6_642604 S3_1269941 5: S6_3325883 S6_4341204 S1_11111920 S3_1269941	1: S6_599067 S2_5422594 S1_33227399 S3_1269941 2: S3_995095 S1_32938077 S5_29099098 S3_1269941 3: S2_5593475 S1_32938077 S2_21619373 S3_1269941 4: S9_12418084 S9_14599107 S6_642604 S3_1269941 5: S6_3325883 S6_4341204 S1_11111920 S3_1269941	0.0120615
YLD	A 14	2010WS,2011 all	2012 DS	RF	C	0.223641	0.190155	0.178751	-0.0114038	0.235045
YLD	A 14	2010WS,2011 all	2012 DS	BL	D	0.122985	0.0904301	0.0908988	0.00046874	0.122516
YLD	A 14	2010WS,2011 all	2012 DS	MLR	E	-0.000140958	0.030541	0.0140858	0.0164552	-0.0165962
YLD	AB 2	2009-2011,2012DS	2012 WS	GS + de novo GWAS	A 2012 WS	0.292571	0.334612	0.298141	0.036471	0.2561	1: S11_10970936 S11_8723038 S6_25107930 S3_1269941 2: S11_10970936 S10_2686002 S11_8718034 S3_1269941 3: S10_11830527 S11_10970936 S10_13351988 S3_1269941 4: S11_10970936 S11_8723038 S10_11830527 S3_1269941 5: S5_198310 S10_11830527 S6_25107930 S3_1269941	1: S11_10970936 S11_8723038 S6_25107930 S3_1269941 2: S11_10970936 S10_2686002 S11_8718034 S3_1269941 3: S10_11830527 S11_10970936 S10_13351988 S3_1269941 4: S11_10970936 S11_8723038 S10_11830527 S3_1269941 5: S5_198310 S10_11830527 S6_25107930 S3_1269941	1: S11_10970936 S11_8723038 S6_25107930 S3_1269941 2: S11_10970936 S10_2686002 S11_8718034 S3_1269941 3: S10_11830527 S11_10970936 S10_13351988 S3_1269941 4: S11_10970936 S11_8723038 S10_11830527 S3_1269941 5: S5_198310 S10_11830527 S6_25107930 S3_1269941	0.00206828
YLD	AB 2	2009-2011,2012DS	2012 WS	rrBLUP	BC	0.274563	0.241965	0.2698	0.0278351	0.246728
YLD	AB 2	2009-2011,2012DS	2012 WS	RF	AB	0.248505	0.255128	0.254197	-0.0009311	0.249436
YLD	AB 2	2009-2011,2012DS	2012 WS	RKHS	CD	0.234367	0.205527	0.234321	0.0287936	0.205573
YLD	AB 2	2009-2011,2012DS	2012 WS	GS + de novo GWAS	D 2012 DS	0.228011	0.20331	0.168684	0.0346257	0.193385	1: S6_599067 S2_5422594 S1_33227399 S3_1269941 2: S3_995095 S1_32938077 S5_29099098 S3_1269941 3: S2_5593475 S1_32938077 S2_21619373 S3_1269941 4: S9_12418084 S9_14599107 S6_642604 S3_1269941 5: S6_3325883 S6_4341204 S1_11111920 S3_1269941	1: S6_599067 S2_5422594 S1_33227399 S3_1269941 2: S3_995095 S1_32938077 S5_29099098 S3_1269941 3: S2_5593475 S1_32938077 S2_21619373 S3_1269941 4: S9_12418084 S9_14599107 S6_642604 S3_1269941 5: S6_3325883 S6_4341204 S1_11111920 S3_1269941	1: S6_599067 S2_5422594 S1_33227399 S3_1269941 2: S3_995095 S1_32938077 S5_29099098 S3_1269941 3: S2_5593475 S1_32938077 S2_21619373 S3_1269941 4: S9_12418084 S9_14599107 S6_642604 S3_1269941 5: S6_3325883 S6_4341204 S1_11111920 S3_1269941	0.0120615
YLD	AB 2	2009-2011,2012DS	2012 WS	BL	E	0.11788	0.0493195	0.0948952	0.0455757	0.0723043
YLD	AB 2	2009-2011,2012DS	2012 WS	MLR	F	-0.00439924	0.00976448	-0.00948126	0.0192457	-0.023645
YLD	A 3	2009-2011 all	2012 WS	GS + de novo GWAS	A 2012 WS	0.320677	0.30871	0.27311	0.0356007	0.285076	1: S11_10970936 S11_8723038 S6_25107930 S3_1269941 2: S11_10970936 S10_2686002 S11_8718034 S3_1269941 3: S10_11830527 S11_10970936 S10_13351988 S3_1269941 4: S11_10970936 S11_8723038 S10_11830527 S3_1269941 5: S5_198310 S10_11830527 S6_25107930 S3_1269941	1: S11_10970936 S11_8723038 S6_25107930 S3_1269941 2: S11_10970936 S10_2686002 S11_8718034 S3_1269941 3: S10_11830527 S11_10970936 S10_13351988 S3_1269941 4: S11_10970936 S11_8723038 S10_11830527 S3_1269941 5: S5_198310 S10_11830527 S6_25107930 S3_1269941	1: S11_10970936 S11_8723038 S6_25107930 S3_1269941 2: S11_10970936 S10_2686002 S11_8718034 S3_1269941 3: S10_11830527 S11_10970936 S10_13351988 S3_1269941 4: S11_10970936 S11_8723038 S10_11830527 S3_1269941 5: S5_198310 S10_11830527 S6_25107930 S3_1269941	0.00206828
YLD	A 3	2009-2011 all	2012 WS	rrBLUP	BC	0.284348	0.222154	0.25097	0.028816	0.255532
YLD	A 3	2009-2011 all	2012 WS	RF	AB	0.283366	0.24068	0.249348	0.0086686	0.274698
YLD	A 3	2009-2011 all	2012 WS	GS + de novo GWAS	D 2012 DS	0.259037	0.195374	0.177435	0.0179383	0.241099	1: S6_599067 S2_5422594 S1_33227399 S3_1269941 2: S3_995095 S1_32938077 S5_29099098 S3_1269941 3: S2_5593475 S1_32938077 S2_21619373 S3_1269941 4: S9_12418084 S9_14599107 S6_642604 S3_1269941 5: S6_3325883 S6_4341204 S1_11111920 S3_1269941	1: S6_599067 S2_5422594 S1_33227399 S3_1269941 2: S3_995095 S1_32938077 S5_29099098 S3_1269941 3: S2_5593475 S1_32938077 S2_21619373 S3_1269941 4: S9_12418084 S9_14599107 S6_642604 S3_1269941 5: S6_3325883 S6_4341204 S1_11111920 S3_1269941	1: S6_599067 S2_5422594 S1_33227399 S3_1269941 2: S3_995095 S1_32938077 S5_29099098 S3_1269941 3: S2_5593475 S1_32938077 S2_21619373 S3_1269941 4: S9_12418084 S9_14599107 S6_642604 S3_1269941 5: S6_3325883 S6_4341204 S1_11111920 S3_1269941	0.0120615
YLD	A 3	2009-2011 all	2012 WS	RKHS	CD	0.243938	0.195194	0.219613	0.024419	0.219519
YLD	A 3	2009-2011 all	2012 WS	BL	E	0.0840786	0.040323	0.0762684	0.0359454	0.0481332
YLD	A 3	2009-2011 all	2012 WS	MLR	F	0.0417987	0.0227025	-0.0257433	0.0484457	-0.00664708
YLD	ABC 5	2009-2011 WS only	2012 WS	RF	AB	0.283681	0.239673	0.287933	0.0482602	0.235421
YLD	ABC 5	2009-2011 WS only	2012 WS	GS + de novo GWAS	A 2012 WS	0.256253	0.300861	0.255881	0.0449797	0.211274	1: S11_10970936 S11_8723038 S6_25107930 S3_1269941 2: S11_10970936 S10_2686002 S11_8718034 S3_1269941 3: S10_11830527 S11_10970936 S10_13351988 S3_1269941 4: S11_10970936 S11_8723038 S10_11830527 S3_1269941 5: S5_198310 S10_11830527 S6_25107930 S3_1269941	1: S11_10970936 S11_8723038 S6_25107930 S3_1269941 2: S11_10970936 S10_2686002 S11_8718034 S3_1269941 3: S10_11830527 S11_10970936 S10_13351988 S3_1269941 4: S11_10970936 S11_8723038 S10_11830527 S3_1269941 5: S5_198310 S10_11830527 S6_25107930 S3_1269941	1: S11_10970936 S11_8723038 S6_25107930 S3_1269941 2: S11_10970936 S10_2686002 S11_8718034 S3_1269941 3: S10_11830527 S11_10970936 S10_13351988 S3_1269941 4: S11_10970936 S11_8723038 S10_11830527 S3_1269941 5: S5_198310 S10_11830527 S6_25107930 S3_1269941	0.00206828
YLD	ABC 5	2009-2011 WS only	2012 WS	rrBLUP	BC	0.226687	0.212275	0.219081	0.0068058	0.219882
YLD	ABC 5	2009-2011 WS only	2012 WS	RKHS	CD	0.221774	0.197552	0.195135	-0.0024172	0.224191
YLD	ABC 5	2009-2011 WS only	2012 WS	GS + de novo GWAS	D 2012 DS	0.195906	0.167717	0.162323	0.0053937	0.190513	1: S6_599067 S2_5422594 S1_33227399 S3_1269941 2: S3_995095 S1_32938077 S5_29099098 S3_1269941 3: S2_5593475 S1_32938077 S2_21619373 S3_1269941 4: S9_12418084 S9_14599107 S6_642604 S3_1269941 5: S6_3325883 S6_4341204 S1_11111920 S3_1269941	1: S6_599067 S2_5422594 S1_33227399 S3_1269941 2: S3_995095 S1_32938077 S5_29099098 S3_1269941 3: S2_5593475 S1_32938077 S2_21619373 S3_1269941 4: S9_12418084 S9_14599107 S6_642604 S3_1269941 5: S6_3325883 S6_4341204 S1_11111920 S3_1269941	1: S6_599067 S2_5422594 S1_33227399 S3_1269941 2: S3_995095 S1_32938077 S5_29099098 S3_1269941 3: S2_5593475 S1_32938077 S2_21619373 S3_1269941 4: S9_12418084 S9_14599107 S6_642604 S3_1269941 5: S6_3325883 S6_4341204 S1_11111920 S3_1269941	0.0120615
YLD	ABC 5	2009-2011 WS only	2012 WS	BL	E	0.138995	0.139315	0.084027	-0.0552881	0.194283
YLD	ABC 5	2009-2011 WS only	2012 WS	MLR	F	0.0304325	0.0411751	-0.00823279	0.0494079	-0.0189754
YLD	BC 7	2011 all	2012 WS	GS + de novo GWAS	A 2012 WS	0.282378	0.289835	0.226548	0.0632867	0.219091	1: S11_10970936 S11_8723038 S6_25107930 S3_1269941 2: S11_10970936 S10_2686002 S11_8718034 S3_1269941 3: S10_11830527 S11_10970936 S10_13351988 S3_1269941 4: S11_10970936 S11_8723038 S10_11830527 S3_1269941 5: S5_198310 S10_11830527 S6_25107930 S3_1269941	1: S11_10970936 S11_8723038 S6_25107930 S3_1269941 2: S11_10970936 S10_2686002 S11_8718034 S3_1269941 3: S10_11830527 S11_10970936 S10_13351988 S3_1269941 4: S11_10970936 S11_8723038 S10_11830527 S3_1269941 5: S5_198310 S10_11830527 S6_25107930 S3_1269941	1: S11_10970936 S11_8723038 S6_25107930 S3_1269941 2: S11_10970936 S10_2686002 S11_8718034 S3_1269941 3: S10_11830527 S11_10970936 S10_13351988 S3_1269941 4: S11_10970936 S11_8723038 S10_11830527 S3_1269941 5: S5_198310 S10_11830527 S6_25107930 S3_1269941	0.00206828
YLD	BC 7	2011 all	2012 WS	RF	AB	0.256453	0.219535	0.22904	0.0095054	0.246948
YLD	BC 7	2011 all	2012 WS	rrBLUP	BC	0.229171	0.169014	0.224013	0.0549985	0.174172
YLD	BC 7	2011 all	2012 WS	RKHS	CD	0.205138	0.135009	0.208635	0.0736264	0.131512
YLD	BC 7	2011 all	2012 WS	GS + de novo GWAS	D 2012 DS	0.187782	0.185488	0.120917	0.064571	0.123211	1: S6_599067 S2_5422594 S1_33227399 S3_1269941 2: S3_995095 S1_32938077 S5_29099098 S3_1269941 3: S2_5593475 S1_32938077 S2_21619373 S3_1269941 4: S9_12418084 S9_14599107 S6_642604 S3_1269941 5: S6_3325883 S6_4341204 S1_11111920 S3_1269941	1: S6_599067 S2_5422594 S1_33227399 S3_1269941 2: S3_995095 S1_32938077 S5_29099098 S3_1269941 3: S2_5593475 S1_32938077 S2_21619373 S3_1269941 4: S9_12418084 S9_14599107 S6_642604 S3_1269941 5: S6_3325883 S6_4341204 S1_11111920 S3_1269941	1: S6_599067 S2_5422594 S1_33227399 S3_1269941 2: S3_995095 S1_32938077 S5_29099098 S3_1269941 3: S2_5593475 S1_32938077 S2_21619373 S3_1269941 4: S9_12418084 S9_14599107 S6_642604 S3_1269941 5: S6_3325883 S6_4341204 S1_11111920 S3_1269941	0.0120615
YLD	BC 7	2011 all	2012 WS	BL	E	0.0969278	0.0271237	0.109163	0.0820396	0.0148883
YLD	BC 7	2011 all	2012 WS	MLR	F	0.0226314	-0.0494197	-0.052076	0.00265627	0.0199752
YLD	C 8	2011 all,2012DS	2012 WS	GS + de novo GWAS	A 2012 WS	0.246119	0.30652	0.246789	0.0597309	0.186388	1: S11_10970936 S11_8723038 S6_25107930 S3_1269941 2: S11_10970936 S10_2686002 S11_8718034 S3_1269941 3: S10_11830527 S11_10970936 S10_13351988 S3_1269941 4: S11_10970936 S11_8723038 S10_11830527 S3_1269941 5: S5_198310 S10_11830527 S6_25107930 S3_1269941	1: S11_10970936 S11_8723038 S6_25107930 S3_1269941 2: S11_10970936 S10_2686002 S11_8718034 S3_1269941 3: S10_11830527 S11_10970936 S10_13351988 S3_1269941 4: S11_10970936 S11_8723038 S10_11830527 S3_1269941 5: S5_198310 S10_11830527 S6_25107930 S3_1269941	1: S11_10970936 S11_8723038 S6_25107930 S3_1269941 2: S11_10970936 S10_2686002 S11_8718034 S3_1269941 3: S10_11830527 S11_10970936 S10_13351988 S3_1269941 4: S11_10970936 S11_8723038 S10_11830527 S3_1269941 5: S5_198310 S10_11830527 S6_25107930 S3_1269941	0.00206828
YLD	C 8	2011 all,2012DS	2012 WS	RF	AB	0.234005	0.226821	0.225335	-0.0014864	0.235492
YLD	C 8	2011 all,2012DS	2012 WS	rrBLUP	BC	0.217707	0.203815	0.247792	0.0439767	0.17373
YLD	C 8	2011 all,2012DS	2012 WS	RKHS	CD	0.202533	0.168156	0.226292	0.0581362	0.144397
YLD	C 8	2011 all,2012DS	2012 WS	GS + de novo GWAS	D 2012 DS	0.166903	0.187997	0.118771	0.0692257	0.0976769	1: S6_599067 S2_5422594 S1_33227399 S3_1269941 2: S3_995095 S1_32938077 S5_29099098 S3_1269941 3: S2_5593475 S1_32938077 S2_21619373 S3_1269941 4: S9_12418084 S9_14599107 S6_642604 S3_1269941 5: S6_3325883 S6_4341204 S1_11111920 S3_1269941	1: S6_599067 S2_5422594 S1_33227399 S3_1269941 2: S3_995095 S1_32938077 S5_29099098 S3_1269941 3: S2_5593475 S1_32938077 S2_21619373 S3_1269941 4: S9_12418084 S9_14599107 S6_642604 S3_1269941 5: S6_3325883 S6_4341204 S1_11111920 S3_1269941	1: S6_599067 S2_5422594 S1_33227399 S3_1269941 2: S3_995095 S1_32938077 S5_29099098 S3_1269941 3: S2_5593475 S1_32938077 S2_21619373 S3_1269941 4: S9_12418084 S9_14599107 S6_642604 S3_1269941 5: S6_3325883 S6_4341204 S1_11111920 S3_1269941	0.0120615
YLD	C 8	2011 all,2012DS	2012 WS	BL	E	0.104358	0.0726587	0.138201	0.0655426	0.0388149
YLD	C 8	2011 all,2012DS	2012 WS	MLR	F	-0.0557707	-0.0148096	0.00101735	-0.015827	-0.0399437
YLD	AB 10	2010-2011 all	2012 WS	GS + de novo GWAS	A 2012 WS	0.313569	0.257945	0.275373	-0.0174277	0.330996	1: S11_10970936 S11_8723038 S6_25107930 S3_1269941 2: S11_10970936 S10_2686002 S11_8718034 S3_1269941 3: S10_11830527 S11_10970936 S10_13351988 S3_1269941 4: S11_10970936 S11_8723038 S10_11830527 S3_1269941 5: S5_198310 S10_11830527 S6_25107930 S3_1269941	1: S11_10970936 S11_8723038 S6_25107930 S3_1269941 2: S11_10970936 S10_2686002 S11_8718034 S3_1269941 3: S10_11830527 S11_10970936 S10_13351988 S3_1269941 4: S11_10970936 S11_8723038 S10_11830527 S3_1269941 5: S5_198310 S10_11830527 S6_25107930 S3_1269941	1: S11_10970936 S11_8723038 S6_25107930 S3_1269941 2: S11_10970936 S10_2686002 S11_8718034 S3_1269941 3: S10_11830527 S11_10970936 S10_13351988 S3_1269941 4: S11_10970936 S11_8723038 S10_11830527 S3_1269941 5: S5_198310 S10_11830527 S6_25107930 S3_1269941	0.00206828
YLD	AB 10	2010-2011 all	2012 WS	rrBLUP	BC	0.266988	0.21964	0.238769	0.019129	0.247859
YLD	AB 10	2010-2011 all	2012 WS	RF	AB	0.263461	0.248797	0.175774	-0.0730233	0.336484
YLD	AB 10	2010-2011 all	2012 WS	RKHS	CD	0.242261	0.195614	0.22251	0.0268959	0.215365
YLD	AB 10	2010-2011 all	2012 WS	GS + de novo GWAS	D 2012 DS	0.239152	0.204386	0.183027	0.0213598	0.217792	1: S6_599067 S2_5422594 S1_33227399 S3_1269941 2: S3_995095 S1_32938077 S5_29099098 S3_1269941 3: S2_5593475 S1_32938077 S2_21619373 S3_1269941 4: S9_12418084 S9_14599107 S6_642604 S3_1269941 5: S6_3325883 S6_4341204 S1_11111920 S3_1269941	1: S6_599067 S2_5422594 S1_33227399 S3_1269941 2: S3_995095 S1_32938077 S5_29099098 S3_1269941 3: S2_5593475 S1_32938077 S2_21619373 S3_1269941 4: S9_12418084 S9_14599107 S6_642604 S3_1269941 5: S6_3325883 S6_4341204 S1_11111920 S3_1269941	1: S6_599067 S2_5422594 S1_33227399 S3_1269941 2: S3_995095 S1_32938077 S5_29099098 S3_1269941 3: S2_5593475 S1_32938077 S2_21619373 S3_1269941 4: S9_12418084 S9_14599107 S6_642604 S3_1269941 5: S6_3325883 S6_4341204 S1_11111920 S3_1269941	0.0120615
YLD	AB 10	2010-2011 all	2012 WS	BL	E	0.0753766	0.054283	0.0780802	0.0237973	0.0515794
YLD	AB 10	2010-2011 all	2012 WS	MLR	F	0.0510263	0.0520783	0.0169904	0.0350879	0.0159384
YLD	AB 11	2010-2011 all,2012DS	2012 WS	GS + de novo GWAS	A 2012 WS	0.321583	0.230912	0.289643	-0.0587311	0.380314	1: S11_10970936 S11_8723038 S6_25107930 S3_1269941 2: S11_10970936 S10_2686002 S11_8718034 S3_1269941 3: S10_11830527 S11_10970936 S10_13351988 S3_1269941 4: S11_10970936 S11_8723038 S10_11830527 S3_1269941 5: S5_198310 S10_11830527 S6_25107930 S3_1269941	1: S11_10970936 S11_8723038 S6_25107930 S3_1269941 2: S11_10970936 S10_2686002 S11_8718034 S3_1269941 3: S10_11830527 S11_10970936 S10_13351988 S3_1269941 4: S11_10970936 S11_8723038 S10_11830527 S3_1269941 5: S5_198310 S10_11830527 S6_25107930 S3_1269941	1: S11_10970936 S11_8723038 S6_25107930 S3_1269941 2: S11_10970936 S10_2686002 S11_8718034 S3_1269941 3: S10_11830527 S11_10970936 S10_13351988 S3_1269941 4: S11_10970936 S11_8723038 S10_11830527 S3_1269941 5: S5_198310 S10_11830527 S6_25107930 S3_1269941	0.00206828
YLD	AB 11	2010-2011 all,2012DS	2012 WS	RF	AB	0.285031	0.258506	0.149909	-0.108597	0.393628
YLD	AB 11	2010-2011 all,2012DS	2012 WS	rrBLUP	BC	0.276712	0.235316	0.224623	-0.0106932	0.287405
YLD	AB 11	2010-2011 all,2012DS	2012 WS	RKHS	CD	0.243843	0.198574	0.214316	0.0157413	0.228102
YLD	AB 11	2010-2011 all,2012DS	2012 WS	GS + de novo GWAS	D 2012 DS	0.22839	0.176388	0.170959	0.0054288	0.222961	1: S6_599067 S2_5422594 S1_33227399 S3_1269941 2: S3_995095 S1_32938077 S5_29099098 S3_1269941 3: S2_5593475 S1_32938077 S2_21619373 S3_1269941 4: S9_12418084 S9_14599107 S6_642604 S3_1269941 5: S6_3325883 S6_4341204 S1_11111920 S3_1269941	1: S6_599067 S2_5422594 S1_33227399 S3_1269941 2: S3_995095 S1_32938077 S5_29099098 S3_1269941 3: S2_5593475 S1_32938077 S2_21619373 S3_1269941 4: S9_12418084 S9_14599107 S6_642604 S3_1269941 5: S6_3325883 S6_4341204 S1_11111920 S3_1269941	1: S6_599067 S2_5422594 S1_33227399 S3_1269941 2: S3_995095 S1_32938077 S5_29099098 S3_1269941 3: S2_5593475 S1_32938077 S2_21619373 S3_1269941 4: S9_12418084 S9_14599107 S6_642604 S3_1269941 5: S6_3325883 S6_4341204 S1_11111920 S3_1269941	0.0120615
YLD	AB 11	2010-2011 all,2012DS	2012 WS	BL	E	0.0692306	0.0774213	0.108159	0.0307374	0.0384932
YLD	AB 11	2010-2011 all,2012DS	2012 WS	MLR	F	0.0168148	-0.0249101	-0.00888333	-0.0160268	0.0328415
