# Supplementary material for: Genome-wide prediction models that incorporate de novo GWAS are a powerful new tool for tropical rice improvement
Source: Heredity (Edinb). 2016 Feb 10;116(4):395–408. doi: 10.1038/hdy.2015.113 (PMC4806696; doi:10.1038/hdy.2015.113)
Supplement: Supplementary Table 3 [file hdy2015113x6.xlsx]

## Sheet: All_GEM_sub_results_plus_rrBLUP
Trait	SNP_subset_type	bin_size	SNP_num	Set	TP	VP	stat_method	Accuracy	GWAS_data	fixed_SNPs	average_p_wald_corrected
FLW	binned	25	AB 9729	1	2009-2011 DS only	DS	GS + de novo GWAS	0.635999	2011 DS	1: S3_1269941 S3_1935861 S3_565311 2: S3_1269941 S3_643084 S3_404126 3: S3_1269941 S3_565311 S3_384799 4: S3_1269941 S3_1935861 S3_565311 5: S3_1269941 S3_565311 S3_404126	3.14e-07
FLW	binned	25	AB 9729	2	2009-2011 DS only	DS	GS + de novo GWAS	0.651422	2011 DS	1: S3_1269941 S3_555474 S3_384666 2: S3_1269941 S3_707135 S3_384666 3: S3_1269941 S3_980677 S3_384666 4: S3_1269941 S3_980677 S3_484323 5: S3_1269941 S3_707135 S3_484323	1.62e-08
FLW	binned	25	AB 9729	3	2009-2011 DS only	DS	GS + de novo GWAS	0.649775	2011 DS	1: S3_1269941 S3_604057 S3_484323 2: S3_1269941 S3_508540 S3_404053 3: S3_1269941 S3_508540 S3_484323 4: S3_1269941 S3_980677 S3_484323 5: S3_1269941 S3_508540 S3_484323	1.04e-09
FLW	binned	25	AB 9729	4	2009-2011 DS only	DS	GS + de novo GWAS	0.645322	2011 DS	1: S3_1269941 S3_608927 S3_384799 2: S3_1269941 S3_608927 S3_384799 3: S3_1269941 S3_980677 S3_384799 4: S3_1269941 S3_608927 S3_484323 5: S3_1269941 S3_608927 S3_484323	1.05e-07
FLW	binned	25	AB 9729	5	2009-2011 DS only	DS	GS + de novo GWAS	0.647069	2011 DS	1: S3_1269941 S3_539835 S3_484323 2: S3_1269941 S3_510533 S3_404053 3: S3_1269941 S3_510533 S3_484323 4: S3_1269941 S3_510533 S3_484323 5: S3_1269941 S3_707135 S3_484323	2.94e-08
FLW	binned	25	AB 9729	6	2009-2011 DS only	DS	GS + de novo GWAS	0.655106	2011 DS	1: S3_1269941 S3_539835 S3_484323 2: S3_1269941 S3_707135 S3_404053 3: S3_1269941 S3_980677 S3_427454 4: S3_1269941 S3_980677 S3_484323 5: S3_1269941 S3_707135 S3_484323	9.22e-09
FLW	binned	25	AB 9729	7	2009-2011 DS only	DS	GS + de novo GWAS	0.651026	2011 DS	1: S3_1269941 S3_539835 S3_484323 2: S3_1269941 S3_707135 S3_404053 3: S3_1269941 S3_980677 S3_484323 4: S3_1269941 S3_980677 S3_484323 5: S3_1269941 S3_707135 S3_484323	5.52e-09
FLW	binned	25	AB 9729	8	2009-2011 DS only	DS	GS + de novo GWAS	0.647735	2011 DS	1: S3_1269941 S3_539835 S3_484323 2: S3_1269941 S3_707135 S3_390878 3: S3_1269941 S3_980677 S3_484323 4: S3_1269941 S3_980677 S3_484323 5: S3_1269941 S3_707135 S3_484323	1.77e-07
FLW	binned	25	AB 9729	9	2009-2011 DS only	DS	GS + de novo GWAS	0.649888	2011 DS	1: S3_1269941 S3_539835 S3_484323 2: S3_1269941 S3_707135 S3_390883 3: S3_1269941 S3_565309 S3_484323 4: S3_1269941 S3_565309 S3_484323 5: S3_1269941 S3_565309 S3_484323	1.69e-08
FLW	binned	25	AB 9729	10	2009-2011 DS only	DS	GS + de novo GWAS	0.649175	2011 DS	1: S3_1269941 S3_539835 S3_484323 2: S3_1269941 S3_707135 S3_390925 3: S3_1269941 S3_565310 S3_484323 4: S3_1269941 S3_565310 S3_484323 5: S3_1269941 S3_565310 S3_484323	9.69e-08
FLW	binned	50	A 5814	1	2009-2011 DS only	DS	GS + de novo GWAS	0.635864	2011 DS	1: S3_1269941 S3_1935861 S3_565311 2: S3_1269941 S3_565311 S3_1935861 3: S3_1269941 S3_565311 S3_473989 4: S3_1269941 S3_1935861 S3_565311 5: S3_1269941 S3_565311 S3_1935861	7.82e-08
FLW	binned	50	A 5814	2	2009-2011 DS only	DS	GS + de novo GWAS	0.640697	2011 DS	1: S3_1269941 S3_555474 S3_404126 2: S3_1269941 S3_715299 S3_404126 3: S3_1269941 S3_651740 S3_404126 4: S3_1269941 S3_715299 S3_1672706 5: S3_1269941 S3_555474 S3_404126	3.49e-08
FLW	binned	50	A 5814	3	2009-2011 DS only	DS	GS + de novo GWAS	0.643643	2011 DS	1: S3_1269941 S3_604057 S3_409846 2: S3_1269941 S3_508540 S3_409846 3: S3_1269941 S3_508540 S3_409846 4: S3_1269941 S3_953308 S3_409846 5: S3_1269941 S3_508540 S3_409846	1.77e-07
FLW	binned	50	A 5814	4	2009-2011 DS only	DS	GS + de novo GWAS	0.640717	2011 DS	1: S3_1269941 S3_608927 S3_365434 2: S3_1269941 S3_958120 S3_268247 3: S3_1269941 S3_608927 S3_425449 4: S3_1269941 S3_608927 S3_1672706 5: S3_1269941 S3_608927 S3_452394	2.38e-07
FLW	binned	50	A 5814	5	2009-2011 DS only	DS	GS + de novo GWAS	0.652077	2011 DS	1: S3_1269941 S3_510533 S3_425653 2: S3_1269941 S3_510533 S3_425653 3: S3_1269941 S3_510533 S3_452394 4: S3_1269941 S3_510533 S3_1672706 5: S3_1269941 S3_510533 S3_452394	5.48e-09
FLW	binned	50	A 5814	6	2009-2011 DS only	DS	GS + de novo GWAS	0.657098	2011 DS	1: S3_1269941 S3_732890 S3_425669 2: S3_1269941 S3_963933 S3_425669 3: S3_1269941 S3_963933 S3_452394 4: S3_1269941 S3_963933 S3_1672706 5: S3_1269941 S3_511038 S3_452394	1.17e-07
FLW	binned	50	A 5814	7	2009-2011 DS only	DS	GS + de novo GWAS	0.658393	2011 DS	1: S3_1269941 S3_734213 S3_1672706 2: S3_1269941 S3_964681 S3_340650 3: S3_1269941 S3_964681 S3_452394 4: S3_1269941 S3_964681 S3_1672706 5: S3_1269941 S3_964681 S3_452394	1.75e-07
FLW	binned	50	A 5814	8	2009-2011 DS only	DS	GS + de novo GWAS	0.64991	2011 DS	1: S3_1269941 S3_734579 S3_276503 2: S3_1269941 S3_754676 S3_276503 3: S3_1269941 S3_980677 S3_276503 4: S3_1269941 S3_980677 S3_1672706 5: S3_1269941 S3_734579 S3_276503	5.17e-08
FLW	binned	50	A 5814	9	2009-2011 DS only	DS	GS + de novo GWAS	0.650691	2011 DS	1: S3_1269941 S3_744238 S3_427454 2: S3_1269941 S3_984887 S3_427454 3: S3_1269941 S3_565309 S3_427454 4: S3_1269941 S3_565309 S3_1672706 5: S3_1269941 S3_565309 S3_427454	7.97e-09
FLW	binned	50	A 5814	10	2009-2011 DS only	DS	GS + de novo GWAS	0.657162	2011 DS	1: S3_1269941 S3_984915 S3_295540 2: S3_1269941 S3_754676 S3_430324 3: S3_1269941 S3_565310 S3_430324 4: S3_1269941 S3_565310 S3_1672706 5: S3_1269941 S3_565310 S3_452394	2e-06
FLW	binned	120	B 2773	1	2009-2011 DS only	DS	GS + de novo GWAS	0.563197	2011 DS	1: S3_1394477 S3_1935861 S3_980677 2: S3_1394477 S3_980677 S3_1935861 3: S3_1221494 S3_980677 S3_473989 4: S3_1394477 S3_1935861 S3_980677 5: S3_1394477 S3_813574 S3_1935861	0.00806936
FLW	binned	120	B 2773	2	2009-2011 DS only	DS	GS + de novo GWAS	0.587253	2011 DS	1: S3_1221494 S3_248339 S3_604056 2: S3_1221494 S3_963933 S3_248339 3: S3_1221494 S3_963933 S3_248339 4: S3_1221494 S3_963933 S3_248339 5: S3_1221494 S3_963933 S3_248339	0.00335396
FLW	binned	120	B 2773	3	2009-2011 DS only	DS	GS + de novo GWAS	0.571757	2011 DS	1: S3_1221494 S3_248383 S3_604057 2: S3_1109404 S3_964681 S3_248383 3: S3_1221494 S3_964681 S3_248383 4: S3_1221494 S3_964681 S3_248383 5: S3_1221494 S3_964681 S3_248383	9.85e-09
FLW	binned	120	B 2773	4	2009-2011 DS only	DS	GS + de novo GWAS	0.603029	2011 DS	1: S3_1221494 S3_608927 S3_1672706 2: S3_1221494 S3_608927 S3_262333 3: S3_1221494 S3_980677 S3_262333 4: S3_1221494 S3_608927 S3_1672706 5: S3_1221494 S3_608927 S3_262333	1.88e-08
FLW	binned	120	B 2773	5	2009-2011 DS only	DS	GS + de novo GWAS	0.60185	2011 DS	1: S3_1221494 S3_734579 S3_1672706 2: S3_1221494 S3_508540 S3_268208 3: S3_1221494 S3_508540 S3_268208 4: S3_1221494 S3_508540 S3_1672706 5: S3_1221494 S3_508540 S3_1672706	1.14e-07
FLW	binned	120	B 2773	6	2009-2011 DS only	DS	GS + de novo GWAS	0.594967	2011 DS	1: S3_1125848 S3_744238 S3_1672706 2: S3_1221494 S3_984915 S3_268209 3: S3_1125848 S3_984915 S3_268209 4: S3_1125848 S3_984915 S3_1672706 5: S3_1125848 S3_744238 S3_1672706	0.00465107
FLW	binned	120	B 2773	7	2009-2011 DS only	DS	GS + de novo GWAS	0.603089	2011 DS	1: S3_1221494 S3_985094 S3_1672706 2: S3_1221494 S3_985094 S3_268247 3: S3_1221494 S3_985094 S3_268247 4: S3_1221494 S3_985094 S3_1672706 5: S3_1221494 S3_985094 S3_1672706	0.00778335
FLW	binned	120	B 2773	8	2009-2011 DS only	DS	GS + de novo GWAS	0.608148	2011 DS	1: S3_1165376 S3_995095 S3_1672706 2: S3_1165376 S3_995095 S3_1672706 3: S3_1165376 S3_995095 S3_268871 4: S3_1165376 S3_995095 S3_1672706 5: S3_1165376 S3_995095 S3_1672706	0.00320673
FLW	binned	120	B 2773	9	2009-2011 DS only	DS	GS + de novo GWAS	0.585069	2011 DS	1: S3_1221494 S3_511125 S3_1672706 2: S3_1221494 S3_755379 S3_269398 3: S3_1001639 S3_617284 S3_269398 4: S3_1221494 S3_511125 S3_1672706 5: S3_1221494 S3_511125 S3_269398	0.0114482
FLW	binned	120	B 2773	10	2009-2011 DS only	DS	GS + de novo GWAS	0.613594	2011 DS	1: S3_1221494 S3_765107 S3_380199 2: S3_1221494 S3_380199 S3_620039 3: S3_1221494 S3_765107 S3_380199 4: S3_1221494 S3_620039 S3_1672706 5: S3_1221494 S3_765107 S3_380199	8.68e-07
FLW	binned	240	B 1492	1	2009-2011 DS only	DS	GS + de novo GWAS	0.563085	2011 DS	1: S3_1394477 S3_1935861 S3_980677 2: S3_1394477 S3_1935861 S3_980677 3: S3_1394477 S3_980677 S3_473989 4: S3_1394477 S3_1935861 S3_980677 5: S3_1394477 S3_980677 S3_1935861	9.84e-08
FLW	binned	240	B 1492	2	2009-2011 DS only	DS	GS + de novo GWAS	0.576773	2011 DS	1: S3_1221494 S3_248339 S3_963933 2: S3_1221494 S3_963933 S3_248339 3: S3_1221494 S3_963933 S3_248339 4: S3_1221494 S3_963933 S3_248339 5: S3_1221494 S3_963933 S3_248339	0.0118949
FLW	binned	240	B 1492	3	2009-2011 DS only	DS	GS + de novo GWAS	0.575901	2011 DS	1: S3_1221494 S3_248383 S3_732890 2: S3_1221494 S3_964681 S3_248383 3: S3_1221494 S3_964681 S3_248383 4: S3_1221494 S3_964681 S3_248383 5: S3_1221494 S3_964681 S3_248383	0.00269572
FLW	binned	240	B 1492	4	2009-2011 DS only	DS	GS + de novo GWAS	0.592937	2011 DS	1: S3_1221494 S3_734213 S3_1795075 2: S3_1221494 S3_734213 S3_262333 3: S3_1221494 S3_734213 S3_262333 4: S3_1221494 S3_734213 S3_1795075 5: S3_1221494 S3_734213 S3_1672706	0.00221643
FLW	binned	240	B 1492	5	2009-2011 DS only	DS	GS + de novo GWAS	0.589851	2011 DS	1: S3_1221494 S3_734579 S3_1795105 2: S3_1221494 S3_508540 S3_1795105 3: S3_1221494 S3_508540 S3_1795105 4: S3_1221494 S3_508540 S3_1795105 5: S3_1221494 S3_508540 S3_1672706	0.00605067
FLW	binned	240	B 1492	6	2009-2011 DS only	DS	GS + de novo GWAS	0.568028	2011 DS	1: S3_1221494 S3_744238 S3_1672706 2: S3_1221494 S3_984915 S3_268209 3: S3_1221494 S3_984915 S3_268209 4: S3_1221494 S3_984915 S3_1672706 5: S3_1221494 S3_744238 S3_1672706	0.0167178
FLW	binned	240	B 1492	7	2009-2011 DS only	DS	GS + de novo GWAS	0.586851	2011 DS	1: S3_1221494 S3_985094 S3_1672706 2: S3_1221494 S3_985094 S3_268247 3: S3_1221494 S3_985094 S3_268247 4: S3_1221494 S3_985094 S3_1672706 5: S3_1221494 S3_985094 S3_1672706	1.73e-05
FLW	binned	240	B 1492	8	2009-2011 DS only	DS	GS + de novo GWAS	0.584106	2011 DS	1: S3_1221494 S3_995095 S3_1672706 2: S3_1221494 S3_995095 S3_1672706 3: S3_1221494 S3_995095 S3_268871 4: S3_1221494 S3_995095 S3_1672706 5: S3_1221494 S3_995095 S3_1672706	0.13226
FLW	binned	240	B 1492	9	2009-2011 DS only	DS	GS + de novo GWAS	0.583996	2011 DS	1: S3_1221494 S3_511125 S3_1672706 2: S3_1221494 S3_511125 S3_269398 3: S3_1001639 S3_511125 S3_269398 4: S3_1221494 S3_511125 S3_1672706 5: S3_1221494 S3_511125 S3_1672706	0.00384096
FLW	binned	240	B 1492	10	2009-2011 DS only	DS	GS + de novo GWAS	0.623288	2011 DS	1: S3_1221494 S3_765107 S3_1672706 2: S3_1221494 S3_765107 S3_274531 3: S3_1221494 S3_765107 S3_274531 4: S3_1221494 S3_1672706 S3_765107 5: S3_1221494 S3_765107 S3_1672706	0.0135771
FLW	binned	480	B 770	1	2009-2011 DS only	DS	GS + de novo GWAS	0.507419	2011 DS	1: S3_1935861 S3_980677 S3_473989 2: S3_1935861 S3_980677 S3_473989 3: S3_980677 S3_473989 S3_1935861 4: S3_1935861 S3_980677 S3_473989 5: S3_608947 S3_1935861 S3_473989	0.0122101
FLW	binned	480	B 770	2	2009-2011 DS only	DS	GS + de novo GWAS	0.580699	2011 DS	1: S3_963933 S3_1681756 2: S3_963933 S3_1681756 S3_492557 3: S3_963933 S3_492557 S3_1681756 4: S3_963933 S3_1681756 S3_492557 5: S3_963933 S3_1681756 S3_492557	2.93e-06
FLW	binned	480	B 770	3	2009-2011 DS only	DS	GS + de novo GWAS	0.578241	2011 DS	1: S3_964681 2: S3_964681 3: S3_964681 4: S3_964681 S3_1924720 5: S3_964681	0.00571372
FLW	binned	480	B 770	4	2009-2011 DS only	DS	GS + de novo GWAS	0.567138	2011 DS	1: S3_980677 S3_1776157 2: S3_980677 S3_1776157 3: S3_980677 S3_1776157 4: S3_980677 S3_1776157 5: S3_980677 S3_1776157	3.35e-09
FLW	binned	480	B 770	5	2009-2011 DS only	DS	GS + de novo GWAS	0.553426	2011 DS	1: S3_1935861 S3_984887 2: S3_508540 S3_1935861 3: S3_508540 S3_1935861 4: S3_1935861 S3_508540 5: S3_508540 S3_1935861	0.00532065
FLW	binned	480	B 770	6	2009-2011 DS only	DS	GS + de novo GWAS	0.571567	2011 DS	1: S3_984915 S3_1795105 2: S3_984915 S3_1795105 3: S3_984915 S3_1795105 4: S3_984915 S3_1795105 5: S3_984915 S3_1795105	1.4e-06
FLW	binned	480	B 770	7	2009-2011 DS only	DS	GS + de novo GWAS	0.570255	2011 DS	1: S3_985094 S3_1816615 2: S3_510533 S3_1816615 3: S3_985094 4: S3_985094 S3_1816615 5: S3_985094 S3_1816615	1.36e-05
FLW	binned	480	B 770	8	2009-2011 DS only	DS	GS + de novo GWAS	0.557812	2011 DS	1: S3_995095 2: S3_995095 3: S3_995095 4: S3_995095 S3_1826398 5: S3_995095 S3_1826398	5.33e-06
FLW	binned	480	B 770	9	2009-2011 DS only	DS	GS + de novo GWAS	0.592697	2011 DS	1: S3_1001639 S3_511125 2: S3_1001639 S3_511125 3: S3_1001639 S3_511125 4: S3_1001639 S3_511125 S3_2160281 5: S3_1001639 S3_511125	0.00540788
FLW	binned	480	B 770	10	2009-2011 DS only	DS	GS + de novo GWAS	0.581127	2011 DS	1: S3_1003372 S3_518549 S3_1830562 2: S3_1003372 S3_518549 3: S3_1003372 S3_518549 4: S3_1003372 S3_1830562 S3_518549 5: S3_1003372 S3_518549 S3_1830562	0.000399889
FLW	binned	840	D 446	1	2009-2011 DS only	DS	GS + de novo GWAS	0.523681	2011 DS	1: S3_980677 S3_1776157 2: S3_980677 S3_1776157 3: S3_980677 S3_1776157 4: S3_980677 S3_1776157 5: S3_608947 S3_1776157	0.366286
FLW	binned	840	D 446	2	2009-2011 DS only	DS	GS + de novo GWAS	0.308055	2011 DS	1: S3_855310 2: S9_8510647 3: S3_855310 4: S2_15980607 5: S3_855310	0.0057132
FLW	binned	840	D 446	3	2009-2011 DS only	DS	GS + de novo GWAS	0.411954	2011 DS	1: S3_1776157 S3_855610 2: S3_1776157 S3_179174 3: S3_855610 S3_1776157 4: S3_1776157 5: S3_1776157 S3_855610	0.145566
FLW	binned	840	D 446	4	2009-2011 DS only	DS	GS + de novo GWAS	0.448611	2011 DS	1: S3_1795075 2: S3_1795075 3: S3_1795075 4: S3_1795075 5: S3_1795075	1.18e-05
FLW	binned	840	D 446	5	2009-2011 DS only	DS	GS + de novo GWAS	0.431507	2011 DS	1: S3_1795105 2: S3_1795105 S9_21892043 3: S3_1795105 4: S3_1795105 5: S3_1795105	0.000883717
FLW	binned	840	D 446	6	2009-2011 DS only	DS	GS + de novo GWAS	0.402808	2011 DS	1: S3_1816615 S3_858157 2: S3_1816615 3: S3_858157 4: S3_1816615 5: S3_1816615 S3_858157	0.0160864
FLW	binned	840	D 446	7	2009-2011 DS only	DS	GS + de novo GWAS	0.369159	2011 DS	1: S3_858160 S3_1826398 2: S2_2042539 3: S3_858160 4: S3_1826398 5: S3_858160 S3_1826398 S5_11080472	4.05e-08
FLW	binned	840	D 446	8	2009-2011 DS only	DS	GS + de novo GWAS	0.403393	2011 DS	1: S3_1826401 S3_858567 2: S3_858567 3: S4_19539203 4: S3_1826401 5: S3_1826401 S5_11080477 S3_858567	5.46e-09
FLW	binned	840	D 446	9	2009-2011 DS only	DS	GS + de novo GWAS	0.370878	2011 DS	1: S3_1830562 S4_19539230 S3_858612 2: S3_858612 S3_1830562 3: S3_858612 4: S3_1830562 5: S3_1830562 S4_19539230 S3_858612	0.264466
FLW	binned	840	D 446	10	2009-2011 DS only	DS	GS + de novo GWAS	0.387113	2011 DS	1: S3_860486 S3_1830920 S11_13465784 2: S3_860486 3: S3_860486 4: S3_1830920 S3_860486 5: S3_1830920 S3_860486	0.00862419
FLW	binned	1200	C 314	1	2009-2011 DS only	DS	GS + de novo GWAS	0.565	2011 DS	1: S3_1394477 S3_980677 2: S3_1394477 S3_980677 3: S3_1394477 S3_980677 S6_19813461 4: S3_1394477 S3_980677 5: S3_1394477 S3_980677	0.00859317
FLW	binned	1200	C 314	2	2009-2011 DS only	DS	GS + de novo GWAS	0.632041	2011 DS	1: S3_1269941 2: S3_1269941 3: S3_1269941 4: S3_1269941 5: S3_1269941	1.81e-10
FLW	binned	1200	C 314	3	2009-2011 DS only	DS	GS + de novo GWAS	0.554188	2011 DS	1: S3_1320779 2: S3_1320779 3: S3_1320779 4: S3_1320779 5: S3_1320779	0.0201285
FLW	binned	1200	C 314	4	2009-2011 DS only	DS	GS + de novo GWAS	0.540347	2011 DS	1: S3_1342244 2: S3_1342244 3: S3_1342244 4: S3_1342244 5: S3_1342244	0.303906
FLW	binned	1200	C 314	5	2009-2011 DS only	DS	GS + de novo GWAS	0.589865	2011 DS	1: S3_1394477 2: S3_1394477 3: S3_1394477 4: S3_1394477 5: S3_1394477	2.63e-10
FLW	binned	1200	C 314	6	2009-2011 DS only	DS	GS + de novo GWAS	0.511269	2011 DS	1: S3_1672706 2: S3_1672706 3: S3_1672706 4: S3_1672706 5: S3_1672706	0.363333
FLW	binned	1200	C 314	7	2009-2011 DS only	DS	GS + de novo GWAS	0.469995	2011 DS	1: S3_1681756 2: S3_1681756 3: S3_1681756 4: S3_1681756 5: S3_1681756	6.57e-07
FLW	binned	1200	C 314	8	2009-2011 DS only	DS	GS + de novo GWAS	0.331289	2011 DS	1: S8_8436233 2: S5_11080472 3: S11_24127842 4: S2_15607737 5: S2_15607737	2.6e-10
FLW	binned	1200	C 314	9	2009-2011 DS only	DS	GS + de novo GWAS	0.448681	2011 DS	1: S3_1776157 2: S3_1776157 S3_204791 3: S3_1776157 4: S3_1776157 5: S3_1776157	0.263282
FLW	binned	1200	C 314	10	2009-2011 DS only	DS	GS + de novo GWAS	0.467244	2011 DS	1: S3_1795075 2: S3_1795075 3: S3_1795075 4: S3_1795075 5: S3_1795075	0.434026
FLW	binned	1800	D 212	1	2009-2011 DS only	DS	GS + de novo GWAS	0.527733	2011 DS	1: S3_980677 2: S3_980677 3: S3_980677 4: S3_980677 5: S3_980677	0.00513123
FLW	binned	1800	D 212	2	2009-2011 DS only	DS	GS + de novo GWAS	0.350405	2011 DS	1: S3_1826398 2: S9_7224741 3: S5_27005575 4: S3_1826398 5: S3_1826398 S2_16211493	0.532688
FLW	binned	1800	D 212	3	2009-2011 DS only	DS	GS + de novo GWAS	0.384774	2011 DS	1: S3_1826401 2: S3_179174 3: S3_1826401 4: S3_1826401 5: S3_1826401	0.0914103
FLW	binned	1800	D 212	4	2009-2011 DS only	DS	GS + de novo GWAS	0.402877	2011 DS	1: S3_1830562 2: S3_1830562 3: S8_9002975 4: S3_1830562 5: S3_1830562	0.289589
FLW	binned	1800	D 212	5	2009-2011 DS only	DS	GS + de novo GWAS	0.38461	2011 DS	1: S3_1830920 2: S3_1830920 3: S3_1830920 4: S3_1830920 5: S3_1830920	0.411773
FLW	binned	1800	D 212	6	2009-2011 DS only	DS	GS + de novo GWAS	0.375043	2011 DS	1: S3_1831602 2: S2_2042539 3: S8_9003214 4: S3_1831602 5: S3_1831602 S2_16259875	0.00114631
FLW	binned	1800	D 212	7	2009-2011 DS only	DS	GS + de novo GWAS	0.40424	2011 DS	1: S3_1833248 2: S3_1833248 3: S1_10867434 4: S3_1833248 5: S3_1833248	0.599492
FLW	binned	1800	D 212	8	2009-2011 DS only	DS	GS + de novo GWAS	0.339803	2011 DS	1: S3_1833420 2: S10_16210161 3: S1_10867457 4: S3_1833420 5: S3_1833420	7.07e-10
FLW	binned	1800	D 212	9	2009-2011 DS only	DS	GS + de novo GWAS	0.314769	2011 DS	1: S3_1838728 2: S3_204791 3: S11_18040112 4: S3_1838728 5: S3_1838728	0.357481
FLW	binned	1800	D 212	10	2009-2011 DS only	DS	GS + de novo GWAS	0.339737	2011 DS	1: S3_1841277 2: S11_23437000 3: S11_23437000 4: S3_1841277 5: S3_1841277 S11_23437000 S5_11080514	0.26913
FLW	binned	2400	DE 160	1	2009-2011 DS only	DS	GS + de novo GWAS	0.531651	2011 DS	1: S3_980677 2: S3_980677 3: S3_980677 4: S3_980677 5: S3_980677	0.584275
FLW	binned	2400	DE 160	2	2009-2011 DS only	DS	GS + de novo GWAS	0.364416	2011 DS	1: S11_16818091 2: S9_7224741 3: S5_24014117 4: S11_24007622 5: S11_24007622	0.260149
FLW	binned	2400	DE 160	3	2009-2011 DS only	DS	GS + de novo GWAS	0.359042	2011 DS	1: S11_16818118 2: S3_179174 3: S11_16818118 4: S3_179174 5: S11_24007623	4.59e-10
FLW	binned	2400	DE 160	4	2009-2011 DS only	DS	GS + de novo GWAS	0.377198	2011 DS	1: S8_9616794 2: S6_19555482 3: S2_12416986 4: S2_16804407 5: S2_16804407	5.53e-05
FLW	binned	2400	DE 160	5	2009-2011 DS only	DS	GS + de novo GWAS	0.332771	2011 DS	1: S8_9616804 2: S6_19555486 3: S11_24007642 4: S3_16937030 5: S11_24007642	0.493337
FLW	binned	2400	DE 160	6	2009-2011 DS only	DS	GS + de novo GWAS	0.377411	2011 DS	1: S5_28815566 2: S2_78703 3: S5_28815566 4: S5_28815566 5: S11_19230047	0.307708
FLW	binned	2400	DE 160	7	2009-2011 DS only	DS	GS + de novo GWAS	0.317724	2011 DS	1: S8_9616826 2: S4_33690865 3: S11_24127841 4: S11_24127841 5: S2_16818476	0.236613
FLW	binned	2400	DE 160	8	2009-2011 DS only	DS	GS + de novo GWAS	0.32913	2011 DS	1: S3_14462096 2: S3_196654 3: S6_19572575 4: S2_16818496 5: S2_16818496	0.376073
FLW	binned	2400	DE 160	9	2009-2011 DS only	DS	GS + de novo GWAS	0.306822	2011 DS	1: S1_43236289 2: S3_204791 3: S11_24127846 4: S2_13096593 5: S2_13096593	0.533989
FLW	binned	2400	DE 160	10	2009-2011 DS only	DS	GS + de novo GWAS	0.292377	2011 DS	1: S2_19230689 2: S8_26442562 3: S11_24127865 4: S11_16850272 5: S11_24127865	0.402759
FLW	binned	3600	EF 109	1	2009-2011 DS only	DS	GS + de novo GWAS	0.538623	2011 DS	1: S3_980677 2: S3_980677 3: S3_980677 4: S3_980677 5: S3_980677	0.370203
FLW	binned	3600	EF 109	2	2009-2011 DS only	DS	GS + de novo GWAS	0.253826	2011 DS	1: S2_10818197 2: S3_179040 S9_7224741 3: S5_28804433 4: S12_14410394 5: S2_10818197	0.00012626
FLW	binned	3600	EF 109	3	2009-2011 DS only	DS	GS + de novo GWAS	0.321122	2011 DS	1: S3_179174 2: S3_179174 3: S3_179174 4: S3_179174 5: S3_179174	0.390834
FLW	binned	3600	EF 109	4	2009-2011 DS only	DS	GS + de novo GWAS	0.259967	2011 DS	1: S1_43236289 2: S1_3608856 3: S5_28805793 4: S3_3601836 5: S2_18000188	0.312093
FLW	binned	3600	EF 109	5	2009-2011 DS only	DS	GS + de novo GWAS	0.246235	2011 DS	1: S1_43236289 2: S3_190374 3: S5_28805926 4: S5_25210828 5: S5_25210828	0.143023
FLW	binned	3600	EF 109	6	2009-2011 DS only	DS	GS + de novo GWAS	0.290499	2011 DS	1: S11_18037851 2: S2_78703 3: S5_28815566 4: S5_25212817 5: S5_25212817	0.593975
FLW	binned	3600	EF 109	7	2009-2011 DS only	DS	GS + de novo GWAS	0.364224	2011 DS	1: S11_18039394 2: S6_18979472 3: S1_10867434 4: S3_3601881 5: S5_11080461	0.307551
FLW	binned	3600	EF 109	8	2009-2011 DS only	DS	GS + de novo GWAS	0.318114	2011 DS	1: S11_18039571 2: S3_196654 3: S11_18039571 4: S5_11080472 5: S5_11080472	3.14e-09
FLW	binned	3600	EF 109	9	2009-2011 DS only	DS	GS + de novo GWAS	0.340785	2011 DS	1: S11_18040112 2: S3_204791 3: S11_18040112 4: S3_204791 5: S5_11080477	0.357856
FLW	binned	3600	EF 109	10	2009-2011 DS only	DS	GS + de novo GWAS	0.302476	2011 DS	1: S11_18040138 2: S5_11080514 3: S1_10889567 4: S5_11080514 5: S5_11080514	1.21e-17
FLW	binned	4800	F 83	1	2009-2011 DS only	DS	GS + de novo GWAS	0.516801	2011 DS	1: S3_980677 2: S3_980677 3: S3_980677 4: S3_980677 5: S3_980677	0.118518
FLW	binned	4800	F 83	2	2009-2011 DS only	DS	GS + de novo GWAS	0.310771	2011 DS	1: S11_24007622 2: S3_179040 3: S5_24014117 4: S11_24007622 5: S11_24007622	0.40663
FLW	binned	4800	F 83	3	2009-2011 DS only	DS	GS + de novo GWAS	0.335405	2011 DS	1: S8_9616791 2: S3_179174 3: S11_24007623 4: S3_179174 5: S11_24007623	0.154868
FLW	binned	4800	F 83	4	2009-2011 DS only	DS	GS + de novo GWAS	0.332221	2011 DS	1: S1_43236289 2: S6_19555482 3: S11_24007639 4: S12_14410595 5: S11_24007639	0.143391
FLW	binned	4800	F 83	5	2009-2011 DS only	DS	GS + de novo GWAS	0.335665	2011 DS	1: S8_9616804 2: S6_19555486 3: S11_24007642 4: S2_14890493 5: S2_14890493	0.0705545
FLW	binned	4800	F 83	6	2009-2011 DS only	DS	GS + de novo GWAS	0.283964	2011 DS	1: S5_28815566 2: S2_78703 3: S5_28815566 4: S5_28815566 5: S11_19230047	0.458848
FLW	binned	4800	F 83	7	2009-2011 DS only	DS	GS + de novo GWAS	0.259165	2011 DS	1: S8_9616826 2: S4_33690865 3: S11_24127841 4: S11_24127841 5: S11_24127841	0.447201
FLW	binned	4800	F 83	8	2009-2011 DS only	DS	GS + de novo GWAS	0.203416	2011 DS	1: S3_14462096 2: S3_196654 3: S6_19572575 4: S11_24127842 5: S11_24127842	0.0560008
FLW	binned	4800	F 83	9	2009-2011 DS only	DS	GS + de novo GWAS	0.23969	2011 DS	1: S2_19230683 2: S3_204791 3: S11_24127846 4: S3_204791 5: S11_24127846	0.285
FLW	binned	4800	F 83	10	2009-2011 DS only	DS	GS + de novo GWAS	0.269427	2011 DS	1: S2_19230689 2: S6_19576008 3: S11_24127865 4: S11_24127865 5: S2_19230689	0.412009
FLW	binned	25	A 9729	1	2009-2011 WS only	WS	GS + de novo GWAS	0.483224	2011 DS	1: S3_1269941 S3_1935861 S3_565311 2: S3_1269941 S3_643084 S3_404126 3: S3_1269941 S3_565311 S3_384799 4: S3_1269941 S3_1935861 S3_565311 5: S3_1269941 S3_565311 S3_404126	0.0172676
FLW	binned	25	A 9729	2	2009-2011 WS only	WS	GS + de novo GWAS	0.50047	2011 DS	1: S3_1269941 S3_555474 S3_384666 2: S3_1269941 S3_707135 S3_384666 3: S3_1269941 S3_980677 S3_384666 4: S3_1269941 S3_980677 S3_484323 5: S3_1269941 S3_707135 S3_484323	0.0946
FLW	binned	25	A 9729	3	2009-2011 WS only	WS	GS + de novo GWAS	0.508702	2011 DS	1: S3_1269941 S3_604057 S3_484323 2: S3_1269941 S3_508540 S3_404053 3: S3_1269941 S3_508540 S3_484323 4: S3_1269941 S3_980677 S3_484323 5: S3_1269941 S3_508540 S3_484323	0.117553
FLW	binned	25	A 9729	4	2009-2011 WS only	WS	GS + de novo GWAS	0.49817	2011 DS	1: S3_1269941 S3_608927 S3_384799 2: S3_1269941 S3_608927 S3_384799 3: S3_1269941 S3_980677 S3_384799 4: S3_1269941 S3_608927 S3_484323 5: S3_1269941 S3_608927 S3_484323	0.547267
FLW	binned	25	A 9729	5	2009-2011 WS only	WS	GS + de novo GWAS	0.493287	2011 DS	1: S3_1269941 S3_539835 S3_484323 2: S3_1269941 S3_510533 S3_404053 3: S3_1269941 S3_510533 S3_484323 4: S3_1269941 S3_510533 S3_484323 5: S3_1269941 S3_707135 S3_484323	0.149545
FLW	binned	25	A 9729	6	2009-2011 WS only	WS	GS + de novo GWAS	0.502125	2011 DS	1: S3_1269941 S3_539835 S3_484323 2: S3_1269941 S3_707135 S3_404053 3: S3_1269941 S3_980677 S3_427454 4: S3_1269941 S3_980677 S3_484323 5: S3_1269941 S3_707135 S3_484323	1.01e-09
FLW	binned	25	A 9729	7	2009-2011 WS only	WS	GS + de novo GWAS	0.505467	2011 DS	1: S3_1269941 S3_539835 S3_484323 2: S3_1269941 S3_707135 S3_404053 3: S3_1269941 S3_980677 S3_484323 4: S3_1269941 S3_980677 S3_484323 5: S3_1269941 S3_707135 S3_484323	0.408933
FLW	binned	25	A 9729	8	2009-2011 WS only	WS	GS + de novo GWAS	0.501606	2011 DS	1: S3_1269941 S3_539835 S3_484323 2: S3_1269941 S3_707135 S3_390878 3: S3_1269941 S3_980677 S3_484323 4: S3_1269941 S3_980677 S3_484323 5: S3_1269941 S3_707135 S3_484323	0.129434
FLW	binned	25	A 9729	9	2009-2011 WS only	WS	GS + de novo GWAS	0.501784	2011 DS	1: S3_1269941 S3_539835 S3_484323 2: S3_1269941 S3_707135 S3_390883 3: S3_1269941 S3_565309 S3_484323 4: S3_1269941 S3_565309 S3_484323 5: S3_1269941 S3_565309 S3_484323	0.107732
FLW	binned	25	A 9729	10	2009-2011 WS only	WS	GS + de novo GWAS	0.496339	2011 DS	1: S3_1269941 S3_539835 S3_484323 2: S3_1269941 S3_707135 S3_390925 3: S3_1269941 S3_565310 S3_484323 4: S3_1269941 S3_565310 S3_484323 5: S3_1269941 S3_565310 S3_484323	2.32e-10
FLW	binned	50	A 5814	1	2009-2011 WS only	WS	GS + de novo GWAS	0.487195	2011 DS	1: S3_1269941 S3_1935861 S3_565311 2: S3_1269941 S3_565311 S3_1935861 3: S3_1269941 S3_565311 S3_473989 4: S3_1269941 S3_1935861 S3_565311 5: S3_1269941 S3_565311 S3_1935861	0.0138435
FLW	binned	50	A 5814	2	2009-2011 WS only	WS	GS + de novo GWAS	0.479564	2011 DS	1: S3_1269941 S3_555474 S3_404126 2: S3_1269941 S3_715299 S3_404126 3: S3_1269941 S3_651740 S3_404126 4: S3_1269941 S3_715299 S3_1672706 5: S3_1269941 S3_555474 S3_404126	4.67e-09
FLW	binned	50	A 5814	3	2009-2011 WS only	WS	GS + de novo GWAS	0.491003	2011 DS	1: S3_1269941 S3_604057 S3_409846 2: S3_1269941 S3_508540 S3_409846 3: S3_1269941 S3_508540 S3_409846 4: S3_1269941 S3_953308 S3_409846 5: S3_1269941 S3_508540 S3_409846	0.146786
FLW	binned	50	A 5814	4	2009-2011 WS only	WS	GS + de novo GWAS	0.487424	2011 DS	1: S3_1269941 S3_608927 S3_365434 2: S3_1269941 S3_958120 S3_268247 3: S3_1269941 S3_608927 S3_425449 4: S3_1269941 S3_608927 S3_1672706 5: S3_1269941 S3_608927 S3_452394	0.401088
FLW	binned	50	A 5814	5	2009-2011 WS only	WS	GS + de novo GWAS	0.512954	2011 DS	1: S3_1269941 S3_510533 S3_425653 2: S3_1269941 S3_510533 S3_425653 3: S3_1269941 S3_510533 S3_452394 4: S3_1269941 S3_510533 S3_1672706 5: S3_1269941 S3_510533 S3_452394	0.413169
FLW	binned	50	A 5814	6	2009-2011 WS only	WS	GS + de novo GWAS	0.508976	2011 DS	1: S3_1269941 S3_732890 S3_425669 2: S3_1269941 S3_963933 S3_425669 3: S3_1269941 S3_963933 S3_452394 4: S3_1269941 S3_963933 S3_1672706 5: S3_1269941 S3_511038 S3_452394	0.0103548
FLW	binned	50	A 5814	7	2009-2011 WS only	WS	GS + de novo GWAS	0.494589	2011 DS	1: S3_1269941 S3_734213 S3_1672706 2: S3_1269941 S3_964681 S3_340650 3: S3_1269941 S3_964681 S3_452394 4: S3_1269941 S3_964681 S3_1672706 5: S3_1269941 S3_964681 S3_452394	0.0242586
FLW	binned	50	A 5814	8	2009-2011 WS only	WS	GS + de novo GWAS	0.494808	2011 DS	1: S3_1269941 S3_734579 S3_276503 2: S3_1269941 S3_754676 S3_276503 3: S3_1269941 S3_980677 S3_276503 4: S3_1269941 S3_980677 S3_1672706 5: S3_1269941 S3_734579 S3_276503	0.21748
FLW	binned	50	A 5814	9	2009-2011 WS only	WS	GS + de novo GWAS	0.490027	2011 DS	1: S3_1269941 S3_744238 S3_427454 2: S3_1269941 S3_984887 S3_427454 3: S3_1269941 S3_565309 S3_427454 4: S3_1269941 S3_565309 S3_1672706 5: S3_1269941 S3_565309 S3_427454	0.1188
FLW	binned	50	A 5814	10	2009-2011 WS only	WS	GS + de novo GWAS	0.498485	2011 DS	1: S3_1269941 S3_984915 S3_295540 2: S3_1269941 S3_754676 S3_430324 3: S3_1269941 S3_565310 S3_430324 4: S3_1269941 S3_565310 S3_1672706 5: S3_1269941 S3_565310 S3_452394	0.558355
FLW	binned	120	B 2773	1	2009-2011 WS only	WS	GS + de novo GWAS	0.428219	2011 DS	1: S3_1394477 S3_1935861 S3_980677 2: S3_1394477 S3_980677 S3_1935861 3: S3_1221494 S3_980677 S3_473989 4: S3_1394477 S3_1935861 S3_980677 5: S3_1394477 S3_813574 S3_1935861	0.221909
FLW	binned	120	B 2773	2	2009-2011 WS only	WS	GS + de novo GWAS	0.429181	2011 DS	1: S3_1221494 S3_248339 S3_604056 2: S3_1221494 S3_963933 S3_248339 3: S3_1221494 S3_963933 S3_248339 4: S3_1221494 S3_963933 S3_248339 5: S3_1221494 S3_963933 S3_248339	0.198559
FLW	binned	120	B 2773	3	2009-2011 WS only	WS	GS + de novo GWAS	0.400761	2011 DS	1: S3_1221494 S3_248383 S3_604057 2: S3_1109404 S3_964681 S3_248383 3: S3_1221494 S3_964681 S3_248383 4: S3_1221494 S3_964681 S3_248383 5: S3_1221494 S3_964681 S3_248383	0.446628
FLW	binned	120	B 2773	4	2009-2011 WS only	WS	GS + de novo GWAS	0.441724	2011 DS	1: S3_1221494 S3_608927 S3_1672706 2: S3_1221494 S3_608927 S3_262333 3: S3_1221494 S3_980677 S3_262333 4: S3_1221494 S3_608927 S3_1672706 5: S3_1221494 S3_608927 S3_262333	0.252454
FLW	binned	120	B 2773	5	2009-2011 WS only	WS	GS + de novo GWAS	0.429761	2011 DS	1: S3_1221494 S3_734579 S3_1672706 2: S3_1221494 S3_508540 S3_268208 3: S3_1221494 S3_508540 S3_268208 4: S3_1221494 S3_508540 S3_1672706 5: S3_1221494 S3_508540 S3_1672706	0.192465
FLW	binned	120	B 2773	6	2009-2011 WS only	WS	GS + de novo GWAS	0.426367	2011 DS	1: S3_1125848 S3_744238 S3_1672706 2: S3_1221494 S3_984915 S3_268209 3: S3_1125848 S3_984915 S3_268209 4: S3_1125848 S3_984915 S3_1672706 5: S3_1125848 S3_744238 S3_1672706	0.196128
FLW	binned	120	B 2773	7	2009-2011 WS only	WS	GS + de novo GWAS	0.441809	2011 DS	1: S3_1221494 S3_985094 S3_1672706 2: S3_1221494 S3_985094 S3_268247 3: S3_1221494 S3_985094 S3_268247 4: S3_1221494 S3_985094 S3_1672706 5: S3_1221494 S3_985094 S3_1672706	0.177267
FLW	binned	120	B 2773	8	2009-2011 WS only	WS	GS + de novo GWAS	0.45085	2011 DS	1: S3_1165376 S3_995095 S3_1672706 2: S3_1165376 S3_995095 S3_1672706 3: S3_1165376 S3_995095 S3_268871 4: S3_1165376 S3_995095 S3_1672706 5: S3_1165376 S3_995095 S3_1672706	0.305756
FLW	binned	120	B 2773	9	2009-2011 WS only	WS	GS + de novo GWAS	0.400631	2011 DS	1: S3_1221494 S3_511125 S3_1672706 2: S3_1221494 S3_755379 S3_269398 3: S3_1001639 S3_617284 S3_269398 4: S3_1221494 S3_511125 S3_1672706 5: S3_1221494 S3_511125 S3_269398	0.504902
FLW	binned	120	B 2773	10	2009-2011 WS only	WS	GS + de novo GWAS	0.435843	2011 DS	1: S3_1221494 S3_765107 S3_380199 2: S3_1221494 S3_380199 S3_620039 3: S3_1221494 S3_765107 S3_380199 4: S3_1221494 S3_620039 S3_1672706 5: S3_1221494 S3_765107 S3_380199	0.213253
FLW	binned	240	B 1492	1	2009-2011 WS only	WS	GS + de novo GWAS	0.425488	2011 DS	1: S3_1394477 S3_1935861 S3_980677 2: S3_1394477 S3_1935861 S3_980677 3: S3_1394477 S3_980677 S3_473989 4: S3_1394477 S3_1935861 S3_980677 5: S3_1394477 S3_980677 S3_1935861	0.455039
FLW	binned	240	B 1492	2	2009-2011 WS only	WS	GS + de novo GWAS	0.431661	2011 DS	1: S3_1221494 S3_248339 S3_963933 2: S3_1221494 S3_963933 S3_248339 3: S3_1221494 S3_963933 S3_248339 4: S3_1221494 S3_963933 S3_248339 5: S3_1221494 S3_963933 S3_248339	1.44e-14
FLW	binned	240	B 1492	3	2009-2011 WS only	WS	GS + de novo GWAS	0.426768	2011 DS	1: S3_1221494 S3_248383 S3_732890 2: S3_1221494 S3_964681 S3_248383 3: S3_1221494 S3_964681 S3_248383 4: S3_1221494 S3_964681 S3_248383 5: S3_1221494 S3_964681 S3_248383	0.323073
FLW	binned	240	B 1492	4	2009-2011 WS only	WS	GS + de novo GWAS	0.43044	2011 DS	1: S3_1221494 S3_734213 S3_1795075 2: S3_1221494 S3_734213 S3_262333 3: S3_1221494 S3_734213 S3_262333 4: S3_1221494 S3_734213 S3_1795075 5: S3_1221494 S3_734213 S3_1672706	0.212327
FLW	binned	240	B 1492	5	2009-2011 WS only	WS	GS + de novo GWAS	0.408084	2011 DS	1: S3_1221494 S3_734579 S3_1795105 2: S3_1221494 S3_508540 S3_1795105 3: S3_1221494 S3_508540 S3_1795105 4: S3_1221494 S3_508540 S3_1795105 5: S3_1221494 S3_508540 S3_1672706	0.160412
FLW	binned	240	B 1492	6	2009-2011 WS only	WS	GS + de novo GWAS	0.41212	2011 DS	1: S3_1221494 S3_744238 S3_1672706 2: S3_1221494 S3_984915 S3_268209 3: S3_1221494 S3_984915 S3_268209 4: S3_1221494 S3_984915 S3_1672706 5: S3_1221494 S3_744238 S3_1672706	0.2264
FLW	binned	240	B 1492	7	2009-2011 WS only	WS	GS + de novo GWAS	0.426211	2011 DS	1: S3_1221494 S3_985094 S3_1672706 2: S3_1221494 S3_985094 S3_268247 3: S3_1221494 S3_985094 S3_268247 4: S3_1221494 S3_985094 S3_1672706 5: S3_1221494 S3_985094 S3_1672706	0.338933
FLW	binned	240	B 1492	8	2009-2011 WS only	WS	GS + de novo GWAS	0.38512	2011 DS	1: S3_1221494 S3_995095 S3_1672706 2: S3_1221494 S3_995095 S3_1672706 3: S3_1221494 S3_995095 S3_268871 4: S3_1221494 S3_995095 S3_1672706 5: S3_1221494 S3_995095 S3_1672706	0.311397
FLW	binned	240	B 1492	9	2009-2011 WS only	WS	GS + de novo GWAS	0.392618	2011 DS	1: S3_1221494 S3_511125 S3_1672706 2: S3_1221494 S3_511125 S3_269398 3: S3_1001639 S3_511125 S3_269398 4: S3_1221494 S3_511125 S3_1672706 5: S3_1221494 S3_511125 S3_1672706	0.111848
FLW	binned	240	B 1492	10	2009-2011 WS only	WS	GS + de novo GWAS	0.429104	2011 DS	1: S3_1221494 S3_765107 S3_1672706 2: S3_1221494 S3_765107 S3_274531 3: S3_1221494 S3_765107 S3_274531 4: S3_1221494 S3_1672706 S3_765107 5: S3_1221494 S3_765107 S3_1672706	0.275391
FLW	binned	480	B 770	1	2009-2011 WS only	WS	GS + de novo GWAS	0.372493	2011 DS	1: S3_1935861 S3_980677 S3_473989 2: S3_1935861 S3_980677 S3_473989 3: S3_980677 S3_473989 S3_1935861 4: S3_1935861 S3_980677 S3_473989 5: S3_608947 S3_1935861 S3_473989	3.14e-07
FLW	binned	480	B 770	2	2009-2011 WS only	WS	GS + de novo GWAS	0.406108	2011 DS	1: S3_963933 S3_1681756 2: S3_963933 S3_1681756 S3_492557 3: S3_963933 S3_492557 S3_1681756 4: S3_963933 S3_1681756 S3_492557 5: S3_963933 S3_1681756 S3_492557	1.62e-08
FLW	binned	480	B 770	3	2009-2011 WS only	WS	GS + de novo GWAS	0.373603	2011 DS	1: S3_964681 2: S3_964681 3: S3_964681 4: S3_964681 S3_1924720 5: S3_964681	1.04e-09
FLW	binned	480	B 770	4	2009-2011 WS only	WS	GS + de novo GWAS	0.400524	2011 DS	1: S3_980677 S3_1776157 2: S3_980677 S3_1776157 3: S3_980677 S3_1776157 4: S3_980677 S3_1776157 5: S3_980677 S3_1776157	1.05e-07
FLW	binned	480	B 770	5	2009-2011 WS only	WS	GS + de novo GWAS	0.369772	2011 DS	1: S3_1935861 S3_984887 2: S3_508540 S3_1935861 3: S3_508540 S3_1935861 4: S3_1935861 S3_508540 5: S3_508540 S3_1935861	2.94e-08
FLW	binned	480	B 770	6	2009-2011 WS only	WS	GS + de novo GWAS	0.441441	2011 DS	1: S3_984915 S3_1795105 2: S3_984915 S3_1795105 3: S3_984915 S3_1795105 4: S3_984915 S3_1795105 5: S3_984915 S3_1795105	9.22e-09
FLW	binned	480	B 770	7	2009-2011 WS only	WS	GS + de novo GWAS	0.422128	2011 DS	1: S3_985094 S3_1816615 2: S3_510533 S3_1816615 3: S3_985094 4: S3_985094 S3_1816615 5: S3_985094 S3_1816615	5.52e-09
FLW	binned	480	B 770	8	2009-2011 WS only	WS	GS + de novo GWAS	0.38914	2011 DS	1: S3_995095 2: S3_995095 3: S3_995095 4: S3_995095 S3_1826398 5: S3_995095 S3_1826398	1.77e-07
FLW	binned	480	B 770	9	2009-2011 WS only	WS	GS + de novo GWAS	0.442824	2011 DS	1: S3_1001639 S3_511125 2: S3_1001639 S3_511125 3: S3_1001639 S3_511125 4: S3_1001639 S3_511125 S3_2160281 5: S3_1001639 S3_511125	1.69e-08
FLW	binned	480	B 770	10	2009-2011 WS only	WS	GS + de novo GWAS	0.443582	2011 DS	1: S3_1003372 S3_518549 S3_1830562 2: S3_1003372 S3_518549 3: S3_1003372 S3_518549 4: S3_1003372 S3_1830562 S3_518549 5: S3_1003372 S3_518549 S3_1830562	9.69e-08
FLW	binned	840	C 446	1	2009-2011 WS only	WS	GS + de novo GWAS	0.381183	2011 DS	1: S3_980677 S3_1776157 2: S3_980677 S3_1776157 3: S3_980677 S3_1776157 4: S3_980677 S3_1776157 5: S3_608947 S3_1776157	7.82e-08
FLW	binned	840	C 446	2	2009-2011 WS only	WS	GS + de novo GWAS	0.214984	2011 DS	1: S3_855310 2: S9_8510647 3: S3_855310 4: S2_15980607 5: S3_855310	3.49e-08
FLW	binned	840	C 446	3	2009-2011 WS only	WS	GS + de novo GWAS	0.231103	2011 DS	1: S3_1776157 S3_855610 2: S3_1776157 S3_179174 3: S3_855610 S3_1776157 4: S3_1776157 5: S3_1776157 S3_855610	1.77e-07
FLW	binned	840	C 446	4	2009-2011 WS only	WS	GS + de novo GWAS	0.295342	2011 DS	1: S3_1795075 2: S3_1795075 3: S3_1795075 4: S3_1795075 5: S3_1795075	2.38e-07
FLW	binned	840	C 446	5	2009-2011 WS only	WS	GS + de novo GWAS	0.305793	2011 DS	1: S3_1795105 2: S3_1795105 S9_21892043 3: S3_1795105 4: S3_1795105 5: S3_1795105	5.48e-09
FLW	binned	840	C 446	6	2009-2011 WS only	WS	GS + de novo GWAS	0.307443	2011 DS	1: S3_1816615 S3_858157 2: S3_1816615 3: S3_858157 4: S3_1816615 5: S3_1816615 S3_858157	1.17e-07
FLW	binned	840	C 446	7	2009-2011 WS only	WS	GS + de novo GWAS	0.254866	2011 DS	1: S3_858160 S3_1826398 2: S2_2042539 3: S3_858160 4: S3_1826398 5: S3_858160 S3_1826398 S5_11080472	1.75e-07
FLW	binned	840	C 446	8	2009-2011 WS only	WS	GS + de novo GWAS	0.256571	2011 DS	1: S3_1826401 S3_858567 2: S3_858567 3: S4_19539203 4: S3_1826401 5: S3_1826401 S5_11080477 S3_858567	5.17e-08
FLW	binned	840	C 446	9	2009-2011 WS only	WS	GS + de novo GWAS	0.275897	2011 DS	1: S3_1830562 S4_19539230 S3_858612 2: S3_858612 S3_1830562 3: S3_858612 4: S3_1830562 5: S3_1830562 S4_19539230 S3_858612	7.97e-09
FLW	binned	840	C 446	10	2009-2011 WS only	WS	GS + de novo GWAS	0.33472	2011 DS	1: S3_860486 S3_1830920 S11_13465784 2: S3_860486 3: S3_860486 4: S3_1830920 S3_860486 5: S3_1830920 S3_860486	2e-06
FLW	binned	1200	C 314	1	2009-2011 WS only	WS	GS + de novo GWAS	0.441897	2011 DS	1: S3_1394477 S3_980677 2: S3_1394477 S3_980677 3: S3_1394477 S3_980677 S6_19813461 4: S3_1394477 S3_980677 5: S3_1394477 S3_980677	0.00806936
FLW	binned	1200	C 314	2	2009-2011 WS only	WS	GS + de novo GWAS	0.479634	2011 DS	1: S3_1269941 2: S3_1269941 3: S3_1269941 4: S3_1269941 5: S3_1269941	0.00335396
FLW	binned	1200	C 314	3	2009-2011 WS only	WS	GS + de novo GWAS	0.376148	2011 DS	1: S3_1320779 2: S3_1320779 3: S3_1320779 4: S3_1320779 5: S3_1320779	9.85e-09
FLW	binned	1200	C 314	4	2009-2011 WS only	WS	GS + de novo GWAS	0.413029	2011 DS	1: S3_1342244 2: S3_1342244 3: S3_1342244 4: S3_1342244 5: S3_1342244	1.88e-08
FLW	binned	1200	C 314	5	2009-2011 WS only	WS	GS + de novo GWAS	0.39546	2011 DS	1: S3_1394477 2: S3_1394477 3: S3_1394477 4: S3_1394477 5: S3_1394477	1.14e-07
FLW	binned	1200	C 314	6	2009-2011 WS only	WS	GS + de novo GWAS	0.332265	2011 DS	1: S3_1672706 2: S3_1672706 3: S3_1672706 4: S3_1672706 5: S3_1672706	0.00465107
FLW	binned	1200	C 314	7	2009-2011 WS only	WS	GS + de novo GWAS	0.26212	2011 DS	1: S3_1681756 2: S3_1681756 3: S3_1681756 4: S3_1681756 5: S3_1681756	0.00778335
FLW	binned	1200	C 314	8	2009-2011 WS only	WS	GS + de novo GWAS	0.198869	2011 DS	1: S8_8436233 2: S5_11080472 3: S11_24127842 4: S2_15607737 5: S2_15607737	0.00320673
FLW	binned	1200	C 314	9	2009-2011 WS only	WS	GS + de novo GWAS	0.258152	2011 DS	1: S3_1776157 2: S3_1776157 S3_204791 3: S3_1776157 4: S3_1776157 5: S3_1776157	0.0114482
FLW	binned	1200	C 314	10	2009-2011 WS only	WS	GS + de novo GWAS	0.233211	2011 DS	1: S3_1795075 2: S3_1795075 3: S3_1795075 4: S3_1795075 5: S3_1795075	8.68e-07
FLW	binned	1800	DE 212	1	2009-2011 WS only	WS	GS + de novo GWAS	0.403649	2011 DS	1: S3_980677 2: S3_980677 3: S3_980677 4: S3_980677 5: S3_980677	9.84e-08
FLW	binned	1800	DE 212	2	2009-2011 WS only	WS	GS + de novo GWAS	0.137345	2011 DS	1: S3_1826398 2: S9_7224741 3: S5_27005575 4: S3_1826398 5: S3_1826398 S2_16211493	0.0118949
FLW	binned	1800	DE 212	3	2009-2011 WS only	WS	GS + de novo GWAS	0.12747	2011 DS	1: S3_1826401 2: S3_179174 3: S3_1826401 4: S3_1826401 5: S3_1826401	0.00269572
FLW	binned	1800	DE 212	4	2009-2011 WS only	WS	GS + de novo GWAS	0.267412	2011 DS	1: S3_1830562 2: S3_1830562 3: S8_9002975 4: S3_1830562 5: S3_1830562	0.00221643
FLW	binned	1800	DE 212	5	2009-2011 WS only	WS	GS + de novo GWAS	0.127361	2011 DS	1: S3_1830920 2: S3_1830920 3: S3_1830920 4: S3_1830920 5: S3_1830920	0.00605067
FLW	binned	1800	DE 212	6	2009-2011 WS only	WS	GS + de novo GWAS	0.139632	2011 DS	1: S3_1831602 2: S2_2042539 3: S8_9003214 4: S3_1831602 5: S3_1831602 S2_16259875	0.0167178
FLW	binned	1800	DE 212	7	2009-2011 WS only	WS	GS + de novo GWAS	0.161845	2011 DS	1: S3_1833248 2: S3_1833248 3: S1_10867434 4: S3_1833248 5: S3_1833248	1.73e-05
FLW	binned	1800	DE 212	8	2009-2011 WS only	WS	GS + de novo GWAS	0.178788	2011 DS	1: S3_1833420 2: S10_16210161 3: S1_10867457 4: S3_1833420 5: S3_1833420	0.13226
FLW	binned	1800	DE 212	9	2009-2011 WS only	WS	GS + de novo GWAS	0.0971619	2011 DS	1: S3_1838728 2: S3_204791 3: S11_18040112 4: S3_1838728 5: S3_1838728	0.00384096
FLW	binned	1800	DE 212	10	2009-2011 WS only	WS	GS + de novo GWAS	0.154608	2011 DS	1: S3_1841277 2: S11_23437000 3: S11_23437000 4: S3_1841277 5: S3_1841277 S11_23437000 S5_11080514	0.0135771
FLW	binned	2400	D 160	1	2009-2011 WS only	WS	GS + de novo GWAS	0.412038	2011 DS	1: S3_980677 2: S3_980677 3: S3_980677 4: S3_980677 5: S3_980677	0.0122101
FLW	binned	2400	D 160	2	2009-2011 WS only	WS	GS + de novo GWAS	0.202527	2011 DS	1: S11_16818091 2: S9_7224741 3: S5_24014117 4: S11_24007622 5: S11_24007622	2.93e-06
FLW	binned	2400	D 160	3	2009-2011 WS only	WS	GS + de novo GWAS	0.173033	2011 DS	1: S11_16818118 2: S3_179174 3: S11_16818118 4: S3_179174 5: S11_24007623	0.00571372
FLW	binned	2400	D 160	4	2009-2011 WS only	WS	GS + de novo GWAS	0.188982	2011 DS	1: S8_9616794 2: S6_19555482 3: S2_12416986 4: S2_16804407 5: S2_16804407	3.35e-09
FLW	binned	2400	D 160	5	2009-2011 WS only	WS	GS + de novo GWAS	0.111088	2011 DS	1: S8_9616804 2: S6_19555486 3: S11_24007642 4: S3_16937030 5: S11_24007642	0.00532065
FLW	binned	2400	D 160	6	2009-2011 WS only	WS	GS + de novo GWAS	0.278496	2011 DS	1: S5_28815566 2: S2_78703 3: S5_28815566 4: S5_28815566 5: S11_19230047	1.4e-06
FLW	binned	2400	D 160	7	2009-2011 WS only	WS	GS + de novo GWAS	0.140546	2011 DS	1: S8_9616826 2: S4_33690865 3: S11_24127841 4: S11_24127841 5: S2_16818476	1.36e-05
FLW	binned	2400	D 160	8	2009-2011 WS only	WS	GS + de novo GWAS	0.193447	2011 DS	1: S3_14462096 2: S3_196654 3: S6_19572575 4: S2_16818496 5: S2_16818496	5.33e-06
FLW	binned	2400	D 160	9	2009-2011 WS only	WS	GS + de novo GWAS	0.251054	2011 DS	1: S1_43236289 2: S3_204791 3: S11_24127846 4: S2_13096593 5: S2_13096593	0.00540788
FLW	binned	2400	D 160	10	2009-2011 WS only	WS	GS + de novo GWAS	0.155814	2011 DS	1: S2_19230689 2: S8_26442562 3: S11_24127865 4: S11_16850272 5: S11_24127865	0.000399889
FLW	binned	3600	E 109	1	2009-2011 WS only	WS	GS + de novo GWAS	0.408611	2011 DS	1: S3_980677 2: S3_980677 3: S3_980677 4: S3_980677 5: S3_980677	0.366286
FLW	binned	3600	E 109	2	2009-2011 WS only	WS	GS + de novo GWAS	0.0796264	2011 DS	1: S2_10818197 2: S3_179040 S9_7224741 3: S5_28804433 4: S12_14410394 5: S2_10818197	0.0057132
FLW	binned	3600	E 109	3	2009-2011 WS only	WS	GS + de novo GWAS	0.096334	2011 DS	1: S3_179174 2: S3_179174 3: S3_179174 4: S3_179174 5: S3_179174	0.145566
FLW	binned	3600	E 109	4	2009-2011 WS only	WS	GS + de novo GWAS	0.146226	2011 DS	1: S1_43236289 2: S1_3608856 3: S5_28805793 4: S3_3601836 5: S2_18000188	1.18e-05
FLW	binned	3600	E 109	5	2009-2011 WS only	WS	GS + de novo GWAS	0.0994553	2011 DS	1: S1_43236289 2: S3_190374 3: S5_28805926 4: S5_25210828 5: S5_25210828	0.000883717
FLW	binned	3600	E 109	6	2009-2011 WS only	WS	GS + de novo GWAS	0.115102	2011 DS	1: S11_18037851 2: S2_78703 3: S5_28815566 4: S5_25212817 5: S5_25212817	0.0160864
FLW	binned	3600	E 109	7	2009-2011 WS only	WS	GS + de novo GWAS	0.13688	2011 DS	1: S11_18039394 2: S6_18979472 3: S1_10867434 4: S3_3601881 5: S5_11080461	4.05e-08
FLW	binned	3600	E 109	8	2009-2011 WS only	WS	GS + de novo GWAS	0.128212	2011 DS	1: S11_18039571 2: S3_196654 3: S11_18039571 4: S5_11080472 5: S5_11080472	5.46e-09
FLW	binned	3600	E 109	9	2009-2011 WS only	WS	GS + de novo GWAS	0.172179	2011 DS	1: S11_18040112 2: S3_204791 3: S11_18040112 4: S3_204791 5: S5_11080477	0.264466
FLW	binned	3600	E 109	10	2009-2011 WS only	WS	GS + de novo GWAS	0.113336	2011 DS	1: S11_18040138 2: S5_11080514 3: S1_10889567 4: S5_11080514 5: S5_11080514	0.00862419
FLW	binned	4800	D 83	1	2009-2011 WS only	WS	GS + de novo GWAS	0.418763	2011 DS	1: S3_980677 2: S3_980677 3: S3_980677 4: S3_980677 5: S3_980677	0.00859317
FLW	binned	4800	D 83	2	2009-2011 WS only	WS	GS + de novo GWAS	0.175353	2011 DS	1: S11_24007622 2: S3_179040 3: S5_24014117 4: S11_24007622 5: S11_24007622	1.81e-10
FLW	binned	4800	D 83	3	2009-2011 WS only	WS	GS + de novo GWAS	0.100996	2011 DS	1: S8_9616791 2: S3_179174 3: S11_24007623 4: S3_179174 5: S11_24007623	0.0201285
FLW	binned	4800	D 83	4	2009-2011 WS only	WS	GS + de novo GWAS	0.168527	2011 DS	1: S1_43236289 2: S6_19555482 3: S11_24007639 4: S12_14410595 5: S11_24007639	0.303906
FLW	binned	4800	D 83	5	2009-2011 WS only	WS	GS + de novo GWAS	0.166262	2011 DS	1: S8_9616804 2: S6_19555486 3: S11_24007642 4: S2_14890493 5: S2_14890493	2.63e-10
FLW	binned	4800	D 83	6	2009-2011 WS only	WS	GS + de novo GWAS	0.226111	2011 DS	1: S5_28815566 2: S2_78703 3: S5_28815566 4: S5_28815566 5: S11_19230047	0.363333
FLW	binned	4800	D 83	7	2009-2011 WS only	WS	GS + de novo GWAS	0.187781	2011 DS	1: S8_9616826 2: S4_33690865 3: S11_24127841 4: S11_24127841 5: S11_24127841	6.57e-07
FLW	binned	4800	D 83	8	2009-2011 WS only	WS	GS + de novo GWAS	0.239585	2011 DS	1: S3_14462096 2: S3_196654 3: S6_19572575 4: S11_24127842 5: S11_24127842	2.6e-10
FLW	binned	4800	D 83	9	2009-2011 WS only	WS	GS + de novo GWAS	0.257982	2011 DS	1: S2_19230683 2: S3_204791 3: S11_24127846 4: S3_204791 5: S11_24127846	0.263282
FLW	binned	4800	D 83	10	2009-2011 WS only	WS	GS + de novo GWAS	0.180062	2011 DS	1: S2_19230689 2: S6_19576008 3: S11_24127865 4: S11_24127865 5: S2_19230689	0.434026
PH	binned	25	A 9729	1	2009-2011 DS only	DS	GS + de novo GWAS	0.317585	2011 WS	1: S3_30260632 S1_37788348 S3_8206360 S3_1269941 2: S8_27265840 S6_1046882 S2_3281146 S3_1269941 3: S1_37521762 S3_1269941 4: S6_1046882 S2_906840 S7_549440 S3_1269941 5: S8_27265840 S3_1269941	0.00513123
PH	binned	25	A 9729	2	2009-2011 DS only	DS	GS + de novo GWAS	0.357741	2011 WS	1: S3_30260632 S2_2937351 S1_37957690 S3_1269941 2: S2_5015033 S2_4862730 S12_11329586 S3_1269941 3: S2_4862730 S1_37564356 S2_575724 S3_1269941 4: S6_1046882 S2_4862730 S2_5015033 S3_1269941 5: S2_2937351 S2_4862730 S1_37564356 S3_1269941	0.532688
PH	binned	25	A 9729	3	2009-2011 DS only	DS	GS + de novo GWAS	0.35103	2011 WS	1: S3_30260632 S4_18586467 S1_37830068 S3_1269941 2: S2_5015033 S2_4862734 S6_1046882 S3_1269941 3: S2_4862734 S1_37564356 S2_575724 S3_1269941 4: S6_1046882 S2_4862734 S2_5015033 S3_1269941 5: S2_4862734 S1_37564356 S12_11329586 S3_1269941	0.0914103
PH	binned	25	A 9729	4	2009-2011 DS only	DS	GS + de novo GWAS	0.34031	2011 WS	1: S3_30260632 S1_37830079 S4_18680175 S3_1269941 2: S2_5015033 S2_4862737 S6_1046882 S3_1269941 3: S2_4862737 S1_37564356 S3_980677 S3_1269941 4: S6_1046882 S2_4862737 S2_5015033 S3_1269941 5: S2_4862737 S1_37564356 S12_11329586 S3_1269941	0.289589
PH	binned	25	A 9729	5	2009-2011 DS only	DS	GS + de novo GWAS	0.350276	2011 WS	1: S3_30260632 S4_18600694 S1_37957690 S3_1269941 2: S2_5232173 S6_1046882 S12_11329586 S3_1269941 3: S2_5232173 S1_37564356 S2_10563443 S3_1269941 4: S2_5232173 S6_1046882 S2_4959074 S3_1269941 5: S1_37564356 S12_11329586 S1_22686895 S3_1269941	0.411773
PH	binned	25	A 9729	6	2009-2011 DS only	DS	GS + de novo GWAS	0.37641	2011 WS	1: S3_30260632 S1_37957690 S4_18600694 S3_1269941 2: S2_5015033 S12_11329586 S6_1046882 S3_1269941 3: S1_37564356 S3_163423 S3_980677 S3_1269941 4: S6_1046882 S2_5015033 S2_906840 S3_1269941 5: S1_37564356 S12_11329586 S3_980677 S3_1269941	0.00114631
PH	binned	25	A 9729	7	2009-2011 DS only	DS	GS + de novo GWAS	0.373999	2011 WS	1: S3_30260632 S1_37835355 S4_18600694 S3_1269941 2: S2_5015033 S12_11329586 S6_1046882 S3_1269941 3: S1_37564356 S2_575724 S3_163423 S3_1269941 4: S6_1046882 S2_5015033 S2_906840 S3_1269941 5: S1_37564356 S12_11329586 S8_27731176 S3_1269941	0.599492
PH	binned	25	A 9729	8	2009-2011 DS only	DS	GS + de novo GWAS	0.367953	2011 WS	1: S2_2955300 S3_30260632 S4_18600694 S3_1269941 2: S2_5015033 S6_1046882 S4_4818371 S3_1269941 3: S7_527433 S1_37564356 S2_575724 S3_1269941 4: S6_1046882 S2_5015033 S2_906840 S3_1269941 5: S2_2955300 S1_37564356 S12_11329586 S3_1269941	7.07e-10
PH	binned	25	A 9729	9	2009-2011 DS only	DS	GS + de novo GWAS	0.37121	2011 WS	1: S1_37835646 S3_30260632 S4_18600694 S3_1269941 2: S2_5248018 S12_11329586 S4_4818371 S3_1269941 3: S7_527462 S1_37564356 S2_575724 S3_1269941 4: S2_5015033 S6_1046882 S2_906840 S3_1269941 5: S2_5248018 S12_11329586 S1_37564356 S3_1269941	0.357481
PH	binned	25	A 9729	10	2009-2011 DS only	DS	GS + de novo GWAS	0.381991	2011 WS	1: S3_30260632 S4_18600694 S1_37957690 S3_1269941 2: S2_5015033 S12_11329586 S6_1046882 S3_1269941 3: S1_37564356 S2_575724 S3_163423 S3_1269941 4: S6_1046882 S2_5015033 S1_37564356 S3_1269941 5: S12_11329586 S1_37564356 S3_980677 S3_1269941	0.26913
PH	binned	50	AB 5814	1	2009-2011 DS only	DS	GS + de novo GWAS	0.346423	2011 WS	1: S1_37788348 S3_1269941 2: S6_1046882 S3_1269941 3: S1_37240493 S3_1269941 4: S6_1046882 S3_1269941 5: S4_14878474 S3_1269941	0.584275
PH	binned	50	AB 5814	2	2009-2011 DS only	DS	GS + de novo GWAS	0.336983	2011 WS	1: S3_30260632 S4_18600694 S1_37957690 S3_1269941 2: S2_966276 S2_5015033 S2_4862730 S3_1269941 3: S2_4862730 S2_966276 S1_37564356 S3_1269941 4: S2_4862730 S1_37564356 S2_5015033 S3_1269941 5: S2_4862730 S3_1269941	0.260149
PH	binned	50	AB 5814	3	2009-2011 DS only	DS	GS + de novo GWAS	0.339497	2011 WS	1: S3_30260632 S4_18600694 S1_37957690 S3_1269941 2: S2_5015033 S2_4862734 S4_4818371 S3_1269941 3: S2_4862734 S3_1269941 4: S2_4862734 S2_5015033 S1_37564356 S3_1269941 5: S2_4862734 S3_1269941	4.59e-10
PH	binned	50	AB 5814	4	2009-2011 DS only	DS	GS + de novo GWAS	0.338066	2011 WS	1: S3_30260632 S4_18655015 S1_37957690 S3_1269941 2: S2_4862737 S2_5015033 S4_4818371 S3_1269941 3: S2_4862737 S2_5320465 S3_163423 S3_1269941 4: S2_4862737 S1_37564356 S2_906840 S3_1269941 5: S2_2935643 S2_4862737 S3_1269941	5.53e-05
PH	binned	50	AB 5814	5	2009-2011 DS only	DS	GS + de novo GWAS	0.350483	2011 WS	1: S3_30260632 S4_18586467 S2_2937351 S3_1269941 2: S2_5015033 S9_19210039 S4_4818371 S3_1269941 3: S7_525744 S2_10563443 S1_37564356 S3_1269941 4: S2_5015033 S2_906840 S2_4959074 S3_1269941 5: S2_2937351 S3_1269941	0.493337
PH	binned	50	AB 5814	6	2009-2011 DS only	DS	GS + de novo GWAS	0.356112	2011 WS	1: S3_30260632 S4_18600694 S1_37957690 S3_1269941 2: S2_5015033 S4_4818371 S9_19210039 S3_1269941 3: S3_163423 S3_1269941 4: S2_5015033 S2_906840 S1_37564356 S3_1269941 5: S1_37564356 S3_1269941	0.307708
PH	binned	50	AB 5814	7	2009-2011 DS only	DS	GS + de novo GWAS	0.355437	2011 WS	1: S3_30260632 S4_18600694 S1_37957690 S3_1269941 2: S2_5232173 S4_4818371 S9_19210039 S3_1269941 3: S2_5232173 S3_163423 S4_30289070 S3_1269941 4: S2_5232173 S2_906840 S1_37564356 S3_1269941 5: S7_16008901 S3_1269941	0.236613
PH	binned	50	AB 5814	8	2009-2011 DS only	DS	GS + de novo GWAS	0.351163	2011 WS	1: S2_2955300 S3_30260632 S1_37830068 S3_1269941 2: S2_5015033 S4_4818371 S9_19210039 S3_1269941 3: S2_2955300 S2_10567249 S4_30289070 S3_1269941 4: S2_5015033 S2_906840 S1_37564356 S3_1269941 5: S2_2955300 S3_1269941	0.376073
PH	binned	50	AB 5814	9	2009-2011 DS only	DS	GS + de novo GWAS	0.327956	2011 WS	1: S3_30260632 S1_37830079 S4_18680165 S3_1269941 2: S2_5015033 S4_4818371 S9_19210039 S3_1269941 3: S1_6817169 S3_1269941 4: S2_5015033 S2_906840 S2_4943538 S3_1269941 5: S1_37564356 S3_1269941	0.533989
PH	binned	50	AB 5814	10	2009-2011 DS only	DS	GS + de novo GWAS	0.352449	2011 WS	1: S3_30260632 S4_18680175 S1_37957690 S3_1269941 2: S2_5015033 S4_4818371 S2_1469850 S3_1269941 3: S1_37501768 S4_30289070 S3_163423 S3_1269941 4: S2_5015033 S2_906840 S1_37564356 S3_1269941 5: S1_37564356 S3_1269941	0.402759
PH	binned	120	BC 2773	1	2009-2011 DS only	DS	GS + de novo GWAS	0.325067	2011 WS	1: S1_37788348 S6_19142905 S3_1394477 2: S1_37957690 S3_1394477 3: S3_980677 S3_1221494 4: S6_1443927 S3_1394477 5: S8_27632209 S3_1394477	0.370203
PH	binned	120	BC 2773	2	2009-2011 DS only	DS	GS + de novo GWAS	0.305436	2011 WS	1: S3_30260632 S1_37814943 S3_8206360 S3_1221494 2: S2_966276 S1_37564356 S3_23807664 S3_1221494 3: S2_966276 S3_1221494 4: S2_4943538 S1_37564356 S3_1221494 5: S1_37564356 S3_1221494	0.00012626
PH	binned	120	BC 2773	3	2009-2011 DS only	DS	GS + de novo GWAS	0.299699	2011 WS	1: S3_30260632 S9_16457961 S6_19142905 S3_1221494 2: S8_27265840 S2_5166769 S1_37564356 S3_1109404 3: S4_30289070 S3_1221494 4: S2_5166769 S1_37564356 S9_16457961 S3_1221494 5: S8_27265840 S8_27638363 S3_1221494	0.390834
PH	binned	120	BC 2773	4	2009-2011 DS only	DS	GS + de novo GWAS	0.29446	2011 WS	1: S3_30260632 S4_18729557 S3_734213 S3_1221494 2: S1_37564356 S8_27647453 S9_19210039 S3_1221494 3: S3_980677 S3_1221494 4: S9_16460737 S1_37564356 S6_1443921 S3_1221494 5: S8_27647453 S3_1221494	0.312093
PH	binned	120	BC 2773	5	2009-2011 DS only	DS	GS + de novo GWAS	0.340482	2011 WS	1: S3_30260632 S6_19142905 S2_10563453 S3_1221494 2: S2_5320465 S3_1221494 3: S3_190374 S2_5320465 S3_1221494 4: S2_5320465 S3_1221494 5: S1_5086176 S3_1221494	0.143023
PH	binned	120	BC 2773	6	2009-2011 DS only	DS	GS + de novo GWAS	0.310754	2011 WS	1: S3_30260632 S3_1125848 2: S9_19210039 S3_1221494 3: S3_190376 S3_1125848 4: S1_37564356 S3_1125848 5: S12_11329586 S3_1125848	0.593975
PH	binned	120	BC 2773	7	2009-2011 DS only	DS	GS + de novo GWAS	0.334825	2011 WS	1: S3_30260632 S2_2935643 S12_11062678 S3_1221494 2: S1_37564356 S3_1221494 3: S7_525744 S3_1221494 4: S1_37564356 S2_5326063 S3_1221494 5: S2_2935643 S3_1221494	0.307551
PH	binned	120	BC 2773	8	2009-2011 DS only	DS	GS + de novo GWAS	0.296193	2011 WS	1: S3_30260632 S1_37830068 S2_2937351 S3_1165376 2: S2_5195018 S6_1046882 S9_19210039 S3_1165376 3: S2_5195018 S3_1165376 4: S2_5195018 S6_1046882 S1_37564356 S3_1165376 5: S2_2937351 S3_1165376	3.14e-09
PH	binned	120	BC 2773	9	2009-2011 DS only	DS	GS + de novo GWAS	0.291126	2011 WS	1: S3_30260632 S1_37830079 S6_19142905 S3_1221494 2: S9_19210039 S3_1221494 3: S4_30289070 S3_1001639 4: S6_1046903 S1_37564356 S3_1221494 5: S1_37564356 S3_1221494	0.357856
PH	binned	120	BC 2773	10	2009-2011 DS only	DS	GS + de novo GWAS	0.318414	2011 WS	1: S3_30260632 S1_37830088 S6_19142905 S3_1221494 2: S1_37564356 S3_1221494 3: S4_30289070 S3_1221494 4: S1_37564356 S3_1221494 5: S1_37564356 S3_1221494	1.21e-17
PH	binned	240	BC 1492	1	2009-2011 DS only	DS	GS + de novo GWAS	0.333451	2011 WS	1: S1_37957690 S3_1394477 2: S1_37957690 S3_1394477 3: S3_980677 S3_1394477 4: S6_1443927 S3_1394477 5: S8_27632209 S3_1394477	0.118518
PH	binned	240	BC 1492	2	2009-2011 DS only	DS	GS + de novo GWAS	0.322667	2011 WS	1: S3_30260632 S3_1221494 2: S2_5055799 S2_966276 S3_1221494 3: S2_966276 S3_1221494 4: S2_5055799 S3_1221494 5: S2_5055799 S3_1221494	0.40663
PH	binned	240	BC 1492	3	2009-2011 DS only	DS	GS + de novo GWAS	0.306554	2011 WS	1: S3_30260632 S2_10563443 S3_1221494 2: S8_27638363 S3_1221494 3: S2_10563443 S3_1221494 4: S3_24616630 S3_1221494 5: S8_27638363 S3_1221494	0.154868
PH	binned	240	BC 1492	4	2009-2011 DS only	DS	GS + de novo GWAS	0.305915	2011 WS	1: S3_30260632 S4_18729557 S3_734213 S3_1221494 2: S3_24616692 S3_1221494 3: S2_10563449 S3_1221494 4: S6_1443921 S3_1221494 5: S8_27647453 S3_1221494	0.143391
PH	binned	240	BC 1492	5	2009-2011 DS only	DS	GS + de novo GWAS	0.342158	2011 WS	1: S3_30260632 S1_37788348 S2_10563453 S3_1221494 2: S2_5320465 S3_1221494 3: S3_190374 S3_1221494 4: S2_5320465 S3_1221494 5: S8_27474001 S3_1221494	0.0705545
PH	binned	240	BC 1492	6	2009-2011 DS only	DS	GS + de novo GWAS	0.326909	2011 WS	1: S3_30260632 S3_1221494 2: S12_11329586 S3_1221494 3: S3_190376 S3_1221494 4: S6_1443933 S3_1221494 5: S12_11329586 S3_1221494	0.458848
PH	binned	240	BC 1492	7	2009-2011 DS only	DS	GS + de novo GWAS	0.333569	2011 WS	1: S3_30260632 S2_2935643 S12_11062678 S3_1221494 2: S2_5326063 S3_1221494 3: S7_525744 S3_1221494 4: S2_5326063 S3_1221494 5: S2_2935643 S3_1221494	0.447201
PH	binned	240	BC 1492	8	2009-2011 DS only	DS	GS + de novo GWAS	0.318481	2011 WS	1: S3_30260632 S2_2937351 S12_11062681 S3_1221494 2: S6_1046882 S3_1221494 3: S4_29556248 S3_1221494 4: S6_1046882 S3_1221494 5: S2_2937351 S3_1221494	0.0560008
PH	binned	240	BC 1492	9	2009-2011 DS only	DS	GS + de novo GWAS	0.295349	2011 WS	1: S3_30260632 S3_1221494 2: S4_13247987 S3_1221494 3: S4_10154421 S3_1001639 4: S6_1046903 S3_1221494 5: S4_13247987 S3_1221494	0.285
PH	binned	240	BC 1492	10	2009-2011 DS only	DS	GS + de novo GWAS	0.330184	2011 WS	1: S3_30260632 S3_1221494 2: S2_5166769 S3_1221494 3: S2_5166769 S3_1221494 4: S2_5166769 S3_1221494 5: S8_27691633 S3_1221494	0.412009
PH	binned	480	C 770	1	2009-2011 DS only	DS	GS + de novo GWAS	0.245937	2011 WS	1: S1_37957690 S3_1935861 2: S1_37957690 S3_1935861 3: S3_34388683 S3_980677 4: S11_22605637 S3_1935861 5: S8_27632209 S3_608947	0.0172676
PH	binned	480	C 770	2	2009-2011 DS only	DS	GS + de novo GWAS	0.291453	2011 WS	1: S1_37957690 S3_963933 2: S2_966276 S3_963933 3: S2_966276 S3_963933 4: S2_966276 S3_963933 5: S2_966276 S3_963933	0.0946
PH	binned	480	C 770	3	2009-2011 DS only	DS	GS + de novo GWAS	0.352697	2011 WS	1: S2_10563443 S3_964681 2: S2_10563443 S3_964681 3: S2_10563443 S3_964681 4: S3_24616630 S3_964681 5: S7_15908913 S3_964681	0.117553
PH	binned	480	C 770	4	2009-2011 DS only	DS	GS + de novo GWAS	0.300869	2011 WS	1: S1_37501768 S4_18729557 S3_980677 2: S1_37501768 S3_980677 3: S1_37501768 S3_980677 4: S6_1443921 S3_980677 5: S1_37501768 S3_980677	0.547267
PH	binned	480	C 770	5	2009-2011 DS only	DS	GS + de novo GWAS	0.323815	2011 WS	1: S2_10563453 S3_1935861 2: S2_5320465 S3_508540 3: S3_190374 S2_5320465 S3_508540 4: S2_5320465 S3_1935861 5: S8_27474001 S3_508540	0.149545
PH	binned	480	C 770	6	2009-2011 DS only	DS	GS + de novo GWAS	0.326558	2011 WS	1: S2_10567249 S3_984915 2: S8_28058367 S3_984915 3: S3_190376 S3_984915 4: S6_1443933 S3_984915 5: S7_525675 S3_984915	1.01e-09
PH	binned	480	C 770	7	2009-2011 DS only	DS	GS + de novo GWAS	0.326653	2011 WS	1: S12_11062678 S2_2935643 S3_985094 2: S2_5326063 S3_510533 3: S7_525744 S3_985094 4: S2_5326063 S3_985094 5: S2_2935643 S3_985094	0.408933
PH	binned	480	C 770	8	2009-2011 DS only	DS	GS + de novo GWAS	0.304527	2011 WS	1: S2_2937351 S3_995095 2: S6_1046882 S3_995095 3: S7_525826 S3_995095 4: S6_1046882 S3_995095 5: S2_2937351 S3_995095	0.129434
PH	binned	480	C 770	9	2009-2011 DS only	DS	GS + de novo GWAS	0.269003	2011 WS	1: S12_3937506 S3_1001639 2: S6_1046903 S3_1001639 3: S7_525844 S3_1001639 4: S6_1046903 S3_1001639 5: S6_6768527 S3_1001639	0.107732
PH	binned	480	C 770	10	2009-2011 DS only	DS	GS + de novo GWAS	0.268283	2011 WS	1: S4_23186421 S3_1003372 2: S1_28056843 S3_1003372 3: S1_37240493 S3_1003372 4: S1_37545604 S3_1003372 5: S5_12383439 S3_1003372	2.32e-10
PH	binned	840	D 446	1	2009-2011 DS only	DS	GS + de novo GWAS	0.2435	2011 WS	1: S1_37830088 S3_980677 2: S4_2767378 S3_980677 3: S3_980677 4: S11_22445343 S3_980677 5: S8_27632209 S3_608947	0.0138435
PH	binned	840	D 446	2	2009-2011 DS only	DS	GS + de novo GWAS	0.200393	2011 WS	1: S1_37814943 S3_855310 2: S2_5055799 S7_5070299 S9_5883001 S9_8510647 3: S7_5070299 S3_855310 4: S2_5055799 S2_15980607 5: S7_5070299 S3_855310	4.67e-09
PH	binned	840	D 446	3	2009-2011 DS only	DS	GS + de novo GWAS	0.213774	2011 WS	1: S9_12600950 S3_1776157 2: S3_179174 S3_1776157 3: S3_179174 S3_855610 4: S9_21003245 S3_1776157 5: S1_22686895 S3_1776157	0.146786
PH	binned	840	D 446	4	2009-2011 DS only	DS	GS + de novo GWAS	0.175174	2011 WS	1: S1_37823136 S3_1795075 2: S6_30519315 S3_1795075 3: S4_29487001 S3_1795075 4: S1_5061806 S3_1795075 5: S8_18506646 S3_1795075	0.401088
PH	binned	840	D 446	5	2009-2011 DS only	DS	GS + de novo GWAS	0.271343	2011 WS	1: S1_37823163 S3_1795105 2: S9_12626003 S3_1795105 3: S3_190374 S3_1795105 4: S3_190374 S3_1795105 5: S9_12626003 S3_1795105	0.413169
PH	binned	840	D 446	6	2009-2011 DS only	DS	GS + de novo GWAS	0.231052	2011 WS	1: S9_14364339 S3_1816615 2: S7_5073173 S3_1816615 3: S3_190376 S3_858157 4: S7_5073173 S3_1816615 5: S7_5073173 S3_1816615	0.0103548
PH	binned	840	D 446	7	2009-2011 DS only	DS	GS + de novo GWAS	0.214229	2011 WS	1: S2_19369869 S3_858160 2: S8_28058362 S2_2042539 3: S3_191255 S3_858160 4: S1_5098955 S3_1826398 5: S7_16008901 S3_858160	0.0242586
PH	binned	840	D 446	8	2009-2011 DS only	DS	GS + de novo GWAS	0.223792	2011 WS	1: S1_37830068 S3_1826401 2: S9_1710238 S3_858567 3: S9_1710238 S4_19539203 4: S3_24616630 S3_1826401 5: S6_9258788 S3_1826401	0.21748
PH	binned	840	D 446	9	2009-2011 DS only	DS	GS + de novo GWAS	0.24502	2011 WS	1: S1_37830079 S3_1830562 2: S3_24616692 S3_858612 3: S4_29532956 S3_858612 4: S1_5100047 S3_1830562 5: S3_24616692 S3_1830562	0.1188
PH	binned	840	D 446	10	2009-2011 DS only	DS	GS + de novo GWAS	0.225317	2011 WS	1: S1_37830088 S3_860486 2: S2_5166769 S3_860486 3: S3_207196 S3_860486 4: S2_5166769 S3_1830920 5: S6_6768534 S3_1830920	0.558355
PH	binned	1200	D 314	1	2009-2011 DS only	DS	GS + de novo GWAS	0.294918	2011 WS	1: S1_37652279 S3_1394477 2: S3_980677 S3_1394477 3: S3_980677 S3_1394477 4: S11_22445343 S3_1394477 5: S3_980677 S3_1394477	0.221909
PH	binned	1200	D 314	2	2009-2011 DS only	DS	GS + de novo GWAS	0.306917	2011 WS	1: S3_30260632 S3_1269941 2: S3_30260632 S3_1269941 3: S3_1269941 4: S3_3601628 S3_1269941 5: S3_30260632 S3_1269941	0.198559
PH	binned	1200	D 314	3	2009-2011 DS only	DS	GS + de novo GWAS	0.173998	2011 WS	1: S1_37298591 S3_1320779 2: S8_27638363 S3_1320779 3: S8_27638363 S3_1320779 4: S8_4890352 S3_1320779 5: S8_27638363 S3_1320779	0.446628
PH	binned	1200	D 314	4	2009-2011 DS only	DS	GS + de novo GWAS	0.188821	2011 WS	1: S3_7642680 S3_1342244 2: S12_4940244 S3_1342244 3: S12_4940244 S3_1342244 4: S8_4890354 S3_1342244 5: S8_27647453 S3_1342244	0.252454
PH	binned	1200	D 314	5	2009-2011 DS only	DS	GS + de novo GWAS	0.330492	2011 WS	1: S6_30519315 S3_1394477 2: S6_30519315 S3_1394477 3: S3_190374 S3_1394477 4: S5_19251161 S3_1394477 5: S8_27671098 S3_1394477	0.192465
PH	binned	1200	D 314	6	2009-2011 DS only	DS	GS + de novo GWAS	0.277183	2011 WS	1: S2_10818606 S3_1672706 2: S9_1243977 S3_1672706 3: S3_190376 S3_1672706 4: S5_12383413 S3_1672706 5: S5_12383413 S3_1672706	0.196128
PH	binned	1200	D 314	7	2009-2011 DS only	DS	GS + de novo GWAS	0.172965	2011 WS	1: S1_39798777 S3_1681756 2: S9_1264615 S3_1681756 3: S9_1264615 S3_1681756 4: S5_12383417 S3_1681756 5: S1_14434245 S3_1681756	0.177267
PH	binned	1200	D 314	8	2009-2011 DS only	DS	GS + de novo GWAS	0.177297	2011 WS	1: S9_6033190 S8_8436233 2: S9_6033190 S5_11080472 3: S4_30012044 S11_24127842 4: S5_11080472 S2_15607737 5: S8_27690577 S2_15607737	0.305756
PH	binned	1200	D 314	9	2009-2011 DS only	DS	GS + de novo GWAS	0.201323	2011 WS	1: S1_39552076 S3_1776157 2: S4_13247987 S3_1776157 3: S2_21690896 S3_1776157 4: S4_27675334 S3_1776157 5: S8_26438948 S3_1776157	0.504902
PH	binned	1200	D 314	10	2009-2011 DS only	DS	GS + de novo GWAS	0.198769	2011 WS	1: S2_10853233 S3_1795075 2: S9_2481866 S3_1795075 3: S7_6029071 S3_1795075 4: S5_12383439 S3_1795075 5: S8_27691633 S3_1795075	0.213253
PH	binned	1800	E 212	1	2009-2011 DS only	DS	GS + de novo GWAS	0.241033	2011 WS	1: S1_37830088 S3_980677 2: S3_980677 3: S3_980677 4: S11_22445343 S3_980677 5: S3_980677	0.455039
PH	binned	1800	E 212	2	2009-2011 DS only	DS	GS + de novo GWAS	0.169412	2011 WS	1: S1_37814943 S3_1826398 2: S7_7220951 S9_7224741 3: S1_37814943 S5_27005575 4: S3_3601628 S3_1826398 5: S1_37814943 S3_1826398	1.44e-14
PH	binned	1800	E 212	3	2009-2011 DS only	DS	GS + de novo GWAS	0.166746	2011 WS	1: S1_39745344 S3_1826401 2: S3_179174 3: S3_179174 S3_1826401 4: S11_23432283 S3_1826401 5: S6_3639918 S3_1826401	0.323073
PH	binned	1800	E 212	4	2009-2011 DS only	DS	GS + de novo GWAS	0.140641	2011 WS	1: S1_37823136 S3_1830562 2: S7_7325004 S3_1830562 3: S1_37823136 S8_9002975 4: S8_1913180 S3_1830562 5: S6_3643251 S3_1830562	0.212327
PH	binned	1800	E 212	5	2009-2011 DS only	DS	GS + de novo GWAS	0.179317	2011 WS	1: S3_190374 S3_1830920 2: S9_1823753 S3_1830920 3: S3_190374 S3_1830920 4: S3_190374 S3_1830920 5: S1_5455850 S3_1830920	0.160412
PH	binned	1800	E 212	6	2009-2011 DS only	DS	GS + de novo GWAS	0.245786	2011 WS	1: S2_10818606 S3_1831602 2: S2_10818606 S2_2042539 3: S3_190376 S8_9003214 4: S3_190376 S3_1831602 5: S3_190376 S3_1831602	0.2264
PH	binned	1800	E 212	7	2009-2011 DS only	DS	GS + de novo GWAS	0.164398	2011 WS	1: S9_12627299 S3_1833248 2: S9_5447999 S3_1833248 3: S9_5447999 S1_10867434 4: S5_11080461 S3_1833248 5: S9_5447999 S3_1833248	0.338933
PH	binned	1800	E 212	8	2009-2011 DS only	DS	GS + de novo GWAS	0.159452	2011 WS	1: S1_37830068 S3_1833420 2: S7_7351498 S10_16210161 3: S1_14434251 S1_10867457 4: S5_11080472 S3_1833420 5: S1_14434251 S3_1833420	0.311397
PH	binned	1800	E 212	9	2009-2011 DS only	DS	GS + de novo GWAS	0.207382	2011 WS	1: S1_37830079 S3_1838728 2: S7_7351501 S3_204791 3: S7_7351501 S11_18040112 4: S5_11080477 S3_1838728 5: S9_5450178 S3_1838728	0.111848
PH	binned	1800	E 212	10	2009-2011 DS only	DS	GS + de novo GWAS	0.20346	2011 WS	1: S1_37830088 S3_1841277 2: S3_207196 S11_23437000 3: S3_207196 S11_23437000 4: S5_11080514 S3_1841277 5: S1_14437501 S3_1841277	0.275391
PH	binned	2400	F 160	1	2009-2011 DS only	DS	GS + de novo GWAS	0.247	2011 WS	1: S9_2030040 S3_980677 2: S3_980677 3: S3_980677 S5_3177737 4: S3_980677 S11_22445343 5: S3_980677	0.0248072
PH	binned	2400	F 160	2	2009-2011 DS only	DS	GS + de novo GWAS	0.170647	2011 WS	1: S9_2451779 S11_16818091 2: S9_2451779 S9_7224741 3: S9_2451779 S5_24014117 4: S1_19205107 S11_24007622 5: S1_19205107 S11_24007622	0.0143273
PH	binned	2400	F 160	3	2009-2011 DS only	DS	GS + de novo GWAS	0.174935	2011 WS	1: S7_26445507 S11_16818118 2: S3_179174 3: S3_179174 S11_16818118 4: S8_4890352 S3_179174 5: S1_19205109 S11_24007623	0.0373911
PH	binned	2400	F 160	4	2009-2011 DS only	DS	GS + de novo GWAS	0.136249	2011 WS	1: S3_7642680 S8_9616794 2: S7_7325004 S6_19555482 3: S7_7325004 S2_12416986 4: S8_4890354 S2_16804407 5: S8_19244806 S2_16804407	0.0460569
PH	binned	2400	F 160	5	2009-2011 DS only	DS	GS + de novo GWAS	0.192242	2011 WS	1: S3_190374 S8_9616804 2: S3_190374 S6_19555486 3: S3_190374 S11_24007642 4: S1_40925751 S3_16937030 5: S8_19265647 S11_24007642	0.0165414
PH	binned	2400	F 160	6	2009-2011 DS only	DS	GS + de novo GWAS	0.156103	2011 WS	1: S3_190376 S5_28815566 2: S3_190376 S2_78703 3: S3_190376 S5_28815566 4: S8_4890377 S5_28815566 5: S3_190376 S11_19230047	0.0294227
PH	binned	2400	F 160	7	2009-2011 DS only	DS	GS + de novo GWAS	0.0818926	2011 WS	1: S1_24015237 S8_9616826 2: S5_24093769 S4_33690865 3: S3_191255 S11_24127841 4: S5_12383417 S11_24127841 5: S5_12383417 S2_16818476	0.0274144
PH	binned	2400	F 160	8	2009-2011 DS only	DS	GS + de novo GWAS	0.111489	2011 WS	1: S9_5006227 S3_14462096 2: S9_5006227 S3_196654 3: S9_5006227 S6_19572575 4: S1_40944521 S2_16818496 5: S1_14434251 S2_16818496	0.0232192
PH	binned	2400	F 160	9	2009-2011 DS only	DS	GS + de novo GWAS	0.135137	2011 WS	1: S9_5008133 S1_43236289 2: S9_5008133 S3_204791 3: S9_5008133 S11_24127846 4: S11_24127846 S2_13096593 5: S9_5008133 S2_13096593	0.0290837
PH	binned	2400	F 160	10	2009-2011 DS only	DS	GS + de novo GWAS	0.0680635	2011 WS	1: S12_12073608 S2_19230689 2: S9_2481866 S8_26442562 3: S3_207196 S11_24127865 4: S5_12383439 S11_16850272 5: S5_12383439 S11_24127865	0.0244559
PH	binned	3600	F 109	1	2009-2011 DS only	DS	GS + de novo GWAS	0.248658	2011 WS	1: S3_980677 2: S3_980677 3: S3_980677 4: S3_980677 S11_22445343 5: S3_980677	0.0468093
PH	binned	3600	F 109	2	2009-2011 DS only	DS	GS + de novo GWAS	0.150321	2011 WS	1: S1_39734706 S2_10818197 2: S7_7220951 S3_179040 3: S6_28817976 S5_28804433 4: S3_3601628 S12_14410394 5: S6_28817976 S2_10818197	0.0212382
PH	binned	3600	F 109	3	2009-2011 DS only	DS	GS + de novo GWAS	0.114737	2011 WS	1: S1_36358947 S3_179174 2: S3_179174 3: S3_179174 4: S5_28804533 S3_179174 5: S6_3639918 S3_179174	0.0305719
PH	binned	3600	F 109	4	2009-2011 DS only	DS	GS + de novo GWAS	0.0719669	2011 WS	1: S3_7642680 S1_43236289 2: S7_7325004 S1_3608856 3: S7_7325004 S5_28805793 4: S7_7325004 S3_3601836 5: S6_3643251 S2_18000188	0.0361486
PH	binned	3600	F 109	5	2009-2011 DS only	DS	GS + de novo GWAS	0.176947	2011 WS	1: S3_190374 S1_43236289 2: S3_190374 3: S3_190374 S5_28805926 4: S3_190374 S5_25210828 5: S6_3645092 S5_25210828	0.0496183
PH	binned	3600	F 109	6	2009-2011 DS only	DS	GS + de novo GWAS	0.183228	2011 WS	1: S3_190376 S11_18037851 2: S2_10818606 S2_78703 3: S3_190376 S5_28815566 4: S3_190376 S5_25212817 5: S1_14407130 S5_25212817	0.0210731
PH	binned	3600	F 109	7	2009-2011 DS only	DS	GS + de novo GWAS	0.0927091	2011 WS	1: S1_14434245 S11_18039394 2: S7_7349834 S6_18979472 3: S1_14434245 S3_191255 S1_10867434 4: S5_11080461 S3_3601881 5: S1_14434245 S5_11080461	0.016927
PH	binned	3600	F 109	8	2009-2011 DS only	DS	GS + de novo GWAS	0.126219	2011 WS	1: S1_14434251 S11_18039571 2: S7_7351498 S3_196654 3: S7_7351498 S11_18039571 4: S5_11080472 5: S1_14434251 S5_11080472	0.0228986
PH	binned	3600	F 109	9	2009-2011 DS only	DS	GS + de novo GWAS	0.108269	2011 WS	1: S6_19142905 S11_18040112 2: S7_7351501 S3_204791 3: S7_7351501 S11_18040112 4: S5_11080477 S7_7351501 S3_204791 5: S1_14437490 S5_11080477	0.0265487
PH	binned	3600	F 109	10	2009-2011 DS only	DS	GS + de novo GWAS	0.131332	2011 WS	1: S3_207196 S11_18040138 2: S1_14437501 S5_11080514 3: S3_207196 S1_10889567 4: S5_11080514 5: S1_14437501 S5_11080514	0.0313814
PH	binned	4800	F 83	1	2009-2011 DS only	DS	GS + de novo GWAS	0.254376	2011 WS	1: S3_980677 2: S3_980677 3: S3_980677 S11_22445343 4: S3_980677 S11_22445343 5: S3_980677	0.0161655
PH	binned	4800	F 83	2	2009-2011 DS only	DS	GS + de novo GWAS	0.17308	2011 WS	1: S8_19224492 S11_24007622 2: S1_19205107 S3_179040 3: S9_4932650 S5_24014117 4: S1_19205107 S11_24007622 5: S1_19205107 S11_24007622	0.104327
PH	binned	4800	F 83	3	2009-2011 DS only	DS	GS + de novo GWAS	0.111276	2011 WS	1: S3_179174 S8_9616791 2: S3_179174 3: S9_4932770 S11_24007623 4: S8_4890352 S3_179174 5: S1_19205109 S11_24007623	0.130364
PH	binned	4800	F 83	4	2009-2011 DS only	DS	GS + de novo GWAS	0.105617	2011 WS	1: S9_14440765 S1_43236289 2: S9_4932780 S6_19555482 3: S9_4932780 S11_24007639 4: S8_4890354 S12_14410595 5: S1_19227878 S11_24007639	0.0585628
PH	binned	4800	F 83	5	2009-2011 DS only	DS	GS + de novo GWAS	0.140047	2011 WS	1: S3_190374 S8_9616804 2: S8_19265647 S6_19555486 3: S3_190374 S11_24007642 4: S8_4890358 S2_14890493 5: S8_19265647 S2_14890493	0.0590138
PH	binned	4800	F 83	6	2009-2011 DS only	DS	GS + de novo GWAS	0.162439	2011 WS	1: S3_190376 S5_28815566 2: S9_4961258 S2_78703 3: S3_190376 S7_4855197 S5_28815566 4: S8_4890377 S5_28815566 5: S3_190376 S11_19230047	0.102809
PH	binned	4800	F 83	7	2009-2011 DS only	DS	GS + de novo GWAS	0.0952223	2011 WS	1: S1_24015237 S8_9616826 2: S5_24093769 S4_33690865 3: S3_191255 S11_24127841 4: S8_4890429 S11_24127841 5: S1_19232016 S11_24127841	0.0236342
PH	binned	4800	F 83	8	2009-2011 DS only	DS	GS + de novo GWAS	0.176763	2011 WS	1: S9_5006227 S3_14462096 2: S9_5006227 S3_196654 3: S9_5006227 S7_9955152 S6_19572575 4: S7_9955152 S11_24127842 5: S7_9955152 S11_24127842	0.0526056
PH	binned	4800	F 83	9	2009-2011 DS only	DS	GS + de novo GWAS	0.121744	2011 WS	1: S9_5008133 S2_19230683 2: S9_5008133 S3_204791 3: S9_5008133 S11_24127846 4: S11_24127846 S3_204791 5: S9_5008133 S11_24127846	0.107806
PH	binned	4800	F 83	10	2009-2011 DS only	DS	GS + de novo GWAS	0.0796412	2011 WS	1: S11_24127865 S2_19230689 2: S3_4832540 S6_19576008 3: S3_207196 S11_24127865 4: S11_24127865 5: S1_14437501 S2_19230689	0.0176624
PH	binned	25	A 9729	1	2010-2011 all,2012DS	WS	GS + de novo GWAS	0.172173	2011 WS	1: S3_30260632 S1_37788348 S3_8206360 S3_1269941 2: S8_27265840 S6_1046882 S2_3281146 S3_1269941 3: S1_37521762 S3_1269941 4: S6_1046882 S2_906840 S7_549440 S3_1269941 5: S8_27265840 S3_1269941	0.0686938
PH	binned	25	A 9729	2	2010-2011 all,2012DS	WS	GS + de novo GWAS	0.258964	2011 WS	1: S3_30260632 S2_2937351 S1_37957690 S3_1269941 2: S2_5015033 S2_4862730 S12_11329586 S3_1269941 3: S2_4862730 S1_37564356 S2_575724 S3_1269941 4: S6_1046882 S2_4862730 S2_5015033 S3_1269941 5: S2_2937351 S2_4862730 S1_37564356 S3_1269941	0.106402
PH	binned	25	A 9729	3	2010-2011 all,2012DS	WS	GS + de novo GWAS	0.256138	2011 WS	1: S3_30260632 S4_18586467 S1_37830068 S3_1269941 2: S2_5015033 S2_4862734 S6_1046882 S3_1269941 3: S2_4862734 S1_37564356 S2_575724 S3_1269941 4: S6_1046882 S2_4862734 S2_5015033 S3_1269941 5: S2_4862734 S1_37564356 S12_11329586 S3_1269941	0.0383802
PH	binned	25	A 9729	4	2010-2011 all,2012DS	WS	GS + de novo GWAS	0.240447	2011 WS	1: S3_30260632 S1_37830079 S4_18680175 S3_1269941 2: S2_5015033 S2_4862737 S6_1046882 S3_1269941 3: S2_4862737 S1_37564356 S3_980677 S3_1269941 4: S6_1046882 S2_4862737 S2_5015033 S3_1269941 5: S2_4862737 S1_37564356 S12_11329586 S3_1269941	0.166284
PH	binned	25	A 9729	5	2010-2011 all,2012DS	WS	GS + de novo GWAS	0.237975	2011 WS	1: S3_30260632 S4_18600694 S1_37957690 S3_1269941 2: S2_5232173 S6_1046882 S12_11329586 S3_1269941 3: S2_5232173 S1_37564356 S2_10563443 S3_1269941 4: S2_5232173 S6_1046882 S2_4959074 S3_1269941 5: S1_37564356 S12_11329586 S1_22686895 S3_1269941	0.0646318
PH	binned	25	A 9729	6	2010-2011 all,2012DS	WS	GS + de novo GWAS	0.246939	2011 WS	1: S3_30260632 S1_37957690 S4_18600694 S3_1269941 2: S2_5015033 S12_11329586 S6_1046882 S3_1269941 3: S1_37564356 S3_163423 S3_980677 S3_1269941 4: S6_1046882 S2_5015033 S2_906840 S3_1269941 5: S1_37564356 S12_11329586 S3_980677 S3_1269941	0.0337252
PH	binned	25	A 9729	7	2010-2011 all,2012DS	WS	GS + de novo GWAS	0.241886	2011 WS	1: S3_30260632 S1_37835355 S4_18600694 S3_1269941 2: S2_5015033 S12_11329586 S6_1046882 S3_1269941 3: S1_37564356 S2_575724 S3_163423 S3_1269941 4: S6_1046882 S2_5015033 S2_906840 S3_1269941 5: S1_37564356 S12_11329586 S8_27731176 S3_1269941	0.0667533
PH	binned	25	A 9729	8	2010-2011 all,2012DS	WS	GS + de novo GWAS	0.258808	2011 WS	1: S2_2955300 S3_30260632 S4_18600694 S3_1269941 2: S2_5015033 S6_1046882 S4_4818371 S3_1269941 3: S7_527433 S1_37564356 S2_575724 S3_1269941 4: S6_1046882 S2_5015033 S2_906840 S3_1269941 5: S2_2955300 S1_37564356 S12_11329586 S3_1269941	0.0962878
PH	binned	25	A 9729	9	2010-2011 all,2012DS	WS	GS + de novo GWAS	0.257827	2011 WS	1: S1_37835646 S3_30260632 S4_18600694 S3_1269941 2: S2_5248018 S12_11329586 S4_4818371 S3_1269941 3: S7_527462 S1_37564356 S2_575724 S3_1269941 4: S2_5015033 S6_1046882 S2_906840 S3_1269941 5: S2_5248018 S12_11329586 S1_37564356 S3_1269941	0.105481
PH	binned	25	A 9729	10	2010-2011 all,2012DS	WS	GS + de novo GWAS	0.266	2011 WS	1: S3_30260632 S4_18600694 S1_37957690 S3_1269941 2: S2_5015033 S12_11329586 S6_1046882 S3_1269941 3: S1_37564356 S2_575724 S3_163423 S3_1269941 4: S6_1046882 S2_5015033 S1_37564356 S3_1269941 5: S12_11329586 S1_37564356 S3_980677 S3_1269941	0.0153205
PH	binned	50	A 5814	1	2010-2011 all,2012DS	WS	GS + de novo GWAS	0.238569	2011 WS	1: S1_37788348 S3_1269941 2: S6_1046882 S3_1269941 3: S1_37240493 S3_1269941 4: S6_1046882 S3_1269941 5: S4_14878474 S3_1269941	0.0796269
PH	binned	50	A 5814	2	2010-2011 all,2012DS	WS	GS + de novo GWAS	0.240149	2011 WS	1: S3_30260632 S4_18600694 S1_37957690 S3_1269941 2: S2_966276 S2_5015033 S2_4862730 S3_1269941 3: S2_4862730 S2_966276 S1_37564356 S3_1269941 4: S2_4862730 S1_37564356 S2_5015033 S3_1269941 5: S2_4862730 S3_1269941	0.137904
PH	binned	50	A 5814	3	2010-2011 all,2012DS	WS	GS + de novo GWAS	0.248296	2011 WS	1: S3_30260632 S4_18600694 S1_37957690 S3_1269941 2: S2_5015033 S2_4862734 S4_4818371 S3_1269941 3: S2_4862734 S3_1269941 4: S2_4862734 S2_5015033 S1_37564356 S3_1269941 5: S2_4862734 S3_1269941	0.113933
PH	binned	50	A 5814	4	2010-2011 all,2012DS	WS	GS + de novo GWAS	0.207721	2011 WS	1: S3_30260632 S4_18655015 S1_37957690 S3_1269941 2: S2_4862737 S2_5015033 S4_4818371 S3_1269941 3: S2_4862737 S2_5320465 S3_163423 S3_1269941 4: S2_4862737 S1_37564356 S2_906840 S3_1269941 5: S2_2935643 S2_4862737 S3_1269941	0.0872335
PH	binned	50	A 5814	5	2010-2011 all,2012DS	WS	GS + de novo GWAS	0.237702	2011 WS	1: S3_30260632 S4_18586467 S2_2937351 S3_1269941 2: S2_5015033 S9_19210039 S4_4818371 S3_1269941 3: S7_525744 S2_10563443 S1_37564356 S3_1269941 4: S2_5015033 S2_906840 S2_4959074 S3_1269941 5: S2_2937351 S3_1269941	0.183058
PH	binned	50	A 5814	6	2010-2011 all,2012DS	WS	GS + de novo GWAS	0.229657	2011 WS	1: S3_30260632 S4_18600694 S1_37957690 S3_1269941 2: S2_5015033 S4_4818371 S9_19210039 S3_1269941 3: S3_163423 S3_1269941 4: S2_5015033 S2_906840 S1_37564356 S3_1269941 5: S1_37564356 S3_1269941	0.14867
PH	binned	50	A 5814	7	2010-2011 all,2012DS	WS	GS + de novo GWAS	0.215259	2011 WS	1: S3_30260632 S4_18600694 S1_37957690 S3_1269941 2: S2_5232173 S4_4818371 S9_19210039 S3_1269941 3: S2_5232173 S3_163423 S4_30289070 S3_1269941 4: S2_5232173 S2_906840 S1_37564356 S3_1269941 5: S7_16008901 S3_1269941	0.119411
PH	binned	50	A 5814	8	2010-2011 all,2012DS	WS	GS + de novo GWAS	0.231809	2011 WS	1: S2_2955300 S3_30260632 S1_37830068 S3_1269941 2: S2_5015033 S4_4818371 S9_19210039 S3_1269941 3: S2_2955300 S2_10567249 S4_30289070 S3_1269941 4: S2_5015033 S2_906840 S1_37564356 S3_1269941 5: S2_2955300 S3_1269941	0.065986
PH	binned	50	A 5814	9	2010-2011 all,2012DS	WS	GS + de novo GWAS	0.201188	2011 WS	1: S3_30260632 S1_37830079 S4_18680165 S3_1269941 2: S2_5015033 S4_4818371 S9_19210039 S3_1269941 3: S1_6817169 S3_1269941 4: S2_5015033 S2_906840 S2_4943538 S3_1269941 5: S1_37564356 S3_1269941	0.0963628
PH	binned	50	A 5814	10	2010-2011 all,2012DS	WS	GS + de novo GWAS	0.208756	2011 WS	1: S3_30260632 S4_18680175 S1_37957690 S3_1269941 2: S2_5015033 S4_4818371 S2_1469850 S3_1269941 3: S1_37501768 S4_30289070 S3_163423 S3_1269941 4: S2_5015033 S2_906840 S1_37564356 S3_1269941 5: S1_37564356 S3_1269941	0.0779379
PH	binned	120	A 2773	1	2010-2011 all,2012DS	WS	GS + de novo GWAS	0.23068	2011 WS	1: S1_37788348 S6_19142905 S3_1394477 2: S1_37957690 S3_1394477 3: S3_980677 S3_1221494 4: S6_1443927 S3_1394477 5: S8_27632209 S3_1394477	0.227336
PH	binned	120	A 2773	2	2010-2011 all,2012DS	WS	GS + de novo GWAS	0.209484	2011 WS	1: S3_30260632 S1_37814943 S3_8206360 S3_1221494 2: S2_966276 S1_37564356 S3_23807664 S3_1221494 3: S2_966276 S3_1221494 4: S2_4943538 S1_37564356 S3_1221494 5: S1_37564356 S3_1221494	0.165378
PH	binned	120	A 2773	3	2010-2011 all,2012DS	WS	GS + de novo GWAS	0.192052	2011 WS	1: S3_30260632 S9_16457961 S6_19142905 S3_1221494 2: S8_27265840 S2_5166769 S1_37564356 S3_1109404 3: S4_30289070 S3_1221494 4: S2_5166769 S1_37564356 S9_16457961 S3_1221494 5: S8_27265840 S8_27638363 S3_1221494	0.306168
PH	binned	120	A 2773	4	2010-2011 all,2012DS	WS	GS + de novo GWAS	0.199546	2011 WS	1: S3_30260632 S4_18729557 S3_734213 S3_1221494 2: S1_37564356 S8_27647453 S9_19210039 S3_1221494 3: S3_980677 S3_1221494 4: S9_16460737 S1_37564356 S6_1443921 S3_1221494 5: S8_27647453 S3_1221494	0.0661383
PH	binned	120	A 2773	5	2010-2011 all,2012DS	WS	GS + de novo GWAS	0.221349	2011 WS	1: S3_30260632 S6_19142905 S2_10563453 S3_1221494 2: S2_5320465 S3_1221494 3: S3_190374 S2_5320465 S3_1221494 4: S2_5320465 S3_1221494 5: S1_5086176 S3_1221494	0.124833
PH	binned	120	A 2773	6	2010-2011 all,2012DS	WS	GS + de novo GWAS	0.233035	2011 WS	1: S3_30260632 S3_1125848 2: S9_19210039 S3_1221494 3: S3_190376 S3_1125848 4: S1_37564356 S3_1125848 5: S12_11329586 S3_1125848	0.116487
PH	binned	120	A 2773	7	2010-2011 all,2012DS	WS	GS + de novo GWAS	0.239492	2011 WS	1: S3_30260632 S2_2935643 S12_11062678 S3_1221494 2: S1_37564356 S3_1221494 3: S7_525744 S3_1221494 4: S1_37564356 S2_5326063 S3_1221494 5: S2_2935643 S3_1221494	0.09471
PH	binned	120	A 2773	8	2010-2011 all,2012DS	WS	GS + de novo GWAS	0.194126	2011 WS	1: S3_30260632 S1_37830068 S2_2937351 S3_1165376 2: S2_5195018 S6_1046882 S9_19210039 S3_1165376 3: S2_5195018 S3_1165376 4: S2_5195018 S6_1046882 S1_37564356 S3_1165376 5: S2_2937351 S3_1165376	0.26335
PH	binned	120	A 2773	9	2010-2011 all,2012DS	WS	GS + de novo GWAS	0.183432	2011 WS	1: S3_30260632 S1_37830079 S6_19142905 S3_1221494 2: S9_19210039 S3_1221494 3: S4_30289070 S3_1001639 4: S6_1046903 S1_37564356 S3_1221494 5: S1_37564356 S3_1221494	0.285005
PH	binned	120	A 2773	10	2010-2011 all,2012DS	WS	GS + de novo GWAS	0.201802	2011 WS	1: S3_30260632 S1_37830088 S6_19142905 S3_1221494 2: S1_37564356 S3_1221494 3: S4_30289070 S3_1221494 4: S1_37564356 S3_1221494 5: S1_37564356 S3_1221494	0.0129011
PH	binned	240	A 1492	1	2010-2011 all,2012DS	WS	GS + de novo GWAS	0.246263	2011 WS	1: S1_37957690 S3_1394477 2: S1_37957690 S3_1394477 3: S3_980677 S3_1394477 4: S6_1443927 S3_1394477 5: S8_27632209 S3_1394477	0.414919
PH	binned	240	A 1492	2	2010-2011 all,2012DS	WS	GS + de novo GWAS	0.221995	2011 WS	1: S3_30260632 S3_1221494 2: S2_5055799 S2_966276 S3_1221494 3: S2_966276 S3_1221494 4: S2_5055799 S3_1221494 5: S2_5055799 S3_1221494	0.131345
PH	binned	240	A 1492	3	2010-2011 all,2012DS	WS	GS + de novo GWAS	0.252787	2011 WS	1: S3_30260632 S2_10563443 S3_1221494 2: S8_27638363 S3_1221494 3: S2_10563443 S3_1221494 4: S3_24616630 S3_1221494 5: S8_27638363 S3_1221494	0.257166
PH	binned	240	A 1492	4	2010-2011 all,2012DS	WS	GS + de novo GWAS	0.199569	2011 WS	1: S3_30260632 S4_18729557 S3_734213 S3_1221494 2: S3_24616692 S3_1221494 3: S2_10563449 S3_1221494 4: S6_1443921 S3_1221494 5: S8_27647453 S3_1221494	0.148235
PH	binned	240	A 1492	5	2010-2011 all,2012DS	WS	GS + de novo GWAS	0.255464	2011 WS	1: S3_30260632 S1_37788348 S2_10563453 S3_1221494 2: S2_5320465 S3_1221494 3: S3_190374 S3_1221494 4: S2_5320465 S3_1221494 5: S8_27474001 S3_1221494	0.0516223
PH	binned	240	A 1492	6	2010-2011 all,2012DS	WS	GS + de novo GWAS	0.237238	2011 WS	1: S3_30260632 S3_1221494 2: S12_11329586 S3_1221494 3: S3_190376 S3_1221494 4: S6_1443933 S3_1221494 5: S12_11329586 S3_1221494	0.452803
PH	binned	240	A 1492	7	2010-2011 all,2012DS	WS	GS + de novo GWAS	0.215257	2011 WS	1: S3_30260632 S2_2935643 S12_11062678 S3_1221494 2: S2_5326063 S3_1221494 3: S7_525744 S3_1221494 4: S2_5326063 S3_1221494 5: S2_2935643 S3_1221494	0.0931722
PH	binned	240	A 1492	8	2010-2011 all,2012DS	WS	GS + de novo GWAS	0.217959	2011 WS	1: S3_30260632 S2_2937351 S12_11062681 S3_1221494 2: S6_1046882 S3_1221494 3: S4_29556248 S3_1221494 4: S6_1046882 S3_1221494 5: S2_2937351 S3_1221494	0.0665459
PH	binned	240	A 1492	9	2010-2011 all,2012DS	WS	GS + de novo GWAS	0.216161	2011 WS	1: S3_30260632 S3_1221494 2: S4_13247987 S3_1221494 3: S4_10154421 S3_1001639 4: S6_1046903 S3_1221494 5: S4_13247987 S3_1221494	0.290492
PH	binned	240	A 1492	10	2010-2011 all,2012DS	WS	GS + de novo GWAS	0.22901	2011 WS	1: S3_30260632 S3_1221494 2: S2_5166769 S3_1221494 3: S2_5166769 S3_1221494 4: S2_5166769 S3_1221494 5: S8_27691633 S3_1221494	0.54026
PH	binned	480	A 770	1	2010-2011 all,2012DS	WS	GS + de novo GWAS	0.195636	2011 WS	1: S1_37957690 S3_1935861 2: S1_37957690 S3_1935861 3: S3_34388683 S3_980677 4: S11_22605637 S3_1935861 5: S8_27632209 S3_608947	0.0569852
PH	binned	480	A 770	2	2010-2011 all,2012DS	WS	GS + de novo GWAS	0.175635	2011 WS	1: S1_37957690 S3_963933 2: S2_966276 S3_963933 3: S2_966276 S3_963933 4: S2_966276 S3_963933 5: S2_966276 S3_963933	0.541682
PH	binned	480	A 770	3	2010-2011 all,2012DS	WS	GS + de novo GWAS	0.292191	2011 WS	1: S2_10563443 S3_964681 2: S2_10563443 S3_964681 3: S2_10563443 S3_964681 4: S3_24616630 S3_964681 5: S7_15908913 S3_964681	0.353035
PH	binned	480	A 770	4	2010-2011 all,2012DS	WS	GS + de novo GWAS	0.23511	2011 WS	1: S1_37501768 S4_18729557 S3_980677 2: S1_37501768 S3_980677 3: S1_37501768 S3_980677 4: S6_1443921 S3_980677 5: S1_37501768 S3_980677	0.601983
PH	binned	480	A 770	5	2010-2011 all,2012DS	WS	GS + de novo GWAS	0.225916	2011 WS	1: S2_10563453 S3_1935861 2: S2_5320465 S3_508540 3: S3_190374 S2_5320465 S3_508540 4: S2_5320465 S3_1935861 5: S8_27474001 S3_508540	0.592127
PH	binned	480	A 770	6	2010-2011 all,2012DS	WS	GS + de novo GWAS	0.254038	2011 WS	1: S2_10567249 S3_984915 2: S8_28058367 S3_984915 3: S3_190376 S3_984915 4: S6_1443933 S3_984915 5: S7_525675 S3_984915	0.106736
PH	binned	480	A 770	7	2010-2011 all,2012DS	WS	GS + de novo GWAS	0.224283	2011 WS	1: S12_11062678 S2_2935643 S3_985094 2: S2_5326063 S3_510533 3: S7_525744 S3_985094 4: S2_5326063 S3_985094 5: S2_2935643 S3_985094	0.518489
PH	binned	480	A 770	8	2010-2011 all,2012DS	WS	GS + de novo GWAS	0.206277	2011 WS	1: S2_2937351 S3_995095 2: S6_1046882 S3_995095 3: S7_525826 S3_995095 4: S6_1046882 S3_995095 5: S2_2937351 S3_995095	0.0990858
PH	binned	480	A 770	9	2010-2011 all,2012DS	WS	GS + de novo GWAS	0.221702	2011 WS	1: S12_3937506 S3_1001639 2: S6_1046903 S3_1001639 3: S7_525844 S3_1001639 4: S6_1046903 S3_1001639 5: S6_6768527 S3_1001639	0.498951
PH	binned	480	A 770	10	2010-2011 all,2012DS	WS	GS + de novo GWAS	0.232401	2011 WS	1: S4_23186421 S3_1003372 2: S1_28056843 S3_1003372 3: S1_37240493 S3_1003372 4: S1_37545604 S3_1003372 5: S5_12383439 S3_1003372	0.469895
PH	binned	840	BC 446	1	2010-2011 all,2012DS	WS	GS + de novo GWAS	0.203125	2011 WS	1: S1_37830088 S3_980677 2: S4_2767378 S3_980677 3: S3_980677 4: S11_22445343 S3_980677 5: S8_27632209 S3_608947	0.187866
PH	binned	840	BC 446	2	2010-2011 all,2012DS	WS	GS + de novo GWAS	0.0910205	2011 WS	1: S1_37814943 S3_855310 2: S2_5055799 S7_5070299 S9_5883001 S9_8510647 3: S7_5070299 S3_855310 4: S2_5055799 S2_15980607 5: S7_5070299 S3_855310	0.178509
PH	binned	840	BC 446	3	2010-2011 all,2012DS	WS	GS + de novo GWAS	0.181854	2011 WS	1: S9_12600950 S3_1776157 2: S3_179174 S3_1776157 3: S3_179174 S3_855610 4: S9_21003245 S3_1776157 5: S1_22686895 S3_1776157	0.0514377
PH	binned	840	BC 446	4	2010-2011 all,2012DS	WS	GS + de novo GWAS	0.0979746	2011 WS	1: S1_37823136 S3_1795075 2: S6_30519315 S3_1795075 3: S4_29487001 S3_1795075 4: S1_5061806 S3_1795075 5: S8_18506646 S3_1795075	0.0615146
PH	binned	840	BC 446	5	2010-2011 all,2012DS	WS	GS + de novo GWAS	0.170984	2011 WS	1: S1_37823163 S3_1795105 2: S9_12626003 S3_1795105 3: S3_190374 S3_1795105 4: S3_190374 S3_1795105 5: S9_12626003 S3_1795105	0.405455
PH	binned	840	BC 446	6	2010-2011 all,2012DS	WS	GS + de novo GWAS	0.134036	2011 WS	1: S9_14364339 S3_1816615 2: S7_5073173 S3_1816615 3: S3_190376 S3_858157 4: S7_5073173 S3_1816615 5: S7_5073173 S3_1816615	0.561822
PH	binned	840	BC 446	7	2010-2011 all,2012DS	WS	GS + de novo GWAS	0.140865	2011 WS	1: S2_19369869 S3_858160 2: S8_28058362 S2_2042539 3: S3_191255 S3_858160 4: S1_5098955 S3_1826398 5: S7_16008901 S3_858160	0.335366
PH	binned	840	BC 446	8	2010-2011 all,2012DS	WS	GS + de novo GWAS	0.142733	2011 WS	1: S1_37830068 S3_1826401 2: S9_1710238 S3_858567 3: S9_1710238 S4_19539203 4: S3_24616630 S3_1826401 5: S6_9258788 S3_1826401	0.582093
PH	binned	840	BC 446	9	2010-2011 all,2012DS	WS	GS + de novo GWAS	0.184234	2011 WS	1: S1_37830079 S3_1830562 2: S3_24616692 S3_858612 3: S4_29532956 S3_858612 4: S1_5100047 S3_1830562 5: S3_24616692 S3_1830562	0.528977
PH	binned	840	BC 446	10	2010-2011 all,2012DS	WS	GS + de novo GWAS	0.166809	2011 WS	1: S1_37830088 S3_860486 2: S2_5166769 S3_860486 3: S3_207196 S3_860486 4: S2_5166769 S3_1830920 5: S6_6768534 S3_1830920	0.426192
PH	binned	1200	B 314	1	2010-2011 all,2012DS	WS	GS + de novo GWAS	0.230786	2011 WS	1: S1_37652279 S3_1394477 2: S3_980677 S3_1394477 3: S3_980677 S3_1394477 4: S11_22445343 S3_1394477 5: S3_980677 S3_1394477	0.243922
PH	binned	1200	B 314	2	2010-2011 all,2012DS	WS	GS + de novo GWAS	0.215875	2011 WS	1: S3_30260632 S3_1269941 2: S3_30260632 S3_1269941 3: S3_1269941 4: S3_3601628 S3_1269941 5: S3_30260632 S3_1269941	0.0208595
PH	binned	1200	B 314	3	2010-2011 all,2012DS	WS	GS + de novo GWAS	0.105858	2011 WS	1: S1_37298591 S3_1320779 2: S8_27638363 S3_1320779 3: S8_27638363 S3_1320779 4: S8_4890352 S3_1320779 5: S8_27638363 S3_1320779	0.481604
PH	binned	1200	B 314	4	2010-2011 all,2012DS	WS	GS + de novo GWAS	0.120568	2011 WS	1: S3_7642680 S3_1342244 2: S12_4940244 S3_1342244 3: S12_4940244 S3_1342244 4: S8_4890354 S3_1342244 5: S8_27647453 S3_1342244	0.308783
PH	binned	1200	B 314	5	2010-2011 all,2012DS	WS	GS + de novo GWAS	0.24724	2011 WS	1: S6_30519315 S3_1394477 2: S6_30519315 S3_1394477 3: S3_190374 S3_1394477 4: S5_19251161 S3_1394477 5: S8_27671098 S3_1394477	0.434829
PH	binned	1200	B 314	6	2010-2011 all,2012DS	WS	GS + de novo GWAS	0.181299	2011 WS	1: S2_10818606 S3_1672706 2: S9_1243977 S3_1672706 3: S3_190376 S3_1672706 4: S5_12383413 S3_1672706 5: S5_12383413 S3_1672706	0.633845
PH	binned	1200	B 314	7	2010-2011 all,2012DS	WS	GS + de novo GWAS	0.120303	2011 WS	1: S1_39798777 S3_1681756 2: S9_1264615 S3_1681756 3: S9_1264615 S3_1681756 4: S5_12383417 S3_1681756 5: S1_14434245 S3_1681756	0.537979
PH	binned	1200	B 314	8	2010-2011 all,2012DS	WS	GS + de novo GWAS	0.119859	2011 WS	1: S9_6033190 S8_8436233 2: S9_6033190 S5_11080472 3: S4_30012044 S11_24127842 4: S5_11080472 S2_15607737 5: S8_27690577 S2_15607737	0.0447283
PH	binned	1200	B 314	9	2010-2011 all,2012DS	WS	GS + de novo GWAS	0.168773	2011 WS	1: S1_39552076 S3_1776157 2: S4_13247987 S3_1776157 3: S2_21690896 S3_1776157 4: S4_27675334 S3_1776157 5: S8_26438948 S3_1776157	0.270377
PH	binned	1200	B 314	10	2010-2011 all,2012DS	WS	GS + de novo GWAS	0.17459	2011 WS	1: S2_10853233 S3_1795075 2: S9_2481866 S3_1795075 3: S7_6029071 S3_1795075 4: S5_12383439 S3_1795075 5: S8_27691633 S3_1795075	0.0455634
PH	binned	1800	CD 212	1	2010-2011 all,2012DS	WS	GS + de novo GWAS	0.204187	2011 WS	1: S1_37830088 S3_980677 2: S3_980677 3: S3_980677 4: S11_22445343 S3_980677 5: S3_980677	0.544319
PH	binned	1800	CD 212	2	2010-2011 all,2012DS	WS	GS + de novo GWAS	0.132165	2011 WS	1: S1_37814943 S3_1826398 2: S7_7220951 S9_7224741 3: S1_37814943 S5_27005575 4: S3_3601628 S3_1826398 5: S1_37814943 S3_1826398	0.511064
PH	binned	1800	CD 212	3	2010-2011 all,2012DS	WS	GS + de novo GWAS	0.114219	2011 WS	1: S1_39745344 S3_1826401 2: S3_179174 3: S3_179174 S3_1826401 4: S11_23432283 S3_1826401 5: S6_3639918 S3_1826401	0.439551
PH	binned	1800	CD 212	4	2010-2011 all,2012DS	WS	GS + de novo GWAS	0.0992366	2011 WS	1: S1_37823136 S3_1830562 2: S7_7325004 S3_1830562 3: S1_37823136 S8_9002975 4: S8_1913180 S3_1830562 5: S6_3643251 S3_1830562	0.495606
PH	binned	1800	CD 212	5	2010-2011 all,2012DS	WS	GS + de novo GWAS	0.191584	2011 WS	1: S3_190374 S3_1830920 2: S9_1823753 S3_1830920 3: S3_190374 S3_1830920 4: S3_190374 S3_1830920 5: S1_5455850 S3_1830920	0.420047
PH	binned	1800	CD 212	6	2010-2011 all,2012DS	WS	GS + de novo GWAS	0.181765	2011 WS	1: S2_10818606 S3_1831602 2: S2_10818606 S2_2042539 3: S3_190376 S8_9003214 4: S3_190376 S3_1831602 5: S3_190376 S3_1831602	0.428581
PH	binned	1800	CD 212	7	2010-2011 all,2012DS	WS	GS + de novo GWAS	0.0624846	2011 WS	1: S9_12627299 S3_1833248 2: S9_5447999 S3_1833248 3: S9_5447999 S1_10867434 4: S5_11080461 S3_1833248 5: S9_5447999 S3_1833248	0.444096
PH	binned	1800	CD 212	8	2010-2011 all,2012DS	WS	GS + de novo GWAS	0.0417767	2011 WS	1: S1_37830068 S3_1833420 2: S7_7351498 S10_16210161 3: S1_14434251 S1_10867457 4: S5_11080472 S3_1833420 5: S1_14434251 S3_1833420	0.489006
PH	binned	1800	CD 212	9	2010-2011 all,2012DS	WS	GS + de novo GWAS	0.0669119	2011 WS	1: S1_37830079 S3_1838728 2: S7_7351501 S3_204791 3: S7_7351501 S11_18040112 4: S5_11080477 S3_1838728 5: S9_5450178 S3_1838728	0.434809
PH	binned	1800	CD 212	10	2010-2011 all,2012DS	WS	GS + de novo GWAS	0.134905	2011 WS	1: S1_37830088 S3_1841277 2: S3_207196 S11_23437000 3: S3_207196 S11_23437000 4: S5_11080514 S3_1841277 5: S1_14437501 S3_1841277	0.37922
PH	binned	2400	CD 160	1	2010-2011 all,2012DS	WS	GS + de novo GWAS	0.15691	2011 WS	1: S9_2030040 S3_980677 2: S3_980677 3: S3_980677 S5_3177737 4: S3_980677 S11_22445343 5: S3_980677	0.128971
PH	binned	2400	CD 160	2	2010-2011 all,2012DS	WS	GS + de novo GWAS	0.128504	2011 WS	1: S9_2451779 S11_16818091 2: S9_2451779 S9_7224741 3: S9_2451779 S5_24014117 4: S1_19205107 S11_24007622 5: S1_19205107 S11_24007622	0.396911
PH	binned	2400	CD 160	3	2010-2011 all,2012DS	WS	GS + de novo GWAS	0.0923879	2011 WS	1: S7_26445507 S11_16818118 2: S3_179174 3: S3_179174 S11_16818118 4: S8_4890352 S3_179174 5: S1_19205109 S11_24007623	0.509831
PH	binned	2400	CD 160	4	2010-2011 all,2012DS	WS	GS + de novo GWAS	0.0927309	2011 WS	1: S3_7642680 S8_9616794 2: S7_7325004 S6_19555482 3: S7_7325004 S2_12416986 4: S8_4890354 S2_16804407 5: S8_19244806 S2_16804407	0.27608
PH	binned	2400	CD 160	5	2010-2011 all,2012DS	WS	GS + de novo GWAS	0.145324	2011 WS	1: S3_190374 S8_9616804 2: S3_190374 S6_19555486 3: S3_190374 S11_24007642 4: S1_40925751 S3_16937030 5: S8_19265647 S11_24007642	0.447989
PH	binned	2400	CD 160	6	2010-2011 all,2012DS	WS	GS + de novo GWAS	0.119759	2011 WS	1: S3_190376 S5_28815566 2: S3_190376 S2_78703 3: S3_190376 S5_28815566 4: S8_4890377 S5_28815566 5: S3_190376 S11_19230047	0.0249557
PH	binned	2400	CD 160	7	2010-2011 all,2012DS	WS	GS + de novo GWAS	0.0694628	2011 WS	1: S1_24015237 S8_9616826 2: S5_24093769 S4_33690865 3: S3_191255 S11_24127841 4: S5_12383417 S11_24127841 5: S5_12383417 S2_16818476	0.588368
PH	binned	2400	CD 160	8	2010-2011 all,2012DS	WS	GS + de novo GWAS	0.148758	2011 WS	1: S9_5006227 S3_14462096 2: S9_5006227 S3_196654 3: S9_5006227 S6_19572575 4: S1_40944521 S2_16818496 5: S1_14434251 S2_16818496	0.478807
PH	binned	2400	CD 160	9	2010-2011 all,2012DS	WS	GS + de novo GWAS	0.182839	2011 WS	1: S9_5008133 S1_43236289 2: S9_5008133 S3_204791 3: S9_5008133 S11_24127846 4: S11_24127846 S2_13096593 5: S9_5008133 S2_13096593	0.520409
PH	binned	2400	CD 160	10	2010-2011 all,2012DS	WS	GS + de novo GWAS	0.118907	2011 WS	1: S12_12073608 S2_19230689 2: S9_2481866 S8_26442562 3: S3_207196 S11_24127865 4: S5_12383439 S11_16850272 5: S5_12383439 S11_24127865	0.0198083
PH	binned	3600	D 109	1	2010-2011 all,2012DS	WS	GS + de novo GWAS	0.160961	2011 WS	1: S3_980677 2: S3_980677 3: S3_980677 4: S3_980677 S11_22445343 5: S3_980677	0.310549
PH	binned	3600	D 109	2	2010-2011 all,2012DS	WS	GS + de novo GWAS	0.142611	2011 WS	1: S1_39734706 S2_10818197 2: S7_7220951 S3_179040 3: S6_28817976 S5_28804433 4: S3_3601628 S12_14410394 5: S6_28817976 S2_10818197	0.00199745
PH	binned	3600	D 109	3	2010-2011 all,2012DS	WS	GS + de novo GWAS	0.0617821	2011 WS	1: S1_36358947 S3_179174 2: S3_179174 3: S3_179174 4: S5_28804533 S3_179174 5: S6_3639918 S3_179174	0.746519
PH	binned	3600	D 109	4	2010-2011 all,2012DS	WS	GS + de novo GWAS	0.0315703	2011 WS	1: S3_7642680 S1_43236289 2: S7_7325004 S1_3608856 3: S7_7325004 S5_28805793 4: S7_7325004 S3_3601836 5: S6_3643251 S2_18000188	0.384091
PH	binned	3600	D 109	5	2010-2011 all,2012DS	WS	GS + de novo GWAS	0.209006	2011 WS	1: S3_190374 S1_43236289 2: S3_190374 3: S3_190374 S5_28805926 4: S3_190374 S5_25210828 5: S6_3645092 S5_25210828	0.471048
PH	binned	3600	D 109	6	2010-2011 all,2012DS	WS	GS + de novo GWAS	0.129674	2011 WS	1: S3_190376 S11_18037851 2: S2_10818606 S2_78703 3: S3_190376 S5_28815566 4: S3_190376 S5_25212817 5: S1_14407130 S5_25212817	0.259421
PH	binned	3600	D 109	7	2010-2011 all,2012DS	WS	GS + de novo GWAS	-0.0109615	2011 WS	1: S1_14434245 S11_18039394 2: S7_7349834 S6_18979472 3: S1_14434245 S3_191255 S1_10867434 4: S5_11080461 S3_3601881 5: S1_14434245 S5_11080461	0.630585
PH	binned	3600	D 109	8	2010-2011 all,2012DS	WS	GS + de novo GWAS	0.0567959	2011 WS	1: S1_14434251 S11_18039571 2: S7_7351498 S3_196654 3: S7_7351498 S11_18039571 4: S5_11080472 5: S1_14434251 S5_11080472	0.505852
PH	binned	3600	D 109	9	2010-2011 all,2012DS	WS	GS + de novo GWAS	-0.00864253	2011 WS	1: S6_19142905 S11_18040112 2: S7_7351501 S3_204791 3: S7_7351501 S11_18040112 4: S5_11080477 S7_7351501 S3_204791 5: S1_14437490 S5_11080477	0.0880501
PH	binned	3600	D 109	10	2010-2011 all,2012DS	WS	GS + de novo GWAS	0.115694	2011 WS	1: S3_207196 S11_18040138 2: S1_14437501 S5_11080514 3: S3_207196 S1_10889567 4: S5_11080514 5: S1_14437501 S5_11080514	0.511133
PH	binned	4800	D 83	1	2010-2011 all,2012DS	WS	GS + de novo GWAS	0.141545	2011 WS	1: S3_980677 2: S3_980677 3: S3_980677 S11_22445343 4: S3_980677 S11_22445343 5: S3_980677	0.249292
PH	binned	4800	D 83	2	2010-2011 all,2012DS	WS	GS + de novo GWAS	0.117585	2011 WS	1: S8_19224492 S11_24007622 2: S1_19205107 S3_179040 3: S9_4932650 S5_24014117 4: S1_19205107 S11_24007622 5: S1_19205107 S11_24007622	0.449335
PH	binned	4800	D 83	3	2010-2011 all,2012DS	WS	GS + de novo GWAS	0.0490039	2011 WS	1: S3_179174 S8_9616791 2: S3_179174 3: S9_4932770 S11_24007623 4: S8_4890352 S3_179174 5: S1_19205109 S11_24007623	0.425995
PH	binned	4800	D 83	4	2010-2011 all,2012DS	WS	GS + de novo GWAS	0.0124038	2011 WS	1: S9_14440765 S1_43236289 2: S9_4932780 S6_19555482 3: S9_4932780 S11_24007639 4: S8_4890354 S12_14410595 5: S1_19227878 S11_24007639	0.516818
PH	binned	4800	D 83	5	2010-2011 all,2012DS	WS	GS + de novo GWAS	0.0873738	2011 WS	1: S3_190374 S8_9616804 2: S8_19265647 S6_19555486 3: S3_190374 S11_24007642 4: S8_4890358 S2_14890493 5: S8_19265647 S2_14890493	0.513412
PH	binned	4800	D 83	6	2010-2011 all,2012DS	WS	GS + de novo GWAS	0.122351	2011 WS	1: S3_190376 S5_28815566 2: S9_4961258 S2_78703 3: S3_190376 S7_4855197 S5_28815566 4: S8_4890377 S5_28815566 5: S3_190376 S11_19230047	0.394477
PH	binned	4800	D 83	7	2010-2011 all,2012DS	WS	GS + de novo GWAS	0.0685873	2011 WS	1: S1_24015237 S8_9616826 2: S5_24093769 S4_33690865 3: S3_191255 S11_24127841 4: S8_4890429 S11_24127841 5: S1_19232016 S11_24127841	0.297397
PH	binned	4800	D 83	8	2010-2011 all,2012DS	WS	GS + de novo GWAS	0.164769	2011 WS	1: S9_5006227 S3_14462096 2: S9_5006227 S3_196654 3: S9_5006227 S7_9955152 S6_19572575 4: S7_9955152 S11_24127842 5: S7_9955152 S11_24127842	0.48384
PH	binned	4800	D 83	9	2010-2011 all,2012DS	WS	GS + de novo GWAS	0.183642	2011 WS	1: S9_5008133 S2_19230683 2: S9_5008133 S3_204791 3: S9_5008133 S11_24127846 4: S11_24127846 S3_204791 5: S9_5008133 S11_24127846	0.421201
PH	binned	4800	D 83	10	2010-2011 all,2012DS	WS	GS + de novo GWAS	0.097332	2011 WS	1: S11_24127865 S2_19230689 2: S3_4832540 S6_19576008 3: S3_207196 S11_24127865 4: S11_24127865 5: S1_14437501 S2_19230689	0.500892
YLD	binned	25	A 9729	1	2009-2011 all	DS	GS + de novo GWAS	0.270711	2011 WS	1: S11_8723038 S5_29175385 S12_2194902 S3_1269941 2: S5_2182402 S11_8723038 S5_1156437 S3_1269941 3: S12_2194902 S4_19539203 S11_8723038 S3_1269941 4: S11_8723038 S2_24640279 S2_25099685 S3_1269941 5: S12_2194902 S11_8723038 S3_30735830 S3_1269941	0.376845
YLD	binned	25	A 9729	2	2009-2011 all	DS	GS + de novo GWAS	0.29659	2011 WS	1: S11_8723038 S5_27254978 S5_29175385 S3_1269941 2: S11_8723038 S10_14855260 S5_1178285 S3_1269941 3: S11_8723038 S12_26054163 S4_19539203 S3_1269941 4: S11_8723038 S3_30832991 S10_14531846 S3_1269941 5: S11_8723038 S4_27675334 S3_30732907 S3_1269941	0.00929334
YLD	binned	25	A 9729	3	2009-2011 all	DS	GS + de novo GWAS	0.278503	2011 WS	1: S11_8723038 S5_27254978 S5_29175385 S3_1269941 2: S11_8723038 S10_14855260 S5_1231084 S3_1269941 3: S11_8723038 S4_19539203 S12_26054163 S3_1269941 4: S11_8723038 S10_14531846 S2_25130186 S3_1269941 5: S11_8723038 S3_30732907 S4_27675334 S3_1269941	0.33726
YLD	binned	25	A 9729	4	2009-2011 all	DS	GS + de novo GWAS	0.289492	2011 WS	1: S11_8723038 S5_27254978 S5_29175385 S3_1269941 2: S11_8723038 S10_14855260 S5_1178285 S3_1269941 3: S2_17605385 S11_8723038 S3_30807330 S3_1269941 4: S11_8723038 S2_25130186 S10_14531846 S3_1269941 5: S11_8723038 S3_30732907 S4_27675334 S3_1269941	0.333059
YLD	binned	25	A 9729	5	2009-2011 all	DS	GS + de novo GWAS	0.284623	2011 WS	1: S11_8723038 S5_27254978 S5_29175385 S3_1269941 2: S11_8723038 S10_14855260 S5_1178285 S3_1269941 3: S11_8723038 S12_26054163 S4_19539203 S3_1269941 4: S11_8723038 S10_14531846 S2_25130186 S3_1269941 5: S11_8723038 S3_30732907 S4_27675334 S3_1269941	0.377939
YLD	binned	25	A 9729	6	2009-2011 all	DS	GS + de novo GWAS	0.297631	2011 WS	1: S11_8723038 S5_27254978 S5_29175385 S3_1269941 2: S11_8723038 S5_1439998 S5_258527 S3_1269941 3: S11_8723038 S4_19539203 S12_26054163 S3_1269941 4: S11_8723038 S2_25130186 S10_14531846 S3_1269941 5: S11_8723038 S5_258527 S3_30732907 S3_1269941	0.591971
YLD	binned	25	A 9729	7	2009-2011 all	DS	GS + de novo GWAS	0.275681	2011 WS	1: S11_8723038 S5_27254978 S5_29175385 S3_1269941 2: S11_8723038 S10_14855260 S5_1178285 S3_1269941 3: S11_8723038 S4_19539203 S12_26054163 S3_1269941 4: S11_8723038 S2_25130186 S10_14531846 S3_1269941 5: S11_8723038 S3_30732907 S4_27675334 S3_1269941	0.324019
YLD	binned	25	A 9729	8	2009-2011 all	DS	GS + de novo GWAS	0.280344	2011 WS	1: S11_8723038 S5_27254978 S5_29175385 S3_1269941 2: S11_8723038 S10_14855260 S5_1178285 S3_1269941 3: S11_8723038 S4_19539203 S12_26054163 S3_1269941 4: S11_8723038 S2_25130186 S10_14531846 S3_1269941 5: S11_8723038 S3_30732907 S4_27675334 S3_1269941	0.59095
YLD	binned	25	A 9729	9	2009-2011 all	DS	GS + de novo GWAS	0.284998	2011 WS	1: S11_8723038 S11_9317803 S5_27254978 S3_1269941 2: S11_8723038 S10_14855260 S11_9317803 S3_1269941 3: S11_9810763 S11_8723038 S12_26054163 S3_1269941 4: S11_8723038 S10_14531846 S2_25130186 S3_1269941 5: S11_8723038 S3_30732907 S4_27675334 S3_1269941	0.459759
YLD	binned	25	A 9729	10	2009-2011 all	DS	GS + de novo GWAS	0.287245	2011 WS	1: S11_8723038 S11_9317815 S5_27254978 S3_1269941 2: S11_8723038 S11_9317815 S10_14855260 S3_1269941 3: S11_8723038 S12_26054163 S4_19539203 S3_1269941 4: S11_8723038 S2_25130186 S10_14531846 S3_1269941 5: S11_8723038 S3_30787721 S4_27675334 S3_1269941	0.305499
YLD	binned	50	AB 5814	1	2009-2011 all	DS	GS + de novo GWAS	0.280454	2011 WS	1: S11_8723038 S12_2194902 S2_12416986 S3_1269941 2: S11_8723038 S5_872926 S8_166946 S3_1269941 3: S12_2194902 S4_19539203 S11_8723038 S3_1269941 4: S11_8723038 S2_24640279 S2_25099685 S3_1269941 5: S12_2194902 S11_8723038 S3_30735830 S3_1269941	0.0248072
YLD	binned	50	AB 5814	2	2009-2011 all	DS	GS + de novo GWAS	0.267001	2011 WS	1: S11_8723038 S5_27254978 S3_1269941 2: S11_8723038 S5_1156437 S10_14855260 S3_1269941 3: S11_8723038 S12_26054163 S5_1418368 S3_1269941 4: S11_8723038 S9_11070799 S2_24561349 S3_1269941 5: S11_8723038 S4_27675334 S5_1418368 S3_1269941	0.0143273
YLD	binned	50	AB 5814	3	2009-2011 all	DS	GS + de novo GWAS	0.251777	2011 WS	1: S11_8723038 S5_27254978 S11_13821836 S3_1269941 2: S11_8723038 S10_14855260 S11_7612691 S3_1269941 3: S11_8723038 S12_26054163 S2_17802800 S3_1269941 4: S11_8723038 S1_9456939 S2_25151105 S3_1269941 5: S11_8723038 S4_27675334 S4_23232783 S3_1269941	0.0373911
YLD	binned	50	AB 5814	4	2009-2011 all	DS	GS + de novo GWAS	0.282716	2011 WS	1: S11_8723038 S5_27254978 S11_13616108 S3_1269941 2: S11_8723038 S10_14855260 S3_1269941 3: S11_8723038 S2_17605385 S3_30807330 S3_1269941 4: S11_8723038 S3_30666541 S2_25151105 S3_1269941 5: S11_8723038 S4_27675334 S3_31159201 S3_1269941	0.0460569
YLD	binned	50	AB 5814	5	2009-2011 all	DS	GS + de novo GWAS	0.282509	2011 WS	1: S11_8723038 S5_27254978 S11_14142160 S3_1269941 2: S11_8723038 S10_14855260 S5_1178285 S3_1269941 3: S11_8723038 S12_26054163 S3_30720688 S3_1269941 4: S11_8723038 S3_30720688 S9_12772193 S3_1269941 5: S11_8723038 S3_30720688 S4_27675334 S3_1269941	0.0165414
YLD	binned	50	AB 5814	6	2009-2011 all	DS	GS + de novo GWAS	0.30104	2011 WS	1: S11_8723038 S5_27254978 S5_258527 S3_1269941 2: S11_8723038 S5_258527 S10_14855260 S3_1269941 3: S11_8723038 S3_1269941 4: S11_8723038 S2_25151105 S1_9456939 S3_1269941 5: S11_8723038 S5_258527 S4_27675334 S3_1269941	0.0294227
YLD	binned	50	AB 5814	7	2009-2011 all	DS	GS + de novo GWAS	0.269244	2011 WS	1: S11_8723038 S5_27254978 S11_14142285 S3_1269941 2: S11_8723038 S5_1027571 S10_14855260 S3_1269941 3: S11_8723038 S3_1269941 4: S11_8723038 S2_24638133 S1_9456939 S3_1269941 5: S11_8723038 S4_27675334 S5_1027571 S3_1269941	0.0274144
YLD	binned	50	AB 5814	8	2009-2011 all	DS	GS + de novo GWAS	0.245787	2011 WS	1: S11_8723038 S5_27254978 S11_14142296 S3_1269941 2: S11_8723038 S5_1439998 S10_14855260 S3_1269941 3: S11_8723038 S12_26054163 S11_9405318 S3_1269941 4: S11_8723038 S2_24640279 S2_25130424 S3_1269941 5: S11_8723038 S4_27675334 S3_31373461 S3_1269941	0.0232192
YLD	binned	50	AB 5814	9	2009-2011 all	DS	GS + de novo GWAS	0.296264	2011 WS	1: S11_8723038 S11_9317803 S5_27254978 S3_1269941 2: S11_8723038 S10_14855260 S11_9317803 S3_1269941 3: S11_9810763 S11_8723038 S12_26054163 S3_1269941 4: S11_8723038 S3_30776027 S1_9456939 S3_1269941 5: S5_220117 S11_8723038 S4_27675334 S3_1269941	0.0290837
YLD	binned	50	AB 5814	10	2009-2011 all	DS	GS + de novo GWAS	0.290129	2011 WS	1: S11_8723038 S5_27254978 S11_9317815 S3_1269941 2: S11_8723038 S11_9317815 S10_14855260 S3_1269941 3: S11_8723038 S3_1269941 4: S11_8723038 S2_25099685 S1_9456939 S3_1269941 5: S11_8723038 S3_30732907 S4_27675334 S3_1269941	0.0244559
YLD	binned	120	BC 2773	1	2009-2011 all	DS	GS + de novo GWAS	0.22537	2011 WS	1: S12_2194902 S11_8759742 S3_1394477 2: S11_8759742 S5_292586 S8_166946 S3_1394477 3: S12_2194902 S4_19539203 S12_26054163 S3_1221494 4: S12_2194902 S3_1394477 5: S12_2194902 S3_31047814 S4_19539203 S3_1394477	0.0468093
YLD	binned	120	BC 2773	2	2009-2011 all	DS	GS + de novo GWAS	0.255026	2011 WS	1: S11_8723038 S3_1221494 2: S11_8723038 S3_1221494 3: S11_8723038 S12_26054163 S3_1221494 4: S11_8723038 S9_11070799 S12_2194618 S3_1221494 5: S11_8723038 S3_31573256 S1_31227466 S3_1221494	0.0212382
YLD	binned	120	BC 2773	3	2009-2011 all	DS	GS + de novo GWAS	0.22928	2011 WS	1: S11_8723063 S12_2194902 S3_1221494 2: S12_2194902 S3_1109404 3: S12_2194902 S3_1221494 4: S12_2194902 S10_14531846 S1_9456939 S3_1221494 5: S12_2194902 S4_27605693 S1_31227466 S3_1221494	0.0305719
YLD	binned	120	BC 2773	4	2009-2011 all	DS	GS + de novo GWAS	0.273486	2011 WS	1: S11_8723076 S3_1221494 2: S11_8723076 S3_1221494 3: S11_8723076 S3_1221494 4: S11_8723076 S10_14531846 S3_1221494 5: S11_8723076 S10_12900010 S1_31227466 S3_1221494	0.0361486
YLD	binned	120	BC 2773	5	2009-2011 all	DS	GS + de novo GWAS	0.185933	2011 WS	1: S11_13823157 S3_1221494 2: S5_159472 S3_1221494 3: S6_1443927 S3_1221494 4: S10_14531846 S3_1221494 5: S4_27608574 S3_1221494	0.0496183
YLD	binned	120	BC 2773	6	2009-2011 all	DS	GS + de novo GWAS	0.252268	2011 WS	1: S11_8762791 S3_1125848 2: S11_8762791 S3_1221494 3: S5_29162674 S3_1125848 4: S10_14531846 S3_1125848 5: S3_30732907 S3_1125848	0.0210731
YLD	binned	120	BC 2773	7	2009-2011 all	DS	GS + de novo GWAS	0.225451	2011 WS	1: S11_8762798 S11_13823189 S3_1221494 2: S11_8762798 S3_1221494 3: S3_30735830 S3_1221494 4: S10_14531846 S3_1221494 5: S3_30735830 S3_31343488 S4_27629891 S3_1221494	0.016927
YLD	binned	120	BC 2773	8	2009-2011 all	DS	GS + de novo GWAS	0.189635	2011 WS	1: S11_13823190 S3_1165376 2: S3_5457302 S3_1165376 3: S8_149129 S3_1165376 4: S2_24640279 S10_14531846 S3_1165376 5: S2_17061952 S4_23192573 S1_31227466 S3_1165376	0.0228986
YLD	binned	120	BC 2773	9	2009-2011 all	DS	GS + de novo GWAS	0.223097	2011 WS	1: S11_8759742 S3_1221494 2: S11_8759742 S5_1418368 S3_1221494 3: S11_9794566 S3_1001639 4: S10_14531846 S3_1221494 5: S4_27675334 S5_1418368 S4_23192574 S3_1221494	0.0265487
YLD	binned	120	BC 2773	10	2009-2011 all	DS	GS + de novo GWAS	0.239222	2011 WS	1: S5_27254978 S3_1221494 2: S8_166946 S3_1221494 3: S2_17564116 S3_1221494 4: S10_14531846 S3_1221494 5: S1_31227466 S4_27675525 S2_12416986 S3_1221494	0.0313814
YLD	binned	240	BC 1492	1	2009-2011 all	DS	GS + de novo GWAS	0.174435	2011 WS	1: S12_26054163 S3_1394477 2: S5_292586 S3_1394477 3: S12_26054163 S3_1394477 4: S4_20187394 S3_1394477 5: S3_31047814 S3_1394477	0.0161655
YLD	binned	240	BC 1492	2	2009-2011 all	DS	GS + de novo GWAS	0.244346	2011 WS	1: S11_8723038 S3_1221494 2: S11_8723038 S3_1221494 3: S11_8723038 S3_1221494 4: S11_8723038 S12_2194618 S9_11070799 S3_1221494 5: S11_8723038 S3_1221494	0.104327
YLD	binned	240	BC 1492	3	2009-2011 all	DS	GS + de novo GWAS	0.258356	2011 WS	1: S11_8723063 S12_2194902 S3_1221494 2: S12_2194902 S3_1221494 3: S12_2194902 S4_19539203 S3_1221494 4: S12_2194902 S3_1221494 5: S12_2194902 S4_27605693 S1_31227466 S3_1221494	0.130364
YLD	binned	240	BC 1492	4	2009-2011 all	DS	GS + de novo GWAS	0.314393	2011 WS	1: S11_8723076 S4_19539230 S9_9219728 S3_1221494 2: S11_8723076 S3_1221494 3: S4_19539230 S11_8723076 S3_1221494 4: S11_8723076 S3_1221494 5: S11_8723076 S4_19539230 S1_31227466 S3_1221494	0.0585628
YLD	binned	240	BC 1492	5	2009-2011 all	DS	GS + de novo GWAS	0.238682	2011 WS	1: S10_20703412 S3_1221494 2: S8_19718976 S3_1221494 3: S6_1443927 S3_1221494 4: S1_9456952 S3_1221494 5: S4_27608574 S3_1221494	0.0590138
YLD	binned	240	BC 1492	6	2009-2011 all	DS	GS + de novo GWAS	0.191787	2011 WS	1: S11_3378846 S3_1221494 2: S10_20920754 S3_1221494 3: S11_8937382 S3_1221494 4: S3_30732907 S3_1221494 5: S3_30732907 S3_1221494	0.102809
YLD	binned	240	BC 1492	7	2009-2011 all	DS	GS + de novo GWAS	0.185907	2011 WS	1: S4_32182048 S3_1221494 2: S5_2182402 S3_1221494 3: S12_26054163 S3_1221494 4: S3_30735830 S3_1221494 5: S3_30735830 S4_27629891 S3_1221494	0.0236342
YLD	binned	240	BC 1492	8	2009-2011 all	DS	GS + de novo GWAS	0.187416	2011 WS	1: S11_9405318 S3_1221494 2: S11_8448410 S3_1221494 3: S11_9405318 S3_1221494 4: S7_4335643 S3_1221494 5: S2_17061952 S3_1221494	0.0526056
YLD	binned	240	BC 1492	9	2009-2011 all	DS	GS + de novo GWAS	0.259143	2011 WS	1: S11_8759742 S3_1221494 2: S11_8759742 S3_1221494 3: S12_25582016 S3_1001639 4: S2_24746215 S3_1221494 5: S4_27675334 S1_31227466 S5_1231084 S3_1221494	0.107806
YLD	binned	240	BC 1492	10	2009-2011 all	DS	GS + de novo GWAS	0.245234	2011 WS	1: S3_27498143 S3_1221494 2: S11_8454827 S3_1221494 3: S2_17564116 S3_1221494 4: S3_30736426 S3_1221494 5: S1_31227466 S3_1221494	0.0176624
YLD	binned	480	BC 770	1	2009-2011 all	DS	GS + de novo GWAS	0.169999	2011 WS	1: S5_26782438 S3_1935861 2: S5_292586 S3_1935861 3: S11_14959617 S3_980677 4: S4_20187394 S3_1935861 5: S3_31616244 S3_608947	0.0686938
YLD	binned	480	BC 770	2	2009-2011 all	DS	GS + de novo GWAS	0.194243	2011 WS	1: S11_8723038 S3_963933 2: S11_8723038 S3_963933 3: S11_8723038 S3_963933 4: S11_8723038 S3_963933 5: S11_8723038 S3_963933	0.106402
YLD	binned	480	BC 770	3	2009-2011 all	DS	GS + de novo GWAS	0.244992	2011 WS	1: S11_8723063 S3_964681 2: S1_10109077 S3_964681 3: S3_31212642 S3_964681 4: S12_2902236 S3_964681 5: S3_31212642 S3_964681	0.0383802
YLD	binned	480	BC 770	4	2009-2011 all	DS	GS + de novo GWAS	0.307466	2011 WS	1: S11_8723076 S3_980677 2: S11_8723076 S3_980677 3: S11_8723076 S3_980677 4: S11_8723076 S3_980677 5: S11_8723076 S3_980677	0.166284
YLD	binned	480	BC 770	5	2009-2011 all	DS	GS + de novo GWAS	0.21558	2011 WS	1: S10_20703412 S3_1935861 2: S8_19718976 S3_508540 3: S6_1443927 S3_508540 4: S7_2458739 S3_1935861 5: S4_27382796 S3_508540	0.0646318
YLD	binned	480	BC 770	6	2009-2011 all	DS	GS + de novo GWAS	0.22447	2011 WS	1: S11_3378846 S3_984915 2: S8_19718978 S3_984915 3: S3_30732907 S3_984915 4: S3_30732907 S3_984915 5: S3_30732907 S3_984915	0.0337252
YLD	binned	480	BC 770	7	2009-2011 all	DS	GS + de novo GWAS	0.239907	2011 WS	1: S12_26054163 S3_985094 2: S3_30735830 S3_510533 3: S12_26054163 S3_985094 4: S3_30735830 S3_985094 5: S3_30735830 S3_985094	0.0667533
YLD	binned	480	BC 770	8	2009-2011 all	DS	GS + de novo GWAS	0.204141	2011 WS	1: S5_25968985 S3_995095 2: S5_991643 S3_995095 3: S3_31260527 S3_995095 4: S12_2194618 S3_995095 5: S3_16974460 S3_995095	0.0962878
YLD	binned	480	BC 770	9	2009-2011 all	DS	GS + de novo GWAS	0.26593	2011 WS	1: S11_8759742 S12_2194902 S3_1001639 2: S11_8759742 S3_1001639 3: S12_2194902 S3_1001639 4: S12_2194902 S3_1001639 5: S12_2194902 S3_1001639	0.105481
YLD	binned	480	BC 770	10	2009-2011 all	DS	GS + de novo GWAS	0.240173	2011 WS	1: S3_27498143 S3_1003372 2: S5_991972 S3_1003372 3: S3_30736426 S3_1003372 4: S3_30736426 S3_1003372 5: S4_23186421 S3_1003372	0.0153205
YLD	binned	840	C 446	1	2009-2011 all	DS	GS + de novo GWAS	0.200514	2011 WS	1: S5_26782438 S3_980677 2: S4_20187394 S3_980677 3: S11_14959617 S3_980677 4: S4_20187394 S3_980677 5: S4_23186421 S3_608947	0.0796269
YLD	binned	840	C 446	2	2009-2011 all	DS	GS + de novo GWAS	0.216321	2011 WS	1: S12_26054163 S3_855310 2: S11_24374914 S9_8510647 3: S12_26054163 S3_855310 4: S7_2529280 S2_15980607 5: S1_31227466 S3_855310	0.137904
YLD	binned	840	C 446	3	2009-2011 all	DS	GS + de novo GWAS	0.160279	2011 WS	1: S8_22846606 S3_1776157 2: S1_10109077 S3_1776157 3: S8_22846606 S3_855610 4: S3_31107725 S3_1776157 5: S4_27755411 S3_1776157	0.113933
YLD	binned	840	C 446	4	2009-2011 all	DS	GS + de novo GWAS	0.171505	2011 WS	1: S4_27755523 S3_1795075 2: S4_20180836 S3_1795075 3: S4_27755523 S3_1795075 4: S4_31949604 S3_1795075 5: S4_27755523 S3_1795075	0.0872335
YLD	binned	840	C 446	5	2009-2011 all	DS	GS + de novo GWAS	0.154609	2011 WS	1: S5_26061513 S3_1795105 2: S10_19408203 S3_1795105 3: S3_26284927 S3_1795105 4: S4_12621994 S3_1795105 5: S3_16937030 S3_1795105	0.183058
YLD	binned	840	C 446	6	2009-2011 all	DS	GS + de novo GWAS	0.122406	2011 WS	1: S11_3378846 S3_1816615 2: S10_19408318 S3_1816615 3: S6_849944 S3_858157 4: S6_849944 S3_1816615 5: S3_16940025 S3_1816615	0.14867
YLD	binned	840	C 446	7	2009-2011 all	DS	GS + de novo GWAS	0.186877	2011 WS	1: S5_26061673 S3_858160 2: S11_7612691 S2_2042539 3: S12_26116505 S3_858160 4: S1_42965667 S3_1826398 5: S3_16953116 S3_858160	0.119411
YLD	binned	840	C 446	8	2009-2011 all	DS	GS + de novo GWAS	0.192613	2011 WS	1: S3_27498125 S3_1826401 2: S11_8448410 S3_858567 3: S4_19539203 4: S1_8657906 S3_1826401 5: S4_19539203 S3_1826401	0.065986
YLD	binned	840	C 446	9	2009-2011 all	DS	GS + de novo GWAS	0.287833	2011 WS	1: S4_19539230 S3_1830562 2: S4_19539230 S3_858612 3: S4_19539230 S3_858612 4: S4_19539230 S3_1830562 5: S4_19539230 S3_1830562	0.0963628
YLD	binned	840	C 446	10	2009-2011 all	DS	GS + de novo GWAS	0.269924	2011 WS	1: S3_27498143 S3_860486 2: S11_8454827 S3_860486 3: S4_19589475 S3_860486 4: S12_2194618 S3_1830920 5: S3_16974596 S3_1830920	0.0779379
YLD	binned	1200	DE 314	1	2009-2011 all	DS	GS + de novo GWAS	0.222813	2011 WS	1: S3_27513665 S3_1394477 2: S4_8719337 S3_1394477 3: S4_23186421 S3_1394477 4: S2_25634381 S3_1394477 5: S4_23186421 S3_1394477	0.227336
YLD	binned	1200	DE 314	2	2009-2011 all	DS	GS + de novo GWAS	0.101343	2011 WS	1: S8_22846606 S3_1269941 2: S11_9682208 S3_1269941 3: S8_22846606 S3_1269941 4: S1_9602842 S3_1269941 5: S4_27605692 S3_1269941	0.165378
YLD	binned	1200	DE 314	3	2009-2011 all	DS	GS + de novo GWAS	0.132988	2011 WS	1: S3_7642647 S3_1320779 2: S11_8444975 S3_1320779 3: S10_13211244 S3_1320779 4: S3_31212642 S3_1320779 5: S4_27605693 S3_1320779	0.306168
YLD	binned	1200	DE 314	4	2009-2011 all	DS	GS + de novo GWAS	0.133161	2011 WS	1: S10_20703390 S3_1342244 2: S8_56588 S3_1342244 3: S10_13211261 S3_1342244 4: S4_19232344 S3_1342244 5: S10_13211261 S3_1342244	0.0661383
YLD	binned	1200	DE 314	5	2009-2011 all	DS	GS + de novo GWAS	0.125275	2011 WS	1: S10_20703412 S3_1394477 2: S10_2459452 S3_1394477 3: S4_27608574 S3_1394477 4: S7_2458739 S3_1394477 5: S4_27608574 S3_1394477	0.124833
YLD	binned	1200	DE 314	6	2009-2011 all	DS	GS + de novo GWAS	0.00990165	2011 WS	1: S12_2407700 S3_1672706 2: S10_20714393 S3_1672706 3: S10_13211510 S3_1672706 4: S1_9616168 S3_1672706 5: S10_13211510 S3_1672706	0.116487
YLD	binned	1200	DE 314	7	2009-2011 all	DS	GS + de novo GWAS	0.0575519	2011 WS	1: S4_27629891 S3_1681756 2: S6_22972176 S3_1681756 3: S4_27629891 S3_1681756 4: S7_2478536 S3_1681756 5: S4_27629891 S3_1681756	0.09471
YLD	binned	1200	DE 314	8	2009-2011 all	DS	GS + de novo GWAS	0.0368212	2011 WS	1: S3_31260527 S8_8436233 2: S11_8448410 S5_11080472 3: S3_31260527 S11_24127842 4: S1_8657906 S2_15607737 5: S3_16974460 S2_15607737	0.26335
YLD	binned	1200	DE 314	9	2009-2011 all	DS	GS + de novo GWAS	0.0593529	2011 WS	1: S4_27675334 S3_1776157 2: S5_1231084 S3_1776157 3: S3_27470341 S3_1776157 4: S3_31274817 S3_1776157 5: S4_27675334 S3_1776157	0.285005
YLD	binned	1200	DE 314	10	2009-2011 all	DS	GS + de novo GWAS	0.0753376	2011 WS	1: S3_27498120 S3_1795075 2: S11_8454827 S3_1795075 3: S11_15647781 S3_1795075 4: S3_31274915 S3_1795075 5: S4_27675525 S3_1795075	0.0129011
YLD	binned	1800	DE 212	1	2009-2011 all	DS	GS + de novo GWAS	0.250672	2011 WS	1: S3_27513665 S3_980677 2: S4_8719337 S3_980677 3: S3_30597700 S3_980677 4: S2_25634381 S3_980677 5: S3_31616244 S3_980677	0.414919
YLD	binned	1800	DE 212	2	2009-2011 all	DS	GS + de novo GWAS	0.00924581	2011 WS	1: S5_25204845 S3_1826398 2: S5_25204845 S9_7224741 3: S3_30601059 S5_27005575 4: S6_131133 S3_1826398 5: S4_27009862 S3_1826398	0.131345
YLD	binned	1800	DE 212	3	2009-2011 all	DS	GS + de novo GWAS	0.0322302	2011 WS	1: S3_7642647 S3_1826401 2: S3_5450085 S3_179174 3: S9_146652 S3_1826401 4: S7_3610272 S3_1826401 5: S3_30603307 S3_1826401	0.257166
YLD	binned	1800	DE 212	4	2009-2011 all	DS	GS + de novo GWAS	0.143871	2011 WS	1: S5_25208816 S3_1830562 2: S8_56588 S3_1830562 3: S3_30603820 S8_9002975 4: S4_19815732 S3_1830562 5: S4_19815732 S3_1830562	0.148235
YLD	binned	1800	DE 212	5	2009-2011 all	DS	GS + de novo GWAS	0.0348001	2011 WS	1: S7_3620480 S3_1830920 2: S11_9002638 S3_1830920 3: S1_31227466 S3_1830920 4: S4_12621994 S3_1830920 5: S1_31227466 S3_1830920	0.0516223
YLD	binned	1800	DE 212	6	2009-2011 all	DS	GS + de novo GWAS	0.0963953	2011 WS	1: S3_27470341 S3_1831602 2: S4_7217071 S2_2042539 3: S3_27470341 S8_9003214 4: S4_12622021 S3_1831602 5: S3_30608057 S3_1831602	0.452803
YLD	binned	1800	DE 212	7	2009-2011 all	DS	GS + de novo GWAS	0.203032	2011 WS	1: S4_19820240 S3_1833248 2: S4_19820240 S3_1833248 3: S4_19820240 S1_10867434 4: S4_12633944 S3_1833248 5: S4_19820240 S3_1833248	0.0931722
YLD	binned	1800	DE 212	8	2009-2011 all	DS	GS + de novo GWAS	0.0810666	2011 WS	1: S4_19820241 S3_1833420 2: S3_5457302 S10_16210161 3: S4_19820241 S1_10867457 4: S4_19820241 S3_1833420 5: S4_19820241 S3_1833420	0.0665459
YLD	binned	1800	DE 212	9	2009-2011 all	DS	GS + de novo GWAS	-0.00200858	2011 WS	1: S3_27498137 S3_1838728 2: S3_27498137 S3_204791 3: S11_5463853 S11_18040112 4: S11_5463853 S3_1838728 5: S11_5463853 S3_1838728	0.290492
YLD	binned	1800	DE 212	10	2009-2011 all	DS	GS + de novo GWAS	0.119691	2011 WS	1: S3_27498143 S3_1841277 2: S3_5457672 S11_23437000 3: S3_5457672 S11_23437000 4: S12_2194618 S3_1841277 5: S3_16937030 S3_1841277	0.54026
YLD	binned	2400	D 160	1	2009-2011 all	DS	GS + de novo GWAS	0.254924	2011 WS	1: S3_27513665 S3_980677 2: S4_8719337 S3_980677 3: S3_10042362 S3_980677 4: S3_31616244 S3_980677 5: S3_31616244 S3_980677	0.0569852
YLD	binned	2400	D 160	2	2009-2011 all	DS	GS + de novo GWAS	0.101041	2011 WS	1: S3_31212071 S11_16818091 2: S11_9682208 S9_7224741 3: S3_31212071 S5_24014117 4: S1_9602842 S11_24007622 5: S3_31212071 S11_24007622	0.541682
YLD	binned	2400	D 160	3	2009-2011 all	DS	GS + de novo GWAS	0.131593	2011 WS	1: S3_7642647 S11_16818118 2: S5_35859 S3_179174 3: S3_31212642 S11_16818118 4: S3_31212642 S3_179174 5: S3_31212642 S11_24007623	0.353035
YLD	binned	2400	D 160	4	2009-2011 all	DS	GS + de novo GWAS	0.21531	2011 WS	1: S2_12416986 S8_9616794 2: S8_56588 S6_19555482 3: S2_12416986 4: S2_12416986 S2_16804407 5: S2_12416986 S2_16804407	0.601983
YLD	binned	2400	D 160	5	2009-2011 all	DS	GS + de novo GWAS	0.12166	2011 WS	1: S3_31248419 S8_9616804 2: S10_2459452 S6_19555486 3: S3_31248419 S11_24007642 4: S7_2458739 S3_16937030 5: S3_16937030 S11_24007642	0.592127
YLD	binned	2400	D 160	6	2009-2011 all	DS	GS + de novo GWAS	0.0982765	2011 WS	1: S12_2407700 S5_28815566 2: S4_7217071 S2_78703 3: S6_151805 S5_28815566 4: S4_7217071 S5_28815566 5: S3_16940025 S11_19230047	0.106736
YLD	binned	2400	D 160	7	2009-2011 all	DS	GS + de novo GWAS	0.144527	2011 WS	1: S3_31260501 S8_9616826 2: S6_26472408 S4_33690865 3: S3_31260501 S11_24127841 4: S7_2478536 S11_24127841 5: S3_16953116 S2_16818476	0.518489
YLD	binned	2400	D 160	8	2009-2011 all	DS	GS + de novo GWAS	0.0747802	2011 WS	1: S3_31260527 S3_14462096 2: S7_15011547 S3_196654 3: S3_31260527 S6_19572575 4: S7_2478540 S2_16818496 5: S3_16974460 S2_16818496	0.0990858
YLD	binned	2400	D 160	9	2009-2011 all	DS	GS + de novo GWAS	0.120916	2011 WS	1: S3_27470341 S1_43236289 2: S10_2508303 S3_204791 3: S3_27470341 S11_24127846 4: S3_31274817 S2_13096593 5: S3_31274817 S2_13096593	0.498951
YLD	binned	2400	D 160	10	2009-2011 all	DS	GS + de novo GWAS	0.104207	2011 WS	1: S3_27498120 S2_19230689 2: S3_16974596 S8_26442562 3: S3_27498120 S11_24127865 4: S3_31274915 S11_16850272 5: S3_16974596 S11_24127865	0.469895
YLD	binned	3600	F 109	1	2009-2011 all	DS	GS + de novo GWAS	0.193327	2011 WS	1: S1_11497147 S3_980677 2: S4_8719337 S3_980677 3: S6_24362288 S3_980677 4: S11_19364779 S3_980677 5: S3_31616244 S3_980677	0.187866
YLD	binned	3600	F 109	2	2009-2011 all	DS	GS + de novo GWAS	0.050502	2011 WS	1: S5_25204845 S2_10818197 2: S5_25204845 S3_179040 3: S6_131133 S5_28804433 4: S6_131133 S12_14410394 5: S2_18000162 S2_10818197	0.178509
YLD	binned	3600	F 109	3	2009-2011 all	DS	GS + de novo GWAS	-0.0647221	2011 WS	1: S3_7642647 S3_179174 2: S5_35859 S3_179174 3: S9_146652 S3_179174 4: S7_3610272 S3_179174 5: S3_7642647 S3_179174	0.0514377
YLD	binned	3600	F 109	4	2009-2011 all	DS	GS + de novo GWAS	0.0489235	2011 WS	1: S5_25208816 S1_43236289 2: S8_56588 S1_3608856 3: S5_25208816 S5_28805793 4: S7_7325004 S3_3601836 5: S12_3606085 S2_18000188	0.0615146
YLD	binned	3600	F 109	5	2009-2011 all	DS	GS + de novo GWAS	0.00633561	2011 WS	1: S7_3620480 S1_43236289 2: S5_46629 S3_190374 3: S11_18030422 S5_28805926 4: S7_3620480 S5_25210828 5: S2_73567 S5_25210828	0.405455
YLD	binned	3600	F 109	6	2009-2011 all	DS	GS + de novo GWAS	0.0124628	2011 WS	1: S11_7265340 S11_18037851 2: S4_7217071 S2_78703 3: S6_151805 S5_28815566 4: S4_7217071 S5_25212817 5: S4_7217071 S5_25212817	0.561822
YLD	binned	3600	F 109	7	2009-2011 all	DS	GS + de novo GWAS	0.0380354	2011 WS	1: S11_14509978 S11_18039394 2: S4_10832591 S6_18979472 3: S4_29221980 S1_10867434 4: S7_7349834 S3_3601881 5: S6_162782 S5_11080461	0.335366
YLD	binned	3600	F 109	8	2009-2011 all	DS	GS + de novo GWAS	-0.0807292	2011 WS	1: S7_15011547 S11_18039571 2: S7_15011547 S3_196654 3: S1_32586040 S11_18039571 4: S7_7351498 S5_11080472 5: S2_18033432 S5_11080472	0.582093
YLD	binned	3600	F 109	9	2009-2011 all	DS	GS + de novo GWAS	-0.0796908	2011 WS	1: S5_28818083 S11_18040112 2: S5_69377 S3_204791 3: S1_32592496 S11_18040112 4: S7_7351501 S3_204791 5: S2_18033463 S5_11080477	0.528977
YLD	binned	3600	F 109	10	2009-2011 all	DS	GS + de novo GWAS	0.0329812	2011 WS	1: S10_7243765 S11_18040138 2: S1_10889567 S5_11080514 3: S6_163713 S1_10889567 4: S7_7351504 S5_11080514 5: S6_163713 S5_11080514	0.426192
YLD	binned	4800	E 83	1	2009-2011 all	DS	GS + de novo GWAS	0.232657	2011 WS	1: S2_17016140 S3_980677 2: S4_8719337 S3_980677 3: S2_17016140 S3_980677 4: S3_31616244 S3_980677 5: S3_31616244 S2_17016140 S3_980677	0.243922
YLD	binned	4800	E 83	2	2009-2011 all	DS	GS + de novo GWAS	0.0827401	2011 WS	1: S11_9682208 S11_24007622 2: S11_9682208 S3_179040 3: S11_9682208 S5_24014117 4: S6_131133 S11_24007622 5: S11_9682208 S11_24007622	0.0208595
YLD	binned	4800	E 83	3	2009-2011 all	DS	GS + de novo GWAS	-0.0303843	2011 WS	1: S2_33683658 S8_9616791 2: S5_35859 S3_179174 3: S9_146652 S11_24007623 4: S1_9612496 S3_179174 5: S3_24014490 S11_24007623	0.481604
YLD	binned	4800	E 83	4	2009-2011 all	DS	GS + de novo GWAS	0.0945341	2011 WS	1: S1_9612632 S1_43236289 2: S8_56588 S6_19555482 3: S8_56588 S11_24007639 4: S4_19232344 S12_14410595 5: S3_24044687 S11_24007639	0.308783
YLD	binned	4800	E 83	5	2009-2011 all	DS	GS + de novo GWAS	0.101742	2011 WS	1: S7_40840 S8_9616804 2: S5_46629 S6_19555486 3: S2_73567 S11_24007642 4: S2_73567 S2_14890493 5: S2_73567 S2_14890493	0.434829
YLD	binned	4800	E 83	6	2009-2011 all	DS	GS + de novo GWAS	0.0989977	2011 WS	1: S10_4852620 S5_28815566 2: S5_62739 S2_78703 3: S6_151805 S5_28815566 4: S4_9669038 S5_28815566 5: S4_29170844 S11_19230047	0.633845
YLD	binned	4800	E 83	7	2009-2011 all	DS	GS + de novo GWAS	0.0115464	2011 WS	1: S11_14509978 S8_9616826 2: S1_24015237 S4_33690865 3: S4_29221980 S11_24127841 4: S9_9604209 S11_24127841 5: S6_9604741 S11_24127841	0.537979
YLD	binned	4800	E 83	8	2009-2011 all	DS	GS + de novo GWAS	0.0139808	2011 WS	1: S7_15011547 S3_14462096 2: S7_15011547 S3_196654 3: S5_19262273 S6_19572575 4: S7_9955152 S11_24127842 5: S6_9604787 S11_24127842	0.0447283
YLD	binned	4800	E 83	9	2009-2011 all	DS	GS + de novo GWAS	0.0996289	2011 WS	1: S1_9633974 S2_19230683 2: S3_4822895 S3_204791 3: S3_4822895 S11_24127846 4: S3_4822895 S3_204791 5: S3_4822895 S11_24127846	0.270377
YLD	binned	4800	E 83	10	2009-2011 all	DS	GS + de novo GWAS	0.161323	2011 WS	1: S9_19411690 S2_19230689 2: S4_10077714 S6_19576008 3: S6_163713 S11_24127865 4: S7_4908758 S11_24127865 5: S9_19411690 S2_19230689	0.0455634
YLD	binned	25	A 9729	1	2010-2011 all,2012DS	WS	GS + de novo GWAS	0.279307	2011 WS	1: S11_8723038 S5_29175385 S12_2194902 S3_1269941 2: S5_2182402 S11_8723038 S5_1156437 S3_1269941 3: S12_2194902 S4_19539203 S11_8723038 S3_1269941 4: S11_8723038 S2_24640279 S2_25099685 S3_1269941 5: S12_2194902 S11_8723038 S3_30735830 S3_1269941	0.544319
YLD	binned	25	A 9729	2	2010-2011 all,2012DS	WS	GS + de novo GWAS	0.268257	2011 WS	1: S11_8723038 S5_27254978 S5_29175385 S3_1269941 2: S11_8723038 S10_14855260 S5_1178285 S3_1269941 3: S11_8723038 S12_26054163 S4_19539203 S3_1269941 4: S11_8723038 S3_30832991 S10_14531846 S3_1269941 5: S11_8723038 S4_27675334 S3_30732907 S3_1269941	0.511064
YLD	binned	25	A 9729	3	2010-2011 all,2012DS	WS	GS + de novo GWAS	0.246232	2011 WS	1: S11_8723038 S5_27254978 S5_29175385 S3_1269941 2: S11_8723038 S10_14855260 S5_1231084 S3_1269941 3: S11_8723038 S4_19539203 S12_26054163 S3_1269941 4: S11_8723038 S10_14531846 S2_25130186 S3_1269941 5: S11_8723038 S3_30732907 S4_27675334 S3_1269941	0.439551
YLD	binned	25	A 9729	4	2010-2011 all,2012DS	WS	GS + de novo GWAS	0.271765	2011 WS	1: S11_8723038 S5_27254978 S5_29175385 S3_1269941 2: S11_8723038 S10_14855260 S5_1178285 S3_1269941 3: S2_17605385 S11_8723038 S3_30807330 S3_1269941 4: S11_8723038 S2_25130186 S10_14531846 S3_1269941 5: S11_8723038 S3_30732907 S4_27675334 S3_1269941	0.495606
YLD	binned	25	A 9729	5	2010-2011 all,2012DS	WS	GS + de novo GWAS	0.259801	2011 WS	1: S11_8723038 S5_27254978 S5_29175385 S3_1269941 2: S11_8723038 S10_14855260 S5_1178285 S3_1269941 3: S11_8723038 S12_26054163 S4_19539203 S3_1269941 4: S11_8723038 S10_14531846 S2_25130186 S3_1269941 5: S11_8723038 S3_30732907 S4_27675334 S3_1269941	0.420047
YLD	binned	25	A 9729	6	2010-2011 all,2012DS	WS	GS + de novo GWAS	0.292552	2011 WS	1: S11_8723038 S5_27254978 S5_29175385 S3_1269941 2: S11_8723038 S5_1439998 S5_258527 S3_1269941 3: S11_8723038 S4_19539203 S12_26054163 S3_1269941 4: S11_8723038 S2_25130186 S10_14531846 S3_1269941 5: S11_8723038 S5_258527 S3_30732907 S3_1269941	0.428581
YLD	binned	25	A 9729	7	2010-2011 all,2012DS	WS	GS + de novo GWAS	0.257549	2011 WS	1: S11_8723038 S5_27254978 S5_29175385 S3_1269941 2: S11_8723038 S10_14855260 S5_1178285 S3_1269941 3: S11_8723038 S4_19539203 S12_26054163 S3_1269941 4: S11_8723038 S2_25130186 S10_14531846 S3_1269941 5: S11_8723038 S3_30732907 S4_27675334 S3_1269941	0.444096
YLD	binned	25	A 9729	8	2010-2011 all,2012DS	WS	GS + de novo GWAS	0.260629	2011 WS	1: S11_8723038 S5_27254978 S5_29175385 S3_1269941 2: S11_8723038 S10_14855260 S5_1178285 S3_1269941 3: S11_8723038 S4_19539203 S12_26054163 S3_1269941 4: S11_8723038 S2_25130186 S10_14531846 S3_1269941 5: S11_8723038 S3_30732907 S4_27675334 S3_1269941	0.489006
YLD	binned	25	A 9729	9	2010-2011 all,2012DS	WS	GS + de novo GWAS	0.227266	2011 WS	1: S11_8723038 S11_9317803 S5_27254978 S3_1269941 2: S11_8723038 S10_14855260 S11_9317803 S3_1269941 3: S11_9810763 S11_8723038 S12_26054163 S3_1269941 4: S11_8723038 S10_14531846 S2_25130186 S3_1269941 5: S11_8723038 S3_30732907 S4_27675334 S3_1269941	0.434809
YLD	binned	25	A 9729	10	2010-2011 all,2012DS	WS	GS + de novo GWAS	0.239883	2011 WS	1: S11_8723038 S11_9317815 S5_27254978 S3_1269941 2: S11_8723038 S11_9317815 S10_14855260 S3_1269941 3: S11_8723038 S12_26054163 S4_19539203 S3_1269941 4: S11_8723038 S2_25130186 S10_14531846 S3_1269941 5: S11_8723038 S3_30787721 S4_27675334 S3_1269941	0.37922
YLD	binned	50	AB 5814	1	2010-2011 all,2012DS	WS	GS + de novo GWAS	0.262209	2011 WS	1: S11_8723038 S12_2194902 S2_12416986 S3_1269941 2: S11_8723038 S5_872926 S8_166946 S3_1269941 3: S12_2194902 S4_19539203 S11_8723038 S3_1269941 4: S11_8723038 S2_24640279 S2_25099685 S3_1269941 5: S12_2194902 S11_8723038 S3_30735830 S3_1269941	0.128971
YLD	binned	50	AB 5814	2	2010-2011 all,2012DS	WS	GS + de novo GWAS	0.261405	2011 WS	1: S11_8723038 S5_27254978 S3_1269941 2: S11_8723038 S5_1156437 S10_14855260 S3_1269941 3: S11_8723038 S12_26054163 S5_1418368 S3_1269941 4: S11_8723038 S9_11070799 S2_24561349 S3_1269941 5: S11_8723038 S4_27675334 S5_1418368 S3_1269941	0.396911
YLD	binned	50	AB 5814	3	2010-2011 all,2012DS	WS	GS + de novo GWAS	0.212072	2011 WS	1: S11_8723038 S5_27254978 S11_13821836 S3_1269941 2: S11_8723038 S10_14855260 S11_7612691 S3_1269941 3: S11_8723038 S12_26054163 S2_17802800 S3_1269941 4: S11_8723038 S1_9456939 S2_25151105 S3_1269941 5: S11_8723038 S4_27675334 S4_23232783 S3_1269941	0.509831
YLD	binned	50	AB 5814	4	2010-2011 all,2012DS	WS	GS + de novo GWAS	0.244267	2011 WS	1: S11_8723038 S5_27254978 S11_13616108 S3_1269941 2: S11_8723038 S10_14855260 S3_1269941 3: S11_8723038 S2_17605385 S3_30807330 S3_1269941 4: S11_8723038 S3_30666541 S2_25151105 S3_1269941 5: S11_8723038 S4_27675334 S3_31159201 S3_1269941	0.27608
YLD	binned	50	AB 5814	5	2010-2011 all,2012DS	WS	GS + de novo GWAS	0.263156	2011 WS	1: S11_8723038 S5_27254978 S11_14142160 S3_1269941 2: S11_8723038 S10_14855260 S5_1178285 S3_1269941 3: S11_8723038 S12_26054163 S3_30720688 S3_1269941 4: S11_8723038 S3_30720688 S9_12772193 S3_1269941 5: S11_8723038 S3_30720688 S4_27675334 S3_1269941	0.447989
YLD	binned	50	AB 5814	6	2010-2011 all,2012DS	WS	GS + de novo GWAS	0.279197	2011 WS	1: S11_8723038 S5_27254978 S5_258527 S3_1269941 2: S11_8723038 S5_258527 S10_14855260 S3_1269941 3: S11_8723038 S3_1269941 4: S11_8723038 S2_25151105 S1_9456939 S3_1269941 5: S11_8723038 S5_258527 S4_27675334 S3_1269941	0.0249557
YLD	binned	50	AB 5814	7	2010-2011 all,2012DS	WS	GS + de novo GWAS	0.229207	2011 WS	1: S11_8723038 S5_27254978 S11_14142285 S3_1269941 2: S11_8723038 S5_1027571 S10_14855260 S3_1269941 3: S11_8723038 S3_1269941 4: S11_8723038 S2_24638133 S1_9456939 S3_1269941 5: S11_8723038 S4_27675334 S5_1027571 S3_1269941	0.588368
YLD	binned	50	AB 5814	8	2010-2011 all,2012DS	WS	GS + de novo GWAS	0.223515	2011 WS	1: S11_8723038 S5_27254978 S11_14142296 S3_1269941 2: S11_8723038 S5_1439998 S10_14855260 S3_1269941 3: S11_8723038 S12_26054163 S11_9405318 S3_1269941 4: S11_8723038 S2_24640279 S2_25130424 S3_1269941 5: S11_8723038 S4_27675334 S3_31373461 S3_1269941	0.478807
YLD	binned	50	AB 5814	9	2010-2011 all,2012DS	WS	GS + de novo GWAS	0.23691	2011 WS	1: S11_8723038 S11_9317803 S5_27254978 S3_1269941 2: S11_8723038 S10_14855260 S11_9317803 S3_1269941 3: S11_9810763 S11_8723038 S12_26054163 S3_1269941 4: S11_8723038 S3_30776027 S1_9456939 S3_1269941 5: S5_220117 S11_8723038 S4_27675334 S3_1269941	0.520409
YLD	binned	50	AB 5814	10	2010-2011 all,2012DS	WS	GS + de novo GWAS	0.224154	2011 WS	1: S11_8723038 S5_27254978 S11_9317815 S3_1269941 2: S11_8723038 S11_9317815 S10_14855260 S3_1269941 3: S11_8723038 S3_1269941 4: S11_8723038 S2_25099685 S1_9456939 S3_1269941 5: S11_8723038 S3_30732907 S4_27675334 S3_1269941	0.0198083
YLD	binned	120	C 2773	1	2010-2011 all,2012DS	WS	GS + de novo GWAS	0.202203	2011 WS	1: S12_2194902 S11_8759742 S3_1394477 2: S11_8759742 S5_292586 S8_166946 S3_1394477 3: S12_2194902 S4_19539203 S12_26054163 S3_1221494 4: S12_2194902 S3_1394477 5: S12_2194902 S3_31047814 S4_19539203 S3_1394477	0.310549
YLD	binned	120	C 2773	2	2010-2011 all,2012DS	WS	GS + de novo GWAS	0.22744	2011 WS	1: S11_8723038 S3_1221494 2: S11_8723038 S3_1221494 3: S11_8723038 S12_26054163 S3_1221494 4: S11_8723038 S9_11070799 S12_2194618 S3_1221494 5: S11_8723038 S3_31573256 S1_31227466 S3_1221494	0.00199745
YLD	binned	120	C 2773	3	2010-2011 all,2012DS	WS	GS + de novo GWAS	0.206165	2011 WS	1: S11_8723063 S12_2194902 S3_1221494 2: S12_2194902 S3_1109404 3: S12_2194902 S3_1221494 4: S12_2194902 S10_14531846 S1_9456939 S3_1221494 5: S12_2194902 S4_27605693 S1_31227466 S3_1221494	0.746519
YLD	binned	120	C 2773	4	2010-2011 all,2012DS	WS	GS + de novo GWAS	0.241872	2011 WS	1: S11_8723076 S3_1221494 2: S11_8723076 S3_1221494 3: S11_8723076 S3_1221494 4: S11_8723076 S10_14531846 S3_1221494 5: S11_8723076 S10_12900010 S1_31227466 S3_1221494	0.384091
YLD	binned	120	C 2773	5	2010-2011 all,2012DS	WS	GS + de novo GWAS	0.150738	2011 WS	1: S11_13823157 S3_1221494 2: S5_159472 S3_1221494 3: S6_1443927 S3_1221494 4: S10_14531846 S3_1221494 5: S4_27608574 S3_1221494	0.471048
YLD	binned	120	C 2773	6	2010-2011 all,2012DS	WS	GS + de novo GWAS	0.150295	2011 WS	1: S11_8762791 S3_1125848 2: S11_8762791 S3_1221494 3: S5_29162674 S3_1125848 4: S10_14531846 S3_1125848 5: S3_30732907 S3_1125848	0.259421
YLD	binned	120	C 2773	7	2010-2011 all,2012DS	WS	GS + de novo GWAS	0.190912	2011 WS	1: S11_8762798 S11_13823189 S3_1221494 2: S11_8762798 S3_1221494 3: S3_30735830 S3_1221494 4: S10_14531846 S3_1221494 5: S3_30735830 S3_31343488 S4_27629891 S3_1221494	0.630585
YLD	binned	120	C 2773	8	2010-2011 all,2012DS	WS	GS + de novo GWAS	0.118991	2011 WS	1: S11_13823190 S3_1165376 2: S3_5457302 S3_1165376 3: S8_149129 S3_1165376 4: S2_24640279 S10_14531846 S3_1165376 5: S2_17061952 S4_23192573 S1_31227466 S3_1165376	0.505852
YLD	binned	120	C 2773	9	2010-2011 all,2012DS	WS	GS + de novo GWAS	0.187839	2011 WS	1: S11_8759742 S3_1221494 2: S11_8759742 S5_1418368 S3_1221494 3: S11_9794566 S3_1001639 4: S10_14531846 S3_1221494 5: S4_27675334 S5_1418368 S4_23192574 S3_1221494	0.0880501
YLD	binned	120	C 2773	10	2010-2011 all,2012DS	WS	GS + de novo GWAS	0.147861	2011 WS	1: S5_27254978 S3_1221494 2: S8_166946 S3_1221494 3: S2_17564116 S3_1221494 4: S10_14531846 S3_1221494 5: S1_31227466 S4_27675525 S2_12416986 S3_1221494	0.511133
YLD	binned	240	C 1492	1	2010-2011 all,2012DS	WS	GS + de novo GWAS	0.164399	2011 WS	1: S12_26054163 S3_1394477 2: S5_292586 S3_1394477 3: S12_26054163 S3_1394477 4: S4_20187394 S3_1394477 5: S3_31047814 S3_1394477	0.249292
YLD	binned	240	C 1492	2	2010-2011 all,2012DS	WS	GS + de novo GWAS	0.23421	2011 WS	1: S11_8723038 S3_1221494 2: S11_8723038 S3_1221494 3: S11_8723038 S3_1221494 4: S11_8723038 S12_2194618 S9_11070799 S3_1221494 5: S11_8723038 S3_1221494	0.449335
YLD	binned	240	C 1492	3	2010-2011 all,2012DS	WS	GS + de novo GWAS	0.228207	2011 WS	1: S11_8723063 S12_2194902 S3_1221494 2: S12_2194902 S3_1221494 3: S12_2194902 S4_19539203 S3_1221494 4: S12_2194902 S3_1221494 5: S12_2194902 S4_27605693 S1_31227466 S3_1221494	0.425995
YLD	binned	240	C 1492	4	2010-2011 all,2012DS	WS	GS + de novo GWAS	0.326938	2011 WS	1: S11_8723076 S4_19539230 S9_9219728 S3_1221494 2: S11_8723076 S3_1221494 3: S4_19539230 S11_8723076 S3_1221494 4: S11_8723076 S3_1221494 5: S11_8723076 S4_19539230 S1_31227466 S3_1221494	0.516818
YLD	binned	240	C 1492	5	2010-2011 all,2012DS	WS	GS + de novo GWAS	0.163297	2011 WS	1: S10_20703412 S3_1221494 2: S8_19718976 S3_1221494 3: S6_1443927 S3_1221494 4: S1_9456952 S3_1221494 5: S4_27608574 S3_1221494	0.513412
YLD	binned	240	C 1492	6	2010-2011 all,2012DS	WS	GS + de novo GWAS	0.126309	2011 WS	1: S11_3378846 S3_1221494 2: S10_20920754 S3_1221494 3: S11_8937382 S3_1221494 4: S3_30732907 S3_1221494 5: S3_30732907 S3_1221494	0.394477
YLD	binned	240	C 1492	7	2010-2011 all,2012DS	WS	GS + de novo GWAS	0.129276	2011 WS	1: S4_32182048 S3_1221494 2: S5_2182402 S3_1221494 3: S12_26054163 S3_1221494 4: S3_30735830 S3_1221494 5: S3_30735830 S4_27629891 S3_1221494	0.297397
YLD	binned	240	C 1492	8	2010-2011 all,2012DS	WS	GS + de novo GWAS	0.153828	2011 WS	1: S11_9405318 S3_1221494 2: S11_8448410 S3_1221494 3: S11_9405318 S3_1221494 4: S7_4335643 S3_1221494 5: S2_17061952 S3_1221494	0.48384
YLD	binned	240	C 1492	9	2010-2011 all,2012DS	WS	GS + de novo GWAS	0.170559	2011 WS	1: S11_8759742 S3_1221494 2: S11_8759742 S3_1221494 3: S12_25582016 S3_1001639 4: S2_24746215 S3_1221494 5: S4_27675334 S1_31227466 S5_1231084 S3_1221494	0.421201
YLD	binned	240	C 1492	10	2010-2011 all,2012DS	WS	GS + de novo GWAS	0.148981	2011 WS	1: S3_27498143 S3_1221494 2: S11_8454827 S3_1221494 3: S2_17564116 S3_1221494 4: S3_30736426 S3_1221494 5: S1_31227466 S3_1221494	0.500892
YLD	binned	480	BC 770	1	2010-2011 all,2012DS	WS	GS + de novo GWAS	0.153499	2011 WS	1: S5_26782438 S3_1935861 2: S5_292586 S3_1935861 3: S11_14959617 S3_980677 4: S4_20187394 S3_1935861 5: S3_31616244 S3_608947	0.376845
YLD	binned	480	BC 770	2	2010-2011 all,2012DS	WS	GS + de novo GWAS	0.19378	2011 WS	1: S11_8723038 S3_963933 2: S11_8723038 S3_963933 3: S11_8723038 S3_963933 4: S11_8723038 S3_963933 5: S11_8723038 S3_963933	0.00929334
YLD	binned	480	BC 770	3	2010-2011 all,2012DS	WS	GS + de novo GWAS	0.146571	2011 WS	1: S11_8723063 S3_964681 2: S1_10109077 S3_964681 3: S3_31212642 S3_964681 4: S12_2902236 S3_964681 5: S3_31212642 S3_964681	0.33726
YLD	binned	480	BC 770	4	2010-2011 all,2012DS	WS	GS + de novo GWAS	0.318601	2011 WS	1: S11_8723076 S3_980677 2: S11_8723076 S3_980677 3: S11_8723076 S3_980677 4: S11_8723076 S3_980677 5: S11_8723076 S3_980677	0.333059
YLD	binned	480	BC 770	5	2010-2011 all,2012DS	WS	GS + de novo GWAS	0.17233	2011 WS	1: S10_20703412 S3_1935861 2: S8_19718976 S3_508540 3: S6_1443927 S3_508540 4: S7_2458739 S3_1935861 5: S4_27382796 S3_508540	0.377939
YLD	binned	480	BC 770	6	2010-2011 all,2012DS	WS	GS + de novo GWAS	0.175996	2011 WS	1: S11_3378846 S3_984915 2: S8_19718978 S3_984915 3: S3_30732907 S3_984915 4: S3_30732907 S3_984915 5: S3_30732907 S3_984915	0.591971
YLD	binned	480	BC 770	7	2010-2011 all,2012DS	WS	GS + de novo GWAS	0.249897	2011 WS	1: S12_26054163 S3_985094 2: S3_30735830 S3_510533 3: S12_26054163 S3_985094 4: S3_30735830 S3_985094 5: S3_30735830 S3_985094	0.324019
YLD	binned	480	BC 770	8	2010-2011 all,2012DS	WS	GS + de novo GWAS	0.186216	2011 WS	1: S5_25968985 S3_995095 2: S5_991643 S3_995095 3: S3_31260527 S3_995095 4: S12_2194618 S3_995095 5: S3_16974460 S3_995095	0.59095
YLD	binned	480	BC 770	9	2010-2011 all,2012DS	WS	GS + de novo GWAS	0.262163	2011 WS	1: S11_8759742 S12_2194902 S3_1001639 2: S11_8759742 S3_1001639 3: S12_2194902 S3_1001639 4: S12_2194902 S3_1001639 5: S12_2194902 S3_1001639	0.459759
YLD	binned	480	BC 770	10	2010-2011 all,2012DS	WS	GS + de novo GWAS	0.180039	2011 WS	1: S3_27498143 S3_1003372 2: S5_991972 S3_1003372 3: S3_30736426 S3_1003372 4: S3_30736426 S3_1003372 5: S4_23186421 S3_1003372	0.305499
YLD	binned	840	D 446	1	2010-2011 all,2012DS	WS	GS + de novo GWAS	0.15464	2011 WS	1: S5_26782438 S3_980677 2: S4_20187394 S3_980677 3: S11_14959617 S3_980677 4: S4_20187394 S3_980677 5: S4_23186421 S3_608947	0.0444812
YLD	binned	840	D 446	2	2010-2011 all,2012DS	WS	GS + de novo GWAS	0.102777	2011 WS	1: S12_26054163 S3_855310 2: S11_24374914 S9_8510647 3: S12_26054163 S3_855310 4: S7_2529280 S2_15980607 5: S1_31227466 S3_855310	0.0419213
YLD	binned	840	D 446	3	2010-2011 all,2012DS	WS	GS + de novo GWAS	0.0512433	2011 WS	1: S8_22846606 S3_1776157 2: S1_10109077 S3_1776157 3: S8_22846606 S3_855610 4: S3_31107725 S3_1776157 5: S4_27755411 S3_1776157	0.0517739
YLD	binned	840	D 446	4	2010-2011 all,2012DS	WS	GS + de novo GWAS	0.0734504	2011 WS	1: S4_27755523 S3_1795075 2: S4_20180836 S3_1795075 3: S4_27755523 S3_1795075 4: S4_31949604 S3_1795075 5: S4_27755523 S3_1795075	0.04292
YLD	binned	840	D 446	5	2010-2011 all,2012DS	WS	GS + de novo GWAS	0.0356013	2011 WS	1: S5_26061513 S3_1795105 2: S10_19408203 S3_1795105 3: S3_26284927 S3_1795105 4: S4_12621994 S3_1795105 5: S3_16937030 S3_1795105	0.0251189
YLD	binned	840	D 446	6	2010-2011 all,2012DS	WS	GS + de novo GWAS	0.0538765	2011 WS	1: S11_3378846 S3_1816615 2: S10_19408318 S3_1816615 3: S6_849944 S3_858157 4: S6_849944 S3_1816615 5: S3_16940025 S3_1816615	0.0177588
YLD	binned	840	D 446	7	2010-2011 all,2012DS	WS	GS + de novo GWAS	0.0635011	2011 WS	1: S5_26061673 S3_858160 2: S11_7612691 S2_2042539 3: S12_26116505 S3_858160 4: S1_42965667 S3_1826398 5: S3_16953116 S3_858160	0.013017
YLD	binned	840	D 446	8	2010-2011 all,2012DS	WS	GS + de novo GWAS	0.0245871	2011 WS	1: S3_27498125 S3_1826401 2: S11_8448410 S3_858567 3: S4_19539203 4: S1_8657906 S3_1826401 5: S4_19539203 S3_1826401	0.0110031
YLD	binned	840	D 446	9	2010-2011 all,2012DS	WS	GS + de novo GWAS	0.202817	2011 WS	1: S4_19539230 S3_1830562 2: S4_19539230 S3_858612 3: S4_19539230 S3_858612 4: S4_19539230 S3_1830562 5: S4_19539230 S3_1830562	0.0176031
YLD	binned	840	D 446	10	2010-2011 all,2012DS	WS	GS + de novo GWAS	0.13792	2011 WS	1: S3_27498143 S3_860486 2: S11_8454827 S3_860486 3: S4_19589475 S3_860486 4: S12_2194618 S3_1830920 5: S3_16974596 S3_1830920	0.0137863
YLD	binned	1200	EFG 314	1	2010-2011 all,2012DS	WS	GS + de novo GWAS	0.18007	2011 WS	1: S3_27513665 S3_1394477 2: S4_8719337 S3_1394477 3: S4_23186421 S3_1394477 4: S2_25634381 S3_1394477 5: S4_23186421 S3_1394477	0.0914841
YLD	binned	1200	EFG 314	2	2010-2011 all,2012DS	WS	GS + de novo GWAS	-0.0217343	2011 WS	1: S8_22846606 S3_1269941 2: S11_9682208 S3_1269941 3: S8_22846606 S3_1269941 4: S1_9602842 S3_1269941 5: S4_27605692 S3_1269941	0.0186756
YLD	binned	1200	EFG 314	3	2010-2011 all,2012DS	WS	GS + de novo GWAS	0.0161385	2011 WS	1: S3_7642647 S3_1320779 2: S11_8444975 S3_1320779 3: S10_13211244 S3_1320779 4: S3_31212642 S3_1320779 5: S4_27605693 S3_1320779	0.0671585
YLD	binned	1200	EFG 314	4	2010-2011 all,2012DS	WS	GS + de novo GWAS	0.0560145	2011 WS	1: S10_20703390 S3_1342244 2: S8_56588 S3_1342244 3: S10_13211261 S3_1342244 4: S4_19232344 S3_1342244 5: S10_13211261 S3_1342244	0.0249056
YLD	binned	1200	EFG 314	5	2010-2011 all,2012DS	WS	GS + de novo GWAS	0.0279835	2011 WS	1: S10_20703412 S3_1394477 2: S10_2459452 S3_1394477 3: S4_27608574 S3_1394477 4: S7_2458739 S3_1394477 5: S4_27608574 S3_1394477	0.065792
YLD	binned	1200	EFG 314	6	2010-2011 all,2012DS	WS	GS + de novo GWAS	-0.050319	2011 WS	1: S12_2407700 S3_1672706 2: S10_20714393 S3_1672706 3: S10_13211510 S3_1672706 4: S1_9616168 S3_1672706 5: S10_13211510 S3_1672706	0.0271033
YLD	binned	1200	EFG 314	7	2010-2011 all,2012DS	WS	GS + de novo GWAS	-0.0377762	2011 WS	1: S4_27629891 S3_1681756 2: S6_22972176 S3_1681756 3: S4_27629891 S3_1681756 4: S7_2478536 S3_1681756 5: S4_27629891 S3_1681756	0.0198206
YLD	binned	1200	EFG 314	8	2010-2011 all,2012DS	WS	GS + de novo GWAS	-0.0379646	2011 WS	1: S3_31260527 S8_8436233 2: S11_8448410 S5_11080472 3: S3_31260527 S11_24127842 4: S1_8657906 S2_15607737 5: S3_16974460 S2_15607737	0.0217853
YLD	binned	1200	EFG 314	9	2010-2011 all,2012DS	WS	GS + de novo GWAS	0.0410548	2011 WS	1: S4_27675334 S3_1776157 2: S5_1231084 S3_1776157 3: S3_27470341 S3_1776157 4: S3_31274817 S3_1776157 5: S4_27675334 S3_1776157	0.0360471
YLD	binned	1200	EFG 314	10	2010-2011 all,2012DS	WS	GS + de novo GWAS	-0.0261278	2011 WS	1: S3_27498120 S3_1795075 2: S11_8454827 S3_1795075 3: S11_15647781 S3_1795075 4: S3_31274915 S3_1795075 5: S4_27675525 S3_1795075	0.0488721
YLD	binned	1800	DEF 212	1	2010-2011 all,2012DS	WS	GS + de novo GWAS	0.205483	2011 WS	1: S3_27513665 S3_980677 2: S4_8719337 S3_980677 3: S3_30597700 S3_980677 4: S2_25634381 S3_980677 5: S3_31616244 S3_980677	0.0305773
YLD	binned	1800	DEF 212	2	2010-2011 all,2012DS	WS	GS + de novo GWAS	0.00226596	2011 WS	1: S5_25204845 S3_1826398 2: S5_25204845 S9_7224741 3: S3_30601059 S5_27005575 4: S6_131133 S3_1826398 5: S4_27009862 S3_1826398	0.094946
YLD	binned	1800	DEF 212	3	2010-2011 all,2012DS	WS	GS + de novo GWAS	-0.0663188	2011 WS	1: S3_7642647 S3_1826401 2: S3_5450085 S3_179174 3: S9_146652 S3_1826401 4: S7_3610272 S3_1826401 5: S3_30603307 S3_1826401	0.138097
YLD	binned	1800	DEF 212	4	2010-2011 all,2012DS	WS	GS + de novo GWAS	0.0292958	2011 WS	1: S5_25208816 S3_1830562 2: S8_56588 S3_1830562 3: S3_30603820 S8_9002975 4: S4_19815732 S3_1830562 5: S4_19815732 S3_1830562	0.115527
YLD	binned	1800	DEF 212	5	2010-2011 all,2012DS	WS	GS + de novo GWAS	0.00281498	2011 WS	1: S7_3620480 S3_1830920 2: S11_9002638 S3_1830920 3: S1_31227466 S3_1830920 4: S4_12621994 S3_1830920 5: S1_31227466 S3_1830920	0.0334134
YLD	binned	1800	DEF 212	6	2010-2011 all,2012DS	WS	GS + de novo GWAS	0.0334333	2011 WS	1: S3_27470341 S3_1831602 2: S4_7217071 S2_2042539 3: S3_27470341 S8_9003214 4: S4_12622021 S3_1831602 5: S3_30608057 S3_1831602	0.0381679
YLD	binned	1800	DEF 212	7	2010-2011 all,2012DS	WS	GS + de novo GWAS	0.0857209	2011 WS	1: S4_19820240 S3_1833248 2: S4_19820240 S3_1833248 3: S4_19820240 S1_10867434 4: S4_12633944 S3_1833248 5: S4_19820240 S3_1833248	0.0683043
YLD	binned	1800	DEF 212	8	2010-2011 all,2012DS	WS	GS + de novo GWAS	0.0252749	2011 WS	1: S4_19820241 S3_1833420 2: S3_5457302 S10_16210161 3: S4_19820241 S1_10867457 4: S4_19820241 S3_1833420 5: S4_19820241 S3_1833420	0.0129003
YLD	binned	1800	DEF 212	9	2010-2011 all,2012DS	WS	GS + de novo GWAS	0.0840987	2011 WS	1: S3_27498137 S3_1838728 2: S3_27498137 S3_204791 3: S11_5463853 S11_18040112 4: S11_5463853 S3_1838728 5: S11_5463853 S3_1838728	0.0438075
YLD	binned	1800	DEF 212	10	2010-2011 all,2012DS	WS	GS + de novo GWAS	0.0173115	2011 WS	1: S3_27498143 S3_1841277 2: S3_5457672 S11_23437000 3: S3_5457672 S11_23437000 4: S12_2194618 S3_1841277 5: S3_16937030 S3_1841277	0.0692165
YLD	binned	2400	DE 160	1	2010-2011 all,2012DS	WS	GS + de novo GWAS	0.190407	2011 WS	1: S3_27513665 S3_980677 2: S4_8719337 S3_980677 3: S3_10042362 S3_980677 4: S3_31616244 S3_980677 5: S3_31616244 S3_980677	0.0949978
YLD	binned	2400	DE 160	2	2010-2011 all,2012DS	WS	GS + de novo GWAS	0.0124235	2011 WS	1: S3_31212071 S11_16818091 2: S11_9682208 S9_7224741 3: S3_31212071 S5_24014117 4: S1_9602842 S11_24007622 5: S3_31212071 S11_24007622	0.122289
YLD	binned	2400	DE 160	3	2010-2011 all,2012DS	WS	GS + de novo GWAS	0.058539	2011 WS	1: S3_7642647 S11_16818118 2: S5_35859 S3_179174 3: S3_31212642 S11_16818118 4: S3_31212642 S3_179174 5: S3_31212642 S11_24007623	0.033341
YLD	binned	2400	DE 160	4	2010-2011 all,2012DS	WS	GS + de novo GWAS	0.136046	2011 WS	1: S2_12416986 S8_9616794 2: S8_56588 S6_19555482 3: S2_12416986 4: S2_12416986 S2_16804407 5: S2_12416986 S2_16804407	0.281045
YLD	binned	2400	DE 160	5	2010-2011 all,2012DS	WS	GS + de novo GWAS	0.0155621	2011 WS	1: S3_31248419 S8_9616804 2: S10_2459452 S6_19555486 3: S3_31248419 S11_24007642 4: S7_2458739 S3_16937030 5: S3_16937030 S11_24007642	0.0703471
YLD	binned	2400	DE 160	6	2010-2011 all,2012DS	WS	GS + de novo GWAS	-0.00241137	2011 WS	1: S12_2407700 S5_28815566 2: S4_7217071 S2_78703 3: S6_151805 S5_28815566 4: S4_7217071 S5_28815566 5: S3_16940025 S11_19230047	0.0659495
YLD	binned	2400	DE 160	7	2010-2011 all,2012DS	WS	GS + de novo GWAS	0.0430294	2011 WS	1: S3_31260501 S8_9616826 2: S6_26472408 S4_33690865 3: S3_31260501 S11_24127841 4: S7_2478536 S11_24127841 5: S3_16953116 S2_16818476	0.0618323
YLD	binned	2400	DE 160	8	2010-2011 all,2012DS	WS	GS + de novo GWAS	0.00990671	2011 WS	1: S3_31260527 S3_14462096 2: S7_15011547 S3_196654 3: S3_31260527 S6_19572575 4: S7_2478540 S2_16818496 5: S3_16974460 S2_16818496	0.147331
YLD	binned	2400	DE 160	9	2010-2011 all,2012DS	WS	GS + de novo GWAS	0.103241	2011 WS	1: S3_27470341 S1_43236289 2: S10_2508303 S3_204791 3: S3_27470341 S11_24127846 4: S3_31274817 S2_13096593 5: S3_31274817 S2_13096593	0.102146
YLD	binned	2400	DE 160	10	2010-2011 all,2012DS	WS	GS + de novo GWAS	0.0531276	2011 WS	1: S3_27498120 S2_19230689 2: S3_16974596 S8_26442562 3: S3_27498120 S11_24127865 4: S3_31274915 S11_16850272 5: S3_16974596 S11_24127865	0.0652521
YLD	binned	3600	G 109	1	2010-2011 all,2012DS	WS	GS + de novo GWAS	0.165678	2011 WS	1: S1_11497147 S3_980677 2: S4_8719337 S3_980677 3: S6_24362288 S3_980677 4: S11_19364779 S3_980677 5: S3_31616244 S3_980677	0.0786007
YLD	binned	3600	G 109	2	2010-2011 all,2012DS	WS	GS + de novo GWAS	0.0454812	2011 WS	1: S5_25204845 S2_10818197 2: S5_25204845 S3_179040 3: S6_131133 S5_28804433 4: S6_131133 S12_14410394 5: S2_18000162 S2_10818197	0.159087
YLD	binned	3600	G 109	3	2010-2011 all,2012DS	WS	GS + de novo GWAS	-0.114309	2011 WS	1: S3_7642647 S3_179174 2: S5_35859 S3_179174 3: S9_146652 S3_179174 4: S7_3610272 S3_179174 5: S3_7642647 S3_179174	0.140215
YLD	binned	3600	G 109	4	2010-2011 all,2012DS	WS	GS + de novo GWAS	-0.0431639	2011 WS	1: S5_25208816 S1_43236289 2: S8_56588 S1_3608856 3: S5_25208816 S5_28805793 4: S7_7325004 S3_3601836 5: S12_3606085 S2_18000188	0.0873098
YLD	binned	3600	G 109	5	2010-2011 all,2012DS	WS	GS + de novo GWAS	-0.0495973	2011 WS	1: S7_3620480 S1_43236289 2: S5_46629 S3_190374 3: S11_18030422 S5_28805926 4: S7_3620480 S5_25210828 5: S2_73567 S5_25210828	0.126561
YLD	binned	3600	G 109	6	2010-2011 all,2012DS	WS	GS + de novo GWAS	-0.0234911	2011 WS	1: S11_7265340 S11_18037851 2: S4_7217071 S2_78703 3: S6_151805 S5_28815566 4: S4_7217071 S5_25212817 5: S4_7217071 S5_25212817	0.219379
YLD	binned	3600	G 109	7	2010-2011 all,2012DS	WS	GS + de novo GWAS	-0.0600053	2011 WS	1: S11_14509978 S11_18039394 2: S4_10832591 S6_18979472 3: S4_29221980 S1_10867434 4: S7_7349834 S3_3601881 5: S6_162782 S5_11080461	0.109685
YLD	binned	3600	G 109	8	2010-2011 all,2012DS	WS	GS + de novo GWAS	-0.0357871	2011 WS	1: S7_15011547 S11_18039571 2: S7_15011547 S3_196654 3: S1_32586040 S11_18039571 4: S7_7351498 S5_11080472 5: S2_18033432 S5_11080472	0.126577
YLD	binned	3600	G 109	9	2010-2011 all,2012DS	WS	GS + de novo GWAS	-0.0564517	2011 WS	1: S5_28818083 S11_18040112 2: S5_69377 S3_204791 3: S1_32592496 S11_18040112 4: S7_7351501 S3_204791 5: S2_18033463 S5_11080477	0.040548
YLD	binned	3600	G 109	10	2010-2011 all,2012DS	WS	GS + de novo GWAS	-0.0700413	2011 WS	1: S10_7243765 S11_18040138 2: S1_10889567 S5_11080514 3: S6_163713 S1_10889567 4: S7_7351504 S5_11080514 5: S6_163713 S5_11080514	0.057185
YLD	binned	4800	FG 83	1	2010-2011 all,2012DS	WS	GS + de novo GWAS	0.105264	2011 WS	1: S2_17016140 S3_980677 2: S4_8719337 S3_980677 3: S2_17016140 S3_980677 4: S3_31616244 S3_980677 5: S3_31616244 S2_17016140 S3_980677	0.162707
YLD	binned	4800	FG 83	2	2010-2011 all,2012DS	WS	GS + de novo GWAS	0.0224049	2011 WS	1: S11_9682208 S11_24007622 2: S11_9682208 S3_179040 3: S11_9682208 S5_24014117 4: S6_131133 S11_24007622 5: S11_9682208 S11_24007622	0.260031
YLD	binned	4800	FG 83	3	2010-2011 all,2012DS	WS	GS + de novo GWAS	-0.0733164	2011 WS	1: S2_33683658 S8_9616791 2: S5_35859 S3_179174 3: S9_146652 S11_24007623 4: S1_9612496 S3_179174 5: S3_24014490 S11_24007623	0.213092
YLD	binned	4800	FG 83	4	2010-2011 all,2012DS	WS	GS + de novo GWAS	0.00555031	2011 WS	1: S1_9612632 S1_43236289 2: S8_56588 S6_19555482 3: S8_56588 S11_24007639 4: S4_19232344 S12_14410595 5: S3_24044687 S11_24007639	0.0532431
YLD	binned	4800	FG 83	5	2010-2011 all,2012DS	WS	GS + de novo GWAS	0.00538564	2011 WS	1: S7_40840 S8_9616804 2: S5_46629 S6_19555486 3: S2_73567 S11_24007642 4: S2_73567 S2_14890493 5: S2_73567 S2_14890493	0.0900472
YLD	binned	4800	FG 83	6	2010-2011 all,2012DS	WS	GS + de novo GWAS	0.00771248	2011 WS	1: S10_4852620 S5_28815566 2: S5_62739 S2_78703 3: S6_151805 S5_28815566 4: S4_9669038 S5_28815566 5: S4_29170844 S11_19230047	0.104671
YLD	binned	4800	FG 83	7	2010-2011 all,2012DS	WS	GS + de novo GWAS	-0.0709329	2011 WS	1: S11_14509978 S8_9616826 2: S1_24015237 S4_33690865 3: S4_29221980 S11_24127841 4: S9_9604209 S11_24127841 5: S6_9604741 S11_24127841	0.390719
YLD	binned	4800	FG 83	8	2010-2011 all,2012DS	WS	GS + de novo GWAS	-0.0460158	2011 WS	1: S7_15011547 S3_14462096 2: S7_15011547 S3_196654 3: S5_19262273 S6_19572575 4: S7_9955152 S11_24127842 5: S6_9604787 S11_24127842	0.274516
YLD	binned	4800	FG 83	9	2010-2011 all,2012DS	WS	GS + de novo GWAS	0.0873767	2011 WS	1: S1_9633974 S2_19230683 2: S3_4822895 S3_204791 3: S3_4822895 S11_24127846 4: S3_4822895 S3_204791 5: S3_4822895 S11_24127846	0.49065
YLD	binned	4800	FG 83	10	2010-2011 all,2012DS	WS	GS + de novo GWAS	0.0290898	2011 WS	1: S9_19411690 S2_19230689 2: S4_10077714 S6_19576008 3: S6_163713 S11_24127865 4: S7_4908758 S11_24127865 5: S9_19411690 S2_19230689	0.118096
FLW	random		A 9729	1	2009-2011 DS only	DS	GS + de novo GWAS	0.588256	2011 DS	1: S3_1125848 S3_604056 S3_246908 2: S3_1125848 S3_964681 S3_246908 3: S3_1125848 S3_565311 S3_246908 4: S3_1125848 S3_964681 S3_1672706 5: S3_1125848 S3_565311 S3_246908	3.14e-07
FLW	random		A 9729	2	2009-2011 DS only	DS	GS + de novo GWAS	0.562126	2011 DS	1: S3_1109404 S3_734213 S3_234156 2: S3_1109404 S3_715299 S3_409846 3: S3_1109404 S3_565310 S3_409846 4: S3_1320779 S3_715299 S3_1795105 5: S3_1320779 S3_565310 S3_409846	1.62e-08
FLW	random		A 9729	3	2009-2011 DS only	DS	GS + de novo GWAS	0.563556	2011 DS	1: S3_1125848 S3_1935861 S3_565311 2: S3_1109404 S3_565311 S3_390878 3: S3_1125848 S3_565311 S3_345464 4: S3_1125848 S3_565311 S3_1935861 5: S3_1125848 S3_565311 S3_390878	1.04e-09
FLW	random		A 9729	4	2009-2011 DS only	DS	GS + de novo GWAS	0.570466	2011 DS	1: S3_1394477 S3_604057 S3_384666 2: S3_1394477 S3_510533 S3_390883 3: S3_1094192 S3_565310 S3_427454 4: S3_1394477 S3_510533 S3_1672706 5: S3_1394477 S3_508540 S3_390883	1.05e-07
FLW	random		A 9729	5	2009-2011 DS only	DS	GS + de novo GWAS	0.549505	2011 DS	1: S3_1008723 S3_555474 S3_384666 2: S3_643084 S3_1008723 S3_384666 3: S3_1008723 S3_508540 S3_384666 4: S3_1008723 S3_555474 S3_484323 5: S3_1008723 S3_508540 S3_484323	2.94e-08
FLW	random		A 9729	6	2009-2011 DS only	DS	GS + de novo GWAS	0.604626	2011 DS	1: S3_1125848 S3_248383 S3_510533 2: S3_1125848 S3_510533 S3_248383 3: S3_1125848 S3_510533 S3_248383 4: S3_1125848 S3_715299 S3_248383 5: S3_1125848 S3_510533 S3_248383	9.22e-09
FLW	random		A 9729	7	2009-2011 DS only	DS	GS + de novo GWAS	0.599554	2011 DS	1: S3_1221494 S3_248383 S3_637464 2: S3_1394477 S3_964681 S3_390878 3: S3_1221494 S3_964681 S3_248383 4: S3_1221494 S3_964681 S3_484323 5: S3_1221494 S3_964681 S3_484323	5.52e-09
FLW	random		A 9729	8	2009-2011 DS only	DS	GS + de novo GWAS	0.610299	2011 DS	1: S3_1165376 S3_555474 S3_345681 2: S3_1165376 S3_715489 S3_345681 3: S3_1165376 S3_565311 S3_345681 4: S3_1165376 S3_565311 S3_1795105 5: S3_1165376 S3_565311 S3_295556	1.77e-07
FLW	random		A 9729	9	2009-2011 DS only	DS	GS + de novo GWAS	0.574607	2011 DS	1: S3_1194477 S3_995095 S3_443301 2: S3_1320779 S3_995095 S3_443301 3: S3_1194477 S3_995095 S3_443301 4: S3_1194477 S3_995095 S3_443301 5: S3_1194477 S3_608927 S3_443301	1.69e-08
FLW	random		A 9729	10	2009-2011 DS only	DS	GS + de novo GWAS	0.650588	2011 DS	1: S3_1269941 S3_539835 S3_246908 2: S3_1269941 S3_963933 S3_390878 3: S3_1269941 S3_963933 S3_390878 4: S3_1269941 S3_963933 S3_246908 5: S3_1269941 S3_984915 S3_390878	9.69e-08
FLW	random		A 5814	1	2009-2011 DS only	DS	GS + de novo GWAS	0.530124	2011 DS	1: S3_539835 S3_1092199 S3_484323 2: S3_1025736 S3_724137 S3_484323 3: S3_643084 S3_1025736 S3_484323 4: S3_1092199 S3_724137 S3_484323 5: S3_1092199 S3_539835 S3_484323	7.82e-08
FLW	random		A 5814	2	2009-2011 DS only	DS	GS + de novo GWAS	0.604318	2011 DS	1: S3_1165376 S3_608927 S3_443301 2: S3_1165376 S3_724137 S3_390878 3: S3_1165376 S3_565309 S3_443301 4: S3_1165376 S3_608927 S3_443301 5: S3_1165376 S3_608927 S3_443301	3.49e-08
FLW	random		A 5814	3	2009-2011 DS only	DS	GS + de novo GWAS	0.585399	2011 DS	1: S3_1174616 S3_608927 S3_234156 2: S3_964681 S3_1174616 S3_390878 3: S3_964681 S3_1174616 S3_390878 4: S3_964681 S3_1174616 S3_390878 5: S3_964681 S3_1174616 S3_390878	1.77e-07
FLW	random		A 5814	4	2009-2011 DS only	DS	GS + de novo GWAS	0.603845	2011 DS	1: S3_1394477 S3_608927 S3_455767 2: S3_1394477 S3_608927 S3_390883 3: S3_1394477 S3_508540 S3_390883 4: S3_1394477 S3_608927 S3_455767 5: S3_1394477 S3_608927 S3_390883	2.38e-07
FLW	random		A 5814	5	2009-2011 DS only	DS	GS + de novo GWAS	0.608606	2011 DS	1: S3_1221494 S3_248339 S3_604057 2: S3_1221494 S3_604057 S3_248339 3: S3_1221494 S3_744238 S3_248339 4: S3_1221494 S3_744238 S3_1795105 5: S3_1221494 S3_744238 S3_248339	5.48e-09
FLW	random		A 5814	6	2009-2011 DS only	DS	GS + de novo GWAS	0.573689	2011 DS	1: S3_1194477 S3_744238 S3_384799 2: S3_1320779 S3_508540 S3_384799 3: S3_1194477 S3_508540 S3_384799 4: S3_1194477 S3_508540 S3_384799 5: S3_1194477 S3_508540 S3_384799	1.17e-07
FLW	random		A 5814	7	2009-2011 DS only	DS	GS + de novo GWAS	0.646982	2011 DS	1: S3_1269941 S3_964681 S3_384666 2: S3_1269941 S3_964681 S3_390925 3: S3_1269941 S3_963933 S3_384799 4: S3_1269941 S3_964681 S3_384799 5: S3_1269941 S3_964681 S3_384799	1.75e-07
FLW	random		A 5814	8	2009-2011 DS only	DS	GS + de novo GWAS	0.616919	2011 DS	1: S3_1165376 S3_734579 S3_1935861 2: S3_1165376 S3_390925 S3_734579 3: S3_1165376 S3_734579 S3_276503 4: S3_1165376 S3_1935861 S3_734579 5: S3_1165376 S3_734579 S3_390925	5.17e-08
FLW	random		A 5814	9	2009-2011 DS only	DS	GS + de novo GWAS	0.570097	2011 DS	1: S3_1003372 S3_604057 S3_1935861 2: S3_1194477 S3_510533 S3_390878 3: S3_1194477 S3_508540 S3_427454 4: S3_1194477 S3_1935861 S3_510533 5: S3_1194477 S3_508540 S3_390878	7.97e-09
FLW	random		A 5814	10	2009-2011 DS only	DS	GS + de novo GWAS	0.588117	2011 DS	1: S3_1394477 S3_604056 S3_234156 2: S3_1394477 S3_715299 S3_234156 3: S3_1394477 S3_863831 S3_234156 4: S3_1394477 S3_715299 S3_1795105 5: S3_1194477 S3_863831 S3_234156	2e-06
FLW	random		AB 2773	1	2009-2011 DS only	DS	GS + de novo GWAS	0.517757	2011 DS	1: S3_539835 S3_390883 S3_3275052 2: S3_549875 S3_390883 3: S3_539835 S3_390883 S5_28521350 4: S3_539835 S3_390883 S3_1859204 5: S3_549875 S3_390883 S3_1859204	0.00806936
FLW	random		AB 2773	2	2009-2011 DS only	DS	GS + de novo GWAS	0.526691	2011 DS	1: S3_555474 S3_365434 S3_1816615 2: S3_608927 S3_268247 S3_1816615 3: S3_565311 S3_425449 S8_4055234 4: S3_608927 S3_1816615 S3_268247 5: S3_565311 S3_1816615 S3_365434	0.00335396
FLW	random		AB 2773	3	2009-2011 DS only	DS	GS + de novo GWAS	0.562046	2011 DS	1: S3_1125178 S3_248339 S3_963933 2: S3_963933 S3_1125178 S3_404053 3: S3_963933 S3_248339 S3_1125178 4: S3_1125178 S3_963933 S3_248339 5: S3_1125178 S3_963933 S3_248339	9.85e-09
FLW	random		AB 2773	4	2009-2011 DS only	DS	GS + de novo GWAS	0.56661	2011 DS	1: S3_1179404 S3_248339 S3_608927 2: S3_1179404 S3_958120 S3_390925 3: S3_1179404 S3_565311 S3_248339 4: S3_1179404 S3_608927 S3_248339 5: S3_565311 S3_1179404 S3_248339	1.88e-08
FLW	random		AB 2773	5	2009-2011 DS only	DS	GS + de novo GWAS	0.58772	2011 DS	1: S3_1320779 S3_638836 S3_484323 2: S3_1320779 S3_549875 S3_484323 3: S3_1320779 S3_765107 S3_484323 4: S3_1320779 S3_484323 S3_638836 5: S3_1320779 S3_549875 S3_484323	1.14e-07
FLW	random		AB 2773	6	2009-2011 DS only	DS	GS + de novo GWAS	0.559889	2011 DS	1: S3_638836 S3_291153 2: S3_638836 S3_291153 S2_2085017 3: S3_638836 S3_393512 4: S3_638836 S3_393512 S3_3273939 5: S3_638836 S3_291153 S3_3273939	0.00465107
FLW	random		AB 2773	7	2009-2011 DS only	DS	GS + de novo GWAS	0.525055	2011 DS	1: S3_638836 S3_370929 S3_1830562 2: S3_638836 3: S3_565310 S3_370929 S11_16737343 4: S3_565310 S3_1830562 S3_370929 5: S3_565310 S3_370929 S3_1830562	0.00778335
FLW	random		AB 2773	8	2009-2011 DS only	DS	GS + de novo GWAS	0.57175	2011 DS	1: S3_985094 S3_427454 2: S3_985094 S3_390925 3: S3_985094 S3_427454 S8_9667900 4: S3_985094 S3_390925 S3_1848847 5: S3_985094 S3_390925	0.00320673
FLW	random		AB 2773	9	2009-2011 DS only	DS	GS + de novo GWAS	0.549782	2011 DS	1: S3_950277 S3_295556 S11_15988388 2: S3_950277 S3_295556 3: S3_950277 S3_295556 S8_9667855 4: S3_950277 S3_295556 5: S3_950277 S3_295556	0.0114482
FLW	random		AB 2773	10	2009-2011 DS only	DS	GS + de novo GWAS	0.590226	2011 DS	1: S3_1194477 S3_608947 S3_388693 2: S3_1194477 S3_390883 S3_608947 3: S3_1194477 S3_608947 S3_390883 4: S3_1194477 S3_608947 S3_390883 5: S3_1194477 S3_608947 S3_390883	8.68e-07
FLW	random		AB 1492	1	2009-2011 DS only	DS	GS + de novo GWAS	0.566103	2011 DS	1: S3_1394477 S3_850783 S3_443301 2: S3_1394477 S3_443301 S3_508608 3: S3_1394477 S3_508608 S3_443301 4: S3_1394477 S3_443301 S3_508608 5: S3_1394477 S3_443301 S3_508608	9.84e-08
FLW	random		AB 1492	2	2009-2011 DS only	DS	GS + de novo GWAS	0.576101	2011 DS	1: S3_604057 S3_384685 2: S3_964681 S3_384685 3: S3_964681 S3_384685 S8_4242268 4: S3_964681 S3_384685 5: S3_964681 S3_384685 S3_3273957	0.0118949
FLW	random		AB 1492	3	2009-2011 DS only	DS	GS + de novo GWAS	0.573979	2011 DS	1: S3_1179404 S3_390878 S3_1816615 2: S3_1179404 S3_390878 S3_1816615 3: S3_1179404 S3_390878 S8_9667855 4: S3_1179404 S3_390878 S3_1816615 5: S3_1179404 S3_390878 S3_1816615	0.00269572
FLW	random		AB 1492	4	2009-2011 DS only	DS	GS + de novo GWAS	0.560788	2011 DS	1: S3_1025736 S3_963216 2: S3_1025736 S3_963216 3: S3_963216 S3_1025736 4: S3_963216 S3_1025736 S3_1842637 5: S3_1025736 S3_963216 S3_1842637	0.00221643
FLW	random		AB 1492	5	2009-2011 DS only	DS	GS + de novo GWAS	0.510531	2011 DS	1: S3_950277 S3_268871 2: S3_724137 S3_268871 3: S3_813402 S3_268871 4: S3_724137 S3_268871 S3_2152988 5: S3_813402 S3_268871	0.00605067
FLW	random		AB 1492	6	2009-2011 DS only	DS	GS + de novo GWAS	0.56112	2011 DS	1: S3_539918 2: S3_539918 3: S3_539918 S6_19813461 4: S3_539918 S3_1847112 5: S3_539918 S2_29462960 S3_1847112	0.0167178
FLW	random		AB 1492	7	2009-2011 DS only	DS	GS + de novo GWAS	0.588761	2011 DS	1: S3_1221494 S3_813402 S3_365433 2: S3_1221494 S3_813402 S3_340650 3: S3_1221494 S3_813402 S3_340650 4: S3_1221494 S3_813402 S3_340650 5: S3_1221494 S3_813402 S3_340650	1.73e-05
FLW	random		AB 1492	8	2009-2011 DS only	DS	GS + de novo GWAS	0.402311	2011 DS	1: S3_864112 2: S9_21381458 3: S3_864112 4: S3_864112 5: S3_881362	0.13226
FLW	random		AB 1492	9	2009-2011 DS only	DS	GS + de novo GWAS	0.597109	2011 DS	1: S3_1125848 S3_365434 S3_863438 2: S3_1125848 S3_388403 S3_863438 3: S3_1125848 S3_388403 S3_863438 4: S3_1125848 S3_388403 S3_863438 5: S3_1125848 S3_388403 S3_863438	0.00384096
FLW	random		AB 1492	10	2009-2011 DS only	DS	GS + de novo GWAS	0.574543	2011 DS	1: S3_980677 S3_427454 2: S3_980677 S3_427454 S1_3953703 3: S3_980677 S3_427454 S8_9291742 4: S3_980677 S3_427454 5: S3_980677 S3_427454 S8_9291742	0.0135771
FLW	random		A 770	1	2009-2011 DS only	DS	GS + de novo GWAS	0.551319	2011 DS	1: S3_604056 2: S3_604056 3: S3_637464 S8_4137990 4: S3_637464 5: S3_604056 S8_4137990	0.0122101
FLW	random		A 770	2	2009-2011 DS only	DS	GS + de novo GWAS	0.582032	2011 DS	1: S3_734213 S3_1092199 S3_455767 2: S3_734213 S3_1092199 S3_455767 3: S3_984915 S3_1092199 S3_455767 4: S3_1092199 S3_734213 S3_455767 5: S3_1092199 S3_984915 S3_455767	2.93e-06
FLW	random		A 770	3	2009-2011 DS only	DS	GS + de novo GWAS	0.51357	2011 DS	1: S3_430324 S3_866089 2: S3_430324 S3_866089 3: S3_430324 S3_866089 4: S3_866089 S3_430324 S3_1893633 5: S3_430324 S3_866089	0.00571372
FLW	random		A 770	4	2009-2011 DS only	DS	GS + de novo GWAS	0.557615	2011 DS	1: S3_637464 2: S3_637464 3: S3_549797 4: S3_637464 5: S3_637464	3.35e-09
FLW	random		A 770	5	2009-2011 DS only	DS	GS + de novo GWAS	0.540553	2011 DS	1: S3_734579 S3_345464 S11_17499823 2: S3_390883 S3_734579 3: S3_734579 S3_345464 4: S3_734579 S3_345464 S3_1842637 5: S3_734579 S3_390883	0.00532065
FLW	random		A 770	6	2009-2011 DS only	DS	GS + de novo GWAS	0.587928	2011 DS	1: S3_734213 S3_390925 2: S3_734213 S3_390925 3: S3_734213 S3_390925 4: S3_734213 S3_390925 5: S3_734213 S3_390925	1.4e-06
FLW	random		A 770	7	2009-2011 DS only	DS	GS + de novo GWAS	0.572404	2011 DS	1: S3_539835 S3_365434 2: S3_539835 S3_268208 3: S3_549798 S3_365434 4: S3_539835 S3_365434 5: S3_539835 S3_365434	1.36e-05
FLW	random		A 770	8	2009-2011 DS only	DS	GS + de novo GWAS	0.644493	2011 DS	1: S3_1269941 S3_295556 2: S3_1269941 S3_295556 3: S3_1269941 S3_295556 4: S3_1269941 S3_295556 5: S3_1269941 S3_295556	5.33e-06
FLW	random		A 770	9	2009-2011 DS only	DS	GS + de novo GWAS	0.499993	2011 DS	1: S3_1935861 2: S3_1935861 S10_1785971 3: S3_1935861 4: S3_1935861 5: S3_1935861	0.00540788
FLW	random		A 770	10	2009-2011 DS only	DS	GS + de novo GWAS	0.632101	2011 DS	1: S3_1269941 S3_980677 2: S3_1269941 S3_980677 3: S3_1269941 S3_980677 4: S3_1269941 S3_980677 S3_1878409 5: S3_1269941 S3_980677	0.000399889
FLW	random		BC 446	1	2009-2011 DS only	DS	GS + de novo GWAS	0.357672	2011 DS	1: S11_18303957 2: S11_23389715 3: S11_18303957 4: S5_11080461 5: S5_11080461	0.366286
FLW	random		BC 446	2	2009-2011 DS only	DS	GS + de novo GWAS	0.571282	2011 DS	1: S3_484323 S3_715489 2: S3_715489 S3_484323 3: S3_715489 S3_484323 S6_2938469 4: S3_484323 S3_715489 5: S3_484323 S3_715489	0.0057132
FLW	random		BC 446	3	2009-2011 DS only	DS	GS + de novo GWAS	0.338696	2011 DS	1: S3_1831602 2: S3_1831602 3: S5_26914610 S11_16737501 4: S3_1831602 5: S3_1831602	0.145566
FLW	random		BC 446	4	2009-2011 DS only	DS	GS + de novo GWAS	0.551966	2011 DS	1: S3_984887 S3_1672706 2: S3_984887 S3_1672706 3: S3_984887 S3_1672706 4: S3_984887 S3_1672706 5: S3_984887 S3_1672706	1.18e-05
FLW	random		BC 446	5	2009-2011 DS only	DS	GS + de novo GWAS	0.591848	2011 DS	1: S3_964681 S3_1672706 2: S3_964681 S3_1672706 3: S3_964681 S3_1672706 4: S3_964681 S3_1672706 5: S3_964681 S3_1672706	0.000883717
FLW	random		BC 446	6	2009-2011 DS only	DS	GS + de novo GWAS	0.548002	2011 DS	1: S3_550558 S8_9068960 2: S3_550558 3: S3_550558 S8_9068960 4: S3_550558 5: S3_550558 S8_9068960	0.0160864
FLW	random		BC 446	7	2009-2011 DS only	DS	GS + de novo GWAS	0.509853	2011 DS	1: S3_604057 2: S3_604057 3: S3_725994 4: S3_725994 5: S3_604057	4.05e-08
FLW	random		BC 446	8	2009-2011 DS only	DS	GS + de novo GWAS	0.503656	2011 DS	1: S3_732890 2: S3_715299 3: S3_500823 4: S3_715299 5: S3_715299	5.46e-09
FLW	random		BC 446	9	2009-2011 DS only	DS	GS + de novo GWAS	0.37013	2011 DS	1: S3_179174 2: S3_179174 3: S3_179174 4: S10_13873983 5: S3_179174	0.264466
FLW	random		BC 446	10	2009-2011 DS only	DS	GS + de novo GWAS	0.491094	2011 DS	1: S3_870315 S3_425753 2: S3_870315 3: S3_870315 S3_425753 4: S3_870315 S3_425753 S5_25339413 5: S3_870315 S3_425753	0.00862419
FLW	random		CD 314	1	2009-2011 DS only	DS	GS + de novo GWAS	0.45499	2011 DS	1: S3_518743 2: S3_518743 3: S3_518743 4: S3_518743 S3_2152988 5: S3_518743	0.00859317
FLW	random		CD 314	2	2009-2011 DS only	DS	GS + de novo GWAS	0.569611	2011 DS	1: S3_707135 2: S3_707135 3: S3_707135 4: S3_707135 5: S3_707135	1.81e-10
FLW	random		CD 314	3	2009-2011 DS only	DS	GS + de novo GWAS	0.382073	2011 DS	1: S3_425753 S8_8989180 2: S3_425753 3: S3_425753 4: S3_1841277 S3_425753 5: S3_425753	0.0201285
FLW	random		CD 314	4	2009-2011 DS only	DS	GS + de novo GWAS	0.377877	2011 DS	1: S3_1838728 2: S3_1838728 3: S8_8965503 4: S3_1881232 5: S3_1881232	0.303906
FLW	random		CD 314	5	2009-2011 DS only	DS	GS + de novo GWAS	0.546101	2011 DS	1: S3_637464 2: S3_637464 3: S3_637464 4: S3_637464 5: S3_637464	2.63e-10
FLW	random		CD 314	6	2009-2011 DS only	DS	GS + de novo GWAS	0.362668	2011 DS	1: S3_17038340 2: S9_8510647 3: S5_25212817 4: S5_25212817 5: S5_25212817 S2_16211446	0.363333
FLW	random		CD 314	7	2009-2011 DS only	DS	GS + de novo GWAS	0.525917	2011 DS	1: S3_1030333 S3_732890 S3_409846 2: S3_1030333 S3_409846 S3_755379 3: S3_1030333 S3_409846 S3_732890 4: S3_1030333 S3_409846 S3_755379 5: S3_1030333 S3_409846 S3_755379	6.57e-07
FLW	random		CD 314	8	2009-2011 DS only	DS	GS + de novo GWAS	0.552636	2011 DS	1: S3_732890 2: S3_732890 3: S3_732890 4: S3_732890 5: S3_732890	2.6e-10
FLW	random		CD 314	9	2009-2011 DS only	DS	GS + de novo GWAS	0.283814	2011 DS	1: S11_13465784 2: S8_8882007 3: S8_9003232 4: S5_25267105 5: S2_17207711 S2_15752112 S2_16643087	0.263282
FLW	random		CD 314	10	2009-2011 DS only	DS	GS + de novo GWAS	0.331042	2011 DS	1: S11_21875982 2: S8_7599630 3: S1_22780745 4: S4_3527549 5: S5_11080477	0.434026
FLW	random		DE 212	1	2009-2011 DS only	DS	GS + de novo GWAS	0.483104	2011 DS	1: S3_437058 2: S3_437058 3: S3_437058 4: S3_437058 5: S3_437058 S2_16731731	0.00513123
FLW	random		DE 212	2	2009-2011 DS only	DS	GS + de novo GWAS	0.32717	2011 DS	1: S5_8919562 2: S8_8060370 3: S5_23574677 4: S2_16966241 5: S2_16966241	0.532688
FLW	random		DE 212	3	2009-2011 DS only	DS	GS + de novo GWAS	0.407334	2011 DS	1: S3_1842637 2: S3_1842637 3: S3_1842637 4: S3_1842637 5: S3_1842637	0.0914103
FLW	random		DE 212	4	2009-2011 DS only	DS	GS + de novo GWAS	0.362545	2011 DS	1: S8_9291072 2: S8_9291072 3: S8_9291072 4: S3_3273955 5: S8_9291072	0.289589
FLW	random		DE 212	5	2009-2011 DS only	DS	GS + de novo GWAS	0.240641	2011 DS	1: S7_22412183 2: S6_16471384 3: S5_28682894 4: S11_2556447 5: S2_17605401	0.411773
FLW	random		DE 212	6	2009-2011 DS only	DS	GS + de novo GWAS	0.530686	2011 DS	1: S3_813574 S3_1795105 2: S3_813574 S3_1795105 3: S3_813574 S3_1795105 4: S3_813574 S3_1795105 5: S3_813574 S3_1795105	0.00114631
FLW	random		DE 212	7	2009-2011 DS only	DS	GS + de novo GWAS	0.309851	2011 DS	1: S2_19463436 2: S1_24891394 3: S8_5466322 4: S4_2828954 5: S2_18436137	0.599492
FLW	random		DE 212	8	2009-2011 DS only	DS	GS + de novo GWAS	0.539598	2011 DS	1: S3_404126 2: S3_404126 3: S3_404126 4: S3_404126 5: S3_404126	7.07e-10
FLW	random		DE 212	9	2009-2011 DS only	DS	GS + de novo GWAS	0.351092	2011 DS	1: S8_9197233 2: S8_9197233 3: S8_9197233 4: S4_3877365 5: S8_9197233	0.357481
FLW	random		DE 212	10	2009-2011 DS only	DS	GS + de novo GWAS	0.33223	2011 DS	1: S11_16857676 2: S11_16857676 3: S11_16857676 4: S11_16857676 5: S2_16918891	0.26913
FLW	random		EF 160	1	2009-2011 DS only	DS	GS + de novo GWAS	0.317205	2011 DS	1: S11_23389715 2: S11_23389715 3: S9_4378157 4: S11_23389715 5: S11_23389715	0.584275
FLW	random		EF 160	2	2009-2011 DS only	DS	GS + de novo GWAS	0.346758	2011 DS	1: S11_17499728 2: S3_28990797 3: S11_17499728 4: S2_16036770 5: S2_16036770	0.260149
FLW	random		EF 160	3	2009-2011 DS only	DS	GS + de novo GWAS	0.575765	2011 DS	1: S3_863831 2: S3_863831 3: S3_863831 4: S3_863831 5: S3_863831	4.59e-10
FLW	random		EF 160	4	2009-2011 DS only	DS	GS + de novo GWAS	0.501363	2011 DS	1: S3_425669 2: S3_425669 3: S3_425669 4: S3_425669 5: S3_425669	5.53e-05
FLW	random		EF 160	5	2009-2011 DS only	DS	GS + de novo GWAS	0.317843	2011 DS	1: S8_1629499 2: S12_16498012 3: S5_24028142 4: S12_16498012 5: S2_15774589	0.493337
FLW	random		EF 160	6	2009-2011 DS only	DS	GS + de novo GWAS	0.252837	2011 DS	1: S5_8948691 2: S11_2580786 3: S5_25099764 4: S11_2580786 5: S2_16376722	0.307708
FLW	random		EF 160	7	2009-2011 DS only	DS	GS + de novo GWAS	0.244139	2011 DS	1: S8_9183663 2: S3_1848847 3: S8_8440854 4: S3_1848847 5: S3_1848847	0.236613
FLW	random		EF 160	8	2009-2011 DS only	DS	GS + de novo GWAS	0.292047	2011 DS	1: S11_16504395 2: S8_8258206 3: S8_8258206 4: S2_15694160 5: S2_15694160	0.376073
FLW	random		EF 160	9	2009-2011 DS only	DS	GS + de novo GWAS	0.291994	2011 DS	1: S8_8151655 2: S8_8882009 3: S8_8151655 4: S11_2556447 5: S2_16874673	0.533989
FLW	random		EF 160	10	2009-2011 DS only	DS	GS + de novo GWAS	0.365553	2011 DS	1: S11_18175347 2: S5_772855 3: S1_11335401 4: S2_15920425 5: S2_15920425	0.402759
FLW	random		EF 109	1	2009-2011 DS only	DS	GS + de novo GWAS	0.261489	2011 DS	1: S8_9068852 2: S11_22491543 3: S6_16443013 4: S2_16259906 5: S2_16259906	0.370203
FLW	random		EF 109	2	2009-2011 DS only	DS	GS + de novo GWAS	0.462743	2011 DS	1: S3_390925 2: S3_390925 3: S3_452394 4: S3_390925 S3_1886542 5: S3_390925	0.00012626
FLW	random		EF 109	3	2009-2011 DS only	DS	GS + de novo GWAS	0.207651	2011 DS	1: S11_18097814 2: S8_8061415 3: S11_18097814 4: S5_15941488 5: S8_8061415	0.390834
FLW	random		EF 109	4	2009-2011 DS only	DS	GS + de novo GWAS	0.341194	2011 DS	1: S11_16580233 2: S3_372391 3: S11_16580233 4: S5_11080472 5: S5_11080472	0.312093
FLW	random		EF 109	5	2009-2011 DS only	DS	GS + de novo GWAS	0.165893	2011 DS	1: S11_16737957 2: S12_24311626 3: S11_16737957 4: S12_15420857 5: S11_16737957	0.143023
FLW	random		EF 109	6	2009-2011 DS only	DS	GS + de novo GWAS	0.313128	2011 DS	1: S2_19230689 2: S8_25600689 3: S11_16922368 4: S5_8428895 5: S5_8428895	0.593975
FLW	random		EF 109	7	2009-2011 DS only	DS	GS + de novo GWAS	0.337227	2011 DS	1: S5_8122538 2: S12_22982858 3: S4_31514619 4: S2_15694661 5: S2_15694661	0.307551
FLW	random		EF 109	8	2009-2011 DS only	DS	GS + de novo GWAS	0.55488	2011 DS	1: S3_409846 2: S3_409846 3: S3_409846 4: S3_409846 5: S3_409846	3.14e-09
FLW	random		EF 109	9	2009-2011 DS only	DS	GS + de novo GWAS	0.252107	2011 DS	1: S11_18040611 2: S9_6824261 3: S11_18040611 4: S5_15407272 5: S2_11270588	0.357856
FLW	random		EF 109	10	2009-2011 DS only	DS	GS + de novo GWAS	0.54323	2011 DS	1: S3_1125848 2: S3_1125848 3: S3_1125848 4: S3_1125848 5: S3_1125848	1.21e-17
FLW	random		GH 96	1	2009-2011 DS only	DS	GS + de novo GWAS	0.285885	2011 DS	1: S11_16741006 2: S10_16210134 3: S11_16741006 4: S11_16741006 S2_16892495 5: S2_16892495	0.118518
FLW	random		GH 96	2	2009-2011 DS only	DS	GS + de novo GWAS	0.368157	2011 DS	1: S8_23047343 2: S10_16210154 3: S12_13546984 4: S12_13546984 5: S2_17989623	0.40663
FLW	random		GH 96	3	2009-2011 DS only	DS	GS + de novo GWAS	0.260773	2011 DS	1: S5_21429240 2: S5_24014117 3: S5_24014117 4: S2_15774587 S2_16390919 5: S2_15774587 S2_16390919 S5_24014117	0.154868
FLW	random		GH 96	4	2009-2011 DS only	DS	GS + de novo GWAS	0.160522	2011 DS	1: S5_13905219 2: S10_16206004 3: S2_15789985 4: S2_15789985 5: S2_15789985	0.143391
FLW	random		GH 96	5	2009-2011 DS only	DS	GS + de novo GWAS	0.265217	2011 DS	1: S11_22188862 S8_8989179 S3_858567 2: S11_22188862 3: S3_858567 S11_22188862 4: S2_15894556 5: S2_15894556 S11_22188862 S3_858567	0.0705545
FLW	random		GH 96	6	2009-2011 DS only	DS	GS + de novo GWAS	0.190598	2011 DS	1: S11_16922326 2: S4_29962225 3: S11_18368794 4: S10_18991711 5: S4_22156391	0.458848
FLW	random		GH 96	7	2009-2011 DS only	DS	GS + de novo GWAS	0.294026	2011 DS	1: S11_18126931 2: S5_8786563 3: S11_18126931 4: S3_3359267 5: S5_8786563	0.447201
FLW	random		GH 96	8	2009-2011 DS only	DS	GS + de novo GWAS	0.183796	2011 DS	1: S8_9295168 2: S8_9295168 3: S8_9295168 S2_16478962 4: S2_16478962 5: S2_16478962 S2_16550975 S8_9295168	0.0560008
FLW	random		GH 96	9	2009-2011 DS only	DS	GS + de novo GWAS	0.224627	2011 DS	1: S11_17339680 2: S9_21383043 3: S5_28815566 4: S11_17339680 5: S2_16956400	0.285
FLW	random		GH 96	10	2009-2011 DS only	DS	GS + de novo GWAS	0.336691	2011 DS	1: S5_9337093 2: S2_17061928 3: S2_17061928 4: S2_17061928 5: S2_17061928	0.412009
FLW	random		FG 83	1	2009-2011 DS only	DS	GS + de novo GWAS	0.436924	2011 DS	1: S3_262333 S8_9048262 2: S3_262333 S3_876249 3: S3_262333 4: S3_262333 S3_876249 5: S3_262333 S3_876249	0.0172676
FLW	random		FG 83	2	2009-2011 DS only	DS	GS + de novo GWAS	0.321273	2011 DS	1: S11_16818118 2: S8_5628196 3: S11_16818118 S8_5628196 4: S11_16818118 5: S2_17778821	0.0946
FLW	random		FG 83	3	2009-2011 DS only	DS	GS + de novo GWAS	0.13442	2011 DS	1: S12_16483695 2: S12_16483695 S4_29547310 3: S1_22575706 4: S12_16483695 5: S1_22575706	0.117553
FLW	random		FG 83	4	2009-2011 DS only	DS	GS + de novo GWAS	0.176988	2011 DS	1: S5_6561707 2: S8_8795951 3: S8_8762834 4: S2_16968309 5: S2_16968309	0.547267
FLW	random		FG 83	5	2009-2011 DS only	DS	GS + de novo GWAS	0.238809	2011 DS	1: S11_17500031 2: S9_8171820 3: S11_17500031 4: S11_17500031 5: S3_3273955	0.149545
FLW	random		FG 83	6	2009-2011 DS only	DS	GS + de novo GWAS	0.457078	2011 DS	1: S3_384799 2: S3_384799 3: S3_384799 4: S3_384799 5: S3_384799	1.01e-09
FLW	random		FG 83	7	2009-2011 DS only	DS	GS + de novo GWAS	0.182987	2011 DS	1: S5_8122531 2: S6_16251332 3: S5_8122531 4: S4_4162444 5: S5_8122531	0.408933
FLW	random		FG 83	8	2009-2011 DS only	DS	GS + de novo GWAS	0.22068	2011 DS	1: S11_23514884 2: S11_23514884 3: S11_23514884 4: S11_23514884 5: S11_23514884	0.129434
FLW	random		FG 83	9	2009-2011 DS only	DS	GS + de novo GWAS	0.332929	2011 DS	1: S8_9388684 2: S8_9388684 3: S2_16775536 4: S2_16775536 5: S2_16775536	0.107732
FLW	random		FG 83	10	2009-2011 DS only	DS	GS + de novo GWAS	0.525554	2011 DS	1: S3_984887 2: S3_984887 3: S3_984887 4: S3_984887 5: S3_984887	2.32e-10
FLW	random		FG 65	1	2009-2011 DS only	DS	GS + de novo GWAS	0.344957	2011 DS	1: S3_368608 S11_17610193 2: S3_368608 3: S3_368608 4: S3_368608 5: S3_368608	0.0138435
FLW	random		FG 65	2	2009-2011 DS only	DS	GS + de novo GWAS	0.535096	2011 DS	1: S3_508608 2: S3_508608 3: S3_508608 4: S3_508608 5: S3_508608	4.67e-09
FLW	random		FG 65	3	2009-2011 DS only	DS	GS + de novo GWAS	0.272328	2011 DS	1: S8_9778893 2: S2_15600471 3: S2_15600471 4: S2_15600471 5: S2_15600471	0.146786
FLW	random		FG 65	4	2009-2011 DS only	DS	GS + de novo GWAS	0.275551	2011 DS	1: S5_24028046 2: S5_24028046 3: S5_24028046 4: S9_2847187 5: S9_2847187	0.401088
FLW	random		FG 65	5	2009-2011 DS only	DS	GS + de novo GWAS	0.275856	2011 DS	1: S8_5484672 2: S2_19464406 3: S2_17605707 4: S4_4744737 5: S2_17605707	0.413169
FLW	random		FG 65	6	2009-2011 DS only	DS	GS + de novo GWAS	0.357821	2011 DS	1: S3_863438 2: S3_863438 3: S3_863438 4: S3_863438 S12_16498033 5: S3_863438	0.0103548
FLW	random		FG 65	7	2009-2011 DS only	DS	GS + de novo GWAS	0.177168	2011 DS	1: S8_9683088 2: S8_9683088 3: S8_9683088 4: S2_15894556 5: S2_15894556 S8_9683088	0.0242586
FLW	random		FG 65	8	2009-2011 DS only	DS	GS + de novo GWAS	0.216309	2011 DS	1: S6_19651174 2: S6_19651174 3: S6_19651174 4: S2_17778656 5: S2_17778656	0.21748
FLW	random		FG 65	9	2009-2011 DS only	DS	GS + de novo GWAS	0.194047	2011 DS	1: S11_23436922 2: S11_23436922 3: S11_23436922 4: S11_23436922 S2_4965880 5: S11_23436922	0.1188
FLW	random		FG 65	10	2009-2011 DS only	DS	GS + de novo GWAS	0.332356	2011 DS	1: S2_16467560 2: S2_16467560 3: S2_16467560 4: S2_16467560 5: S2_16467553	0.558355
FLW	random		HI 48	1	2009-2011 DS only	DS	GS + de novo GWAS	0.0871104	2011 DS	1: S12_18084532 2: S9_5985892 3: S12_18084532 4: S5_25267105 5: S5_25267105	0.221909
FLW	random		HI 48	2	2009-2011 DS only	DS	GS + de novo GWAS	0.294821	2011 DS	1: S8_8388725 2: S8_8388725 3: S8_8388725 4: S2_4788593 5: S8_8388725	0.198559
FLW	random		HI 48	3	2009-2011 DS only	DS	GS + de novo GWAS	0.104557	2011 DS	1: S1_1179894 2: S10_16219507 3: S2_34213995 4: S12_14194024 5: S2_17008070	0.446628
FLW	random		HI 48	4	2009-2011 DS only	DS	GS + de novo GWAS	0.240585	2011 DS	1: S11_16737957 S3_15093211 2: S1_3251269 3: S11_16737957 4: S11_16737957 5: S11_16737957	0.252454
FLW	random		HI 48	5	2009-2011 DS only	DS	GS + de novo GWAS	0.173355	2011 DS	1: S5_18907861 2: S2_8591672 S5_18907861 3: S8_12074868 4: S5_18907861 5: S2_8591672	0.192465
FLW	random		HI 48	6	2009-2011 DS only	DS	GS + de novo GWAS	0.141371	2011 DS	1: S5_8919588 S5_8294974 2: S5_8919588 3: S5_8294974 4: S5_8919588 5: S5_8919588	0.196128
FLW	random		HI 48	7	2009-2011 DS only	DS	GS + de novo GWAS	0.405507	2011 DS	1: S3_855310 2: S3_855310 3: S3_855310 4: S12_16534445 5: S3_855310	0.177267
FLW	random		HI 48	8	2009-2011 DS only	DS	GS + de novo GWAS	0.223927	2011 DS	1: S11_17417786 2: S2_16966241 3: S5_27849789 4: S2_16966241 5: S2_16966241	0.305756
FLW	random		HI 48	9	2009-2011 DS only	DS	GS + de novo GWAS	0.064356	2011 DS	1: S8_7965768 2: S8_7965768 3: S8_9631380 4: S4_30432463 5: S9_713791	0.504902
FLW	random		HI 48	10	2009-2011 DS only	DS	GS + de novo GWAS	0.256001	2011 DS	1: S11_21961691 2: S2_8375815 3: S11_21961691 4: S7_24372924 5: S11_21961691	0.213253
FLW	random		I 24	1	2009-2011 DS only	DS	GS + de novo GWAS	0.135593	2011 DS	1: S2_10563453 2: S1_3195041 3: S1_11349414 4: S2_10563453 5: S2_10563453	0.455039
FLW	random		I 24	2	2009-2011 DS only	DS	GS + de novo GWAS	0.528578	2011 DS	1: S3_732890 2: S3_732890 3: S3_732890 4: S3_732890 5: S3_732890	1.44e-14
FLW	random		I 24	3	2009-2011 DS only	DS	GS + de novo GWAS	0.0507633	2011 DS	1: S2_10141921 2: S2_10141921 3: S7_3600029 4: S7_3600029 5: S2_10141921	0.323073
FLW	random		I 24	4	2009-2011 DS only	DS	GS + de novo GWAS	0.111571	2011 DS	1: S8_8796044 2: S8_8796044 3: S2_17577685 4: S2_17577685 5: S2_17577685 S2_16783934	0.212327
FLW	random		I 24	5	2009-2011 DS only	DS	GS + de novo GWAS	0.136932	2011 DS	1: S11_23099627 2: S11_23099627 3: S11_23099627 4: S11_23099627 5: S11_23099627	0.160412
FLW	random		I 24	6	2009-2011 DS only	DS	GS + de novo GWAS	0.167907	2011 DS	1: S10_19941941 2: S1_3464892 3: S10_19941941 4: S10_19941941 5: S10_19941941	0.2264
FLW	random		I 24	7	2009-2011 DS only	DS	GS + de novo GWAS	0.193156	2011 DS	1: S4_26365141 2: S12_9098021 3: S2_16617354 4: S2_10902028 5: S2_10902028	0.338933
FLW	random		I 24	8	2009-2011 DS only	DS	GS + de novo GWAS	-0.0550939	2011 DS	1: S1_43075235 S8_16917011 2: S1_43075235 3: S8_16917011 4: S9_4216295 5: S1_43075235	0.311397
FLW	random		I 24	9	2009-2011 DS only	DS	GS + de novo GWAS	0.127286	2011 DS	1: S8_8144830 2: S8_8144830 3: S8_8144830 4: S5_18262598 5: S2_17595034	0.111848
FLW	random		I 24	10	2009-2011 DS only	DS	GS + de novo GWAS	0.0126074	2011 DS	1: S10_16236879 2: S10_16236879 3: S9_12863173 4: S10_18792394 S2_34686380 5: S10_16236879	0.275391
FLW	random		A 9729	1	2009-2011 WS only	WS	GS + de novo GWAS	0.448995	2011 DS	1: S3_1125848 S3_604056 S3_246908 2: S3_1125848 S3_964681 S3_246908 3: S3_1125848 S3_565311 S3_246908 4: S3_1125848 S3_964681 S3_1672706 5: S3_1125848 S3_565311 S3_246908	3.14e-07
FLW	random		A 9729	2	2009-2011 WS only	WS	GS + de novo GWAS	0.425265	2011 DS	1: S3_1109404 S3_734213 S3_234156 2: S3_1109404 S3_715299 S3_409846 3: S3_1109404 S3_565310 S3_409846 4: S3_1320779 S3_715299 S3_1795105 5: S3_1320779 S3_565310 S3_409846	1.62e-08
FLW	random		A 9729	3	2009-2011 WS only	WS	GS + de novo GWAS	0.410583	2011 DS	1: S3_1125848 S3_1935861 S3_565311 2: S3_1109404 S3_565311 S3_390878 3: S3_1125848 S3_565311 S3_345464 4: S3_1125848 S3_565311 S3_1935861 5: S3_1125848 S3_565311 S3_390878	1.04e-09
FLW	random		A 9729	4	2009-2011 WS only	WS	GS + de novo GWAS	0.436542	2011 DS	1: S3_1394477 S3_604057 S3_384666 2: S3_1394477 S3_510533 S3_390883 3: S3_1094192 S3_565310 S3_427454 4: S3_1394477 S3_510533 S3_1672706 5: S3_1394477 S3_508540 S3_390883	1.05e-07
FLW	random		A 9729	5	2009-2011 WS only	WS	GS + de novo GWAS	0.433939	2011 DS	1: S3_1008723 S3_555474 S3_384666 2: S3_643084 S3_1008723 S3_384666 3: S3_1008723 S3_508540 S3_384666 4: S3_1008723 S3_555474 S3_484323 5: S3_1008723 S3_508540 S3_484323	2.94e-08
FLW	random		A 9729	6	2009-2011 WS only	WS	GS + de novo GWAS	0.464275	2011 DS	1: S3_1125848 S3_248383 S3_510533 2: S3_1125848 S3_510533 S3_248383 3: S3_1125848 S3_510533 S3_248383 4: S3_1125848 S3_715299 S3_248383 5: S3_1125848 S3_510533 S3_248383	9.22e-09
FLW	random		A 9729	7	2009-2011 WS only	WS	GS + de novo GWAS	0.443643	2011 DS	1: S3_1221494 S3_248383 S3_637464 2: S3_1394477 S3_964681 S3_390878 3: S3_1221494 S3_964681 S3_248383 4: S3_1221494 S3_964681 S3_484323 5: S3_1221494 S3_964681 S3_484323	5.52e-09
FLW	random		A 9729	8	2009-2011 WS only	WS	GS + de novo GWAS	0.472163	2011 DS	1: S3_1165376 S3_555474 S3_345681 2: S3_1165376 S3_715489 S3_345681 3: S3_1165376 S3_565311 S3_345681 4: S3_1165376 S3_565311 S3_1795105 5: S3_1165376 S3_565311 S3_295556	1.77e-07
FLW	random		A 9729	9	2009-2011 WS only	WS	GS + de novo GWAS	0.455369	2011 DS	1: S3_1194477 S3_995095 S3_443301 2: S3_1320779 S3_995095 S3_443301 3: S3_1194477 S3_995095 S3_443301 4: S3_1194477 S3_995095 S3_443301 5: S3_1194477 S3_608927 S3_443301	1.69e-08
FLW	random		A 9729	10	2009-2011 WS only	WS	GS + de novo GWAS	0.494542	2011 DS	1: S3_1269941 S3_539835 S3_246908 2: S3_1269941 S3_963933 S3_390878 3: S3_1269941 S3_963933 S3_390878 4: S3_1269941 S3_963933 S3_246908 5: S3_1269941 S3_984915 S3_390878	9.69e-08
FLW	random		A 5814	1	2009-2011 WS only	WS	GS + de novo GWAS	0.413862	2011 DS	1: S3_539835 S3_1092199 S3_484323 2: S3_1025736 S3_724137 S3_484323 3: S3_643084 S3_1025736 S3_484323 4: S3_1092199 S3_724137 S3_484323 5: S3_1092199 S3_539835 S3_484323	7.82e-08
FLW	random		A 5814	2	2009-2011 WS only	WS	GS + de novo GWAS	0.485983	2011 DS	1: S3_1165376 S3_608927 S3_443301 2: S3_1165376 S3_724137 S3_390878 3: S3_1165376 S3_565309 S3_443301 4: S3_1165376 S3_608927 S3_443301 5: S3_1165376 S3_608927 S3_443301	3.49e-08
FLW	random		A 5814	3	2009-2011 WS only	WS	GS + de novo GWAS	0.43997	2011 DS	1: S3_1174616 S3_608927 S3_234156 2: S3_964681 S3_1174616 S3_390878 3: S3_964681 S3_1174616 S3_390878 4: S3_964681 S3_1174616 S3_390878 5: S3_964681 S3_1174616 S3_390878	1.77e-07
FLW	random		A 5814	4	2009-2011 WS only	WS	GS + de novo GWAS	0.471731	2011 DS	1: S3_1394477 S3_608927 S3_455767 2: S3_1394477 S3_608927 S3_390883 3: S3_1394477 S3_508540 S3_390883 4: S3_1394477 S3_608927 S3_455767 5: S3_1394477 S3_608927 S3_390883	2.38e-07
FLW	random		A 5814	5	2009-2011 WS only	WS	GS + de novo GWAS	0.464005	2011 DS	1: S3_1221494 S3_248339 S3_604057 2: S3_1221494 S3_604057 S3_248339 3: S3_1221494 S3_744238 S3_248339 4: S3_1221494 S3_744238 S3_1795105 5: S3_1221494 S3_744238 S3_248339	5.48e-09
FLW	random		A 5814	6	2009-2011 WS only	WS	GS + de novo GWAS	0.41301	2011 DS	1: S3_1194477 S3_744238 S3_384799 2: S3_1320779 S3_508540 S3_384799 3: S3_1194477 S3_508540 S3_384799 4: S3_1194477 S3_508540 S3_384799 5: S3_1194477 S3_508540 S3_384799	1.17e-07
FLW	random		A 5814	7	2009-2011 WS only	WS	GS + de novo GWAS	0.509039	2011 DS	1: S3_1269941 S3_964681 S3_384666 2: S3_1269941 S3_964681 S3_390925 3: S3_1269941 S3_963933 S3_384799 4: S3_1269941 S3_964681 S3_384799 5: S3_1269941 S3_964681 S3_384799	1.75e-07
FLW	random		A 5814	8	2009-2011 WS only	WS	GS + de novo GWAS	0.46632	2011 DS	1: S3_1165376 S3_734579 S3_1935861 2: S3_1165376 S3_390925 S3_734579 3: S3_1165376 S3_734579 S3_276503 4: S3_1165376 S3_1935861 S3_734579 5: S3_1165376 S3_734579 S3_390925	5.17e-08
FLW	random		A 5814	9	2009-2011 WS only	WS	GS + de novo GWAS	0.427727	2011 DS	1: S3_1003372 S3_604057 S3_1935861 2: S3_1194477 S3_510533 S3_390878 3: S3_1194477 S3_508540 S3_427454 4: S3_1194477 S3_1935861 S3_510533 5: S3_1194477 S3_508540 S3_390878	7.97e-09
FLW	random		A 5814	10	2009-2011 WS only	WS	GS + de novo GWAS	0.45617	2011 DS	1: S3_1394477 S3_604056 S3_234156 2: S3_1394477 S3_715299 S3_234156 3: S3_1394477 S3_863831 S3_234156 4: S3_1394477 S3_715299 S3_1795105 5: S3_1194477 S3_863831 S3_234156	2e-06
FLW	random		A 2773	1	2009-2011 WS only	WS	GS + de novo GWAS	0.38376	2011 DS	1: S3_539835 S3_390883 S3_3275052 2: S3_549875 S3_390883 3: S3_539835 S3_390883 S5_28521350 4: S3_539835 S3_390883 S3_1859204 5: S3_549875 S3_390883 S3_1859204	0.00806936
FLW	random		A 2773	2	2009-2011 WS only	WS	GS + de novo GWAS	0.418617	2011 DS	1: S3_555474 S3_365434 S3_1816615 2: S3_608927 S3_268247 S3_1816615 3: S3_565311 S3_425449 S8_4055234 4: S3_608927 S3_1816615 S3_268247 5: S3_565311 S3_1816615 S3_365434	0.00335396
FLW	random		A 2773	3	2009-2011 WS only	WS	GS + de novo GWAS	0.43592	2011 DS	1: S3_1125178 S3_248339 S3_963933 2: S3_963933 S3_1125178 S3_404053 3: S3_963933 S3_248339 S3_1125178 4: S3_1125178 S3_963933 S3_248339 5: S3_1125178 S3_963933 S3_248339	9.85e-09
FLW	random		A 2773	4	2009-2011 WS only	WS	GS + de novo GWAS	0.437526	2011 DS	1: S3_1179404 S3_248339 S3_608927 2: S3_1179404 S3_958120 S3_390925 3: S3_1179404 S3_565311 S3_248339 4: S3_1179404 S3_608927 S3_248339 5: S3_565311 S3_1179404 S3_248339	1.88e-08
FLW	random		A 2773	5	2009-2011 WS only	WS	GS + de novo GWAS	0.447181	2011 DS	1: S3_1320779 S3_638836 S3_484323 2: S3_1320779 S3_549875 S3_484323 3: S3_1320779 S3_765107 S3_484323 4: S3_1320779 S3_484323 S3_638836 5: S3_1320779 S3_549875 S3_484323	1.14e-07
FLW	random		A 2773	6	2009-2011 WS only	WS	GS + de novo GWAS	0.423043	2011 DS	1: S3_638836 S3_291153 2: S3_638836 S3_291153 S2_2085017 3: S3_638836 S3_393512 4: S3_638836 S3_393512 S3_3273939 5: S3_638836 S3_291153 S3_3273939	0.00465107
FLW	random		A 2773	7	2009-2011 WS only	WS	GS + de novo GWAS	0.407322	2011 DS	1: S3_638836 S3_370929 S3_1830562 2: S3_638836 3: S3_565310 S3_370929 S11_16737343 4: S3_565310 S3_1830562 S3_370929 5: S3_565310 S3_370929 S3_1830562	0.00778335
FLW	random		A 2773	8	2009-2011 WS only	WS	GS + de novo GWAS	0.457329	2011 DS	1: S3_985094 S3_427454 2: S3_985094 S3_390925 3: S3_985094 S3_427454 S8_9667900 4: S3_985094 S3_390925 S3_1848847 5: S3_985094 S3_390925	0.00320673
FLW	random		A 2773	9	2009-2011 WS only	WS	GS + de novo GWAS	0.438323	2011 DS	1: S3_950277 S3_295556 S11_15988388 2: S3_950277 S3_295556 3: S3_950277 S3_295556 S8_9667855 4: S3_950277 S3_295556 5: S3_950277 S3_295556	0.0114482
FLW	random		A 2773	10	2009-2011 WS only	WS	GS + de novo GWAS	0.463067	2011 DS	1: S3_1194477 S3_608947 S3_388693 2: S3_1194477 S3_390883 S3_608947 3: S3_1194477 S3_608947 S3_390883 4: S3_1194477 S3_608947 S3_390883 5: S3_1194477 S3_608947 S3_390883	8.68e-07
FLW	random		A 1492	1	2009-2011 WS only	WS	GS + de novo GWAS	0.440411	2011 DS	1: S3_1394477 S3_850783 S3_443301 2: S3_1394477 S3_443301 S3_508608 3: S3_1394477 S3_508608 S3_443301 4: S3_1394477 S3_443301 S3_508608 5: S3_1394477 S3_443301 S3_508608	9.84e-08
FLW	random		A 1492	2	2009-2011 WS only	WS	GS + de novo GWAS	0.433669	2011 DS	1: S3_604057 S3_384685 2: S3_964681 S3_384685 3: S3_964681 S3_384685 S8_4242268 4: S3_964681 S3_384685 5: S3_964681 S3_384685 S3_3273957	0.0118949
FLW	random		A 1492	3	2009-2011 WS only	WS	GS + de novo GWAS	0.443561	2011 DS	1: S3_1179404 S3_390878 S3_1816615 2: S3_1179404 S3_390878 S3_1816615 3: S3_1179404 S3_390878 S8_9667855 4: S3_1179404 S3_390878 S3_1816615 5: S3_1179404 S3_390878 S3_1816615	0.00269572
FLW	random		A 1492	4	2009-2011 WS only	WS	GS + de novo GWAS	0.406467	2011 DS	1: S3_1025736 S3_963216 2: S3_1025736 S3_963216 3: S3_963216 S3_1025736 4: S3_963216 S3_1025736 S3_1842637 5: S3_1025736 S3_963216 S3_1842637	0.00221643
FLW	random		A 1492	5	2009-2011 WS only	WS	GS + de novo GWAS	0.4009	2011 DS	1: S3_950277 S3_268871 2: S3_724137 S3_268871 3: S3_813402 S3_268871 4: S3_724137 S3_268871 S3_2152988 5: S3_813402 S3_268871	0.00605067
FLW	random		A 1492	6	2009-2011 WS only	WS	GS + de novo GWAS	0.41515	2011 DS	1: S3_539918 2: S3_539918 3: S3_539918 S6_19813461 4: S3_539918 S3_1847112 5: S3_539918 S2_29462960 S3_1847112	0.0167178
FLW	random		A 1492	7	2009-2011 WS only	WS	GS + de novo GWAS	0.429243	2011 DS	1: S3_1221494 S3_813402 S3_365433 2: S3_1221494 S3_813402 S3_340650 3: S3_1221494 S3_813402 S3_340650 4: S3_1221494 S3_813402 S3_340650 5: S3_1221494 S3_813402 S3_340650	1.73e-05
FLW	random		A 1492	8	2009-2011 WS only	WS	GS + de novo GWAS	0.314939	2011 DS	1: S3_864112 2: S9_21381458 3: S3_864112 4: S3_864112 5: S3_881362	0.13226
FLW	random		A 1492	9	2009-2011 WS only	WS	GS + de novo GWAS	0.435663	2011 DS	1: S3_1125848 S3_365434 S3_863438 2: S3_1125848 S3_388403 S3_863438 3: S3_1125848 S3_388403 S3_863438 4: S3_1125848 S3_388403 S3_863438 5: S3_1125848 S3_388403 S3_863438	0.00384096
FLW	random		A 1492	10	2009-2011 WS only	WS	GS + de novo GWAS	0.44895	2011 DS	1: S3_980677 S3_427454 2: S3_980677 S3_427454 S1_3953703 3: S3_980677 S3_427454 S8_9291742 4: S3_980677 S3_427454 5: S3_980677 S3_427454 S8_9291742	0.0135771
FLW	random		A 770	1	2009-2011 WS only	WS	GS + de novo GWAS	0.396938	2011 DS	1: S3_604056 2: S3_604056 3: S3_637464 S8_4137990 4: S3_637464 5: S3_604056 S8_4137990	0.0122101
FLW	random		A 770	2	2009-2011 WS only	WS	GS + de novo GWAS	0.429025	2011 DS	1: S3_734213 S3_1092199 S3_455767 2: S3_734213 S3_1092199 S3_455767 3: S3_984915 S3_1092199 S3_455767 4: S3_1092199 S3_734213 S3_455767 5: S3_1092199 S3_984915 S3_455767	2.93e-06
FLW	random		A 770	3	2009-2011 WS only	WS	GS + de novo GWAS	0.328412	2011 DS	1: S3_430324 S3_866089 2: S3_430324 S3_866089 3: S3_430324 S3_866089 4: S3_866089 S3_430324 S3_1893633 5: S3_430324 S3_866089	0.00571372
FLW	random		A 770	4	2009-2011 WS only	WS	GS + de novo GWAS	0.431919	2011 DS	1: S3_637464 2: S3_637464 3: S3_549797 4: S3_637464 5: S3_637464	3.35e-09
FLW	random		A 770	5	2009-2011 WS only	WS	GS + de novo GWAS	0.393273	2011 DS	1: S3_734579 S3_345464 S11_17499823 2: S3_390883 S3_734579 3: S3_734579 S3_345464 4: S3_734579 S3_345464 S3_1842637 5: S3_734579 S3_390883	0.00532065
FLW	random		A 770	6	2009-2011 WS only	WS	GS + de novo GWAS	0.476075	2011 DS	1: S3_734213 S3_390925 2: S3_734213 S3_390925 3: S3_734213 S3_390925 4: S3_734213 S3_390925 5: S3_734213 S3_390925	1.4e-06
FLW	random		A 770	7	2009-2011 WS only	WS	GS + de novo GWAS	0.424782	2011 DS	1: S3_539835 S3_365434 2: S3_539835 S3_268208 3: S3_549798 S3_365434 4: S3_539835 S3_365434 5: S3_539835 S3_365434	1.36e-05
FLW	random		A 770	8	2009-2011 WS only	WS	GS + de novo GWAS	0.464048	2011 DS	1: S3_1269941 S3_295556 2: S3_1269941 S3_295556 3: S3_1269941 S3_295556 4: S3_1269941 S3_295556 5: S3_1269941 S3_295556	5.33e-06
FLW	random		A 770	9	2009-2011 WS only	WS	GS + de novo GWAS	0.352202	2011 DS	1: S3_1935861 2: S3_1935861 S10_1785971 3: S3_1935861 4: S3_1935861 5: S3_1935861	0.00540788
FLW	random		A 770	10	2009-2011 WS only	WS	GS + de novo GWAS	0.482028	2011 DS	1: S3_1269941 S3_980677 2: S3_1269941 S3_980677 3: S3_1269941 S3_980677 4: S3_1269941 S3_980677 S3_1878409 5: S3_1269941 S3_980677	0.000399889
FLW	random		B 446	1	2009-2011 WS only	WS	GS + de novo GWAS	0.189503	2011 DS	1: S11_18303957 2: S11_23389715 3: S11_18303957 4: S5_11080461 5: S5_11080461	0.366286
FLW	random		B 446	2	2009-2011 WS only	WS	GS + de novo GWAS	0.334472	2011 DS	1: S3_484323 S3_715489 2: S3_715489 S3_484323 3: S3_715489 S3_484323 S6_2938469 4: S3_484323 S3_715489 5: S3_484323 S3_715489	0.0057132
FLW	random		B 446	3	2009-2011 WS only	WS	GS + de novo GWAS	0.261821	2011 DS	1: S3_1831602 2: S3_1831602 3: S5_26914610 S11_16737501 4: S3_1831602 5: S3_1831602	0.145566
FLW	random		B 446	4	2009-2011 WS only	WS	GS + de novo GWAS	0.358686	2011 DS	1: S3_984887 S3_1672706 2: S3_984887 S3_1672706 3: S3_984887 S3_1672706 4: S3_984887 S3_1672706 5: S3_984887 S3_1672706	1.18e-05
FLW	random		B 446	5	2009-2011 WS only	WS	GS + de novo GWAS	0.371467	2011 DS	1: S3_964681 S3_1672706 2: S3_964681 S3_1672706 3: S3_964681 S3_1672706 4: S3_964681 S3_1672706 5: S3_964681 S3_1672706	0.000883717
FLW	random		B 446	6	2009-2011 WS only	WS	GS + de novo GWAS	0.373098	2011 DS	1: S3_550558 S8_9068960 2: S3_550558 3: S3_550558 S8_9068960 4: S3_550558 5: S3_550558 S8_9068960	0.0160864
FLW	random		B 446	7	2009-2011 WS only	WS	GS + de novo GWAS	0.367154	2011 DS	1: S3_604057 2: S3_604057 3: S3_725994 4: S3_725994 5: S3_604057	4.05e-08
FLW	random		B 446	8	2009-2011 WS only	WS	GS + de novo GWAS	0.338562	2011 DS	1: S3_732890 2: S3_715299 3: S3_500823 4: S3_715299 5: S3_715299	5.46e-09
FLW	random		B 446	9	2009-2011 WS only	WS	GS + de novo GWAS	0.285774	2011 DS	1: S3_179174 2: S3_179174 3: S3_179174 4: S10_13873983 5: S3_179174	0.264466
FLW	random		B 446	10	2009-2011 WS only	WS	GS + de novo GWAS	0.428494	2011 DS	1: S3_870315 S3_425753 2: S3_870315 3: S3_870315 S3_425753 4: S3_870315 S3_425753 S5_25339413 5: S3_870315 S3_425753	0.00862419
FLW	random		BC 314	1	2009-2011 WS only	WS	GS + de novo GWAS	0.297142	2011 DS	1: S3_518743 2: S3_518743 3: S3_518743 4: S3_518743 S3_2152988 5: S3_518743	0.00859317
FLW	random		BC 314	2	2009-2011 WS only	WS	GS + de novo GWAS	0.442957	2011 DS	1: S3_707135 2: S3_707135 3: S3_707135 4: S3_707135 5: S3_707135	1.81e-10
FLW	random		BC 314	3	2009-2011 WS only	WS	GS + de novo GWAS	0.244837	2011 DS	1: S3_425753 S8_8989180 2: S3_425753 3: S3_425753 4: S3_1841277 S3_425753 5: S3_425753	0.0201285
FLW	random		BC 314	4	2009-2011 WS only	WS	GS + de novo GWAS	0.258561	2011 DS	1: S3_1838728 2: S3_1838728 3: S8_8965503 4: S3_1881232 5: S3_1881232	0.303906
FLW	random		BC 314	5	2009-2011 WS only	WS	GS + de novo GWAS	0.327905	2011 DS	1: S3_637464 2: S3_637464 3: S3_637464 4: S3_637464 5: S3_637464	2.63e-10
FLW	random		BC 314	6	2009-2011 WS only	WS	GS + de novo GWAS	0.215266	2011 DS	1: S3_17038340 2: S9_8510647 3: S5_25212817 4: S5_25212817 5: S5_25212817 S2_16211446	0.363333
FLW	random		BC 314	7	2009-2011 WS only	WS	GS + de novo GWAS	0.402675	2011 DS	1: S3_1030333 S3_732890 S3_409846 2: S3_1030333 S3_409846 S3_755379 3: S3_1030333 S3_409846 S3_732890 4: S3_1030333 S3_409846 S3_755379 5: S3_1030333 S3_409846 S3_755379	6.57e-07
FLW	random		BC 314	8	2009-2011 WS only	WS	GS + de novo GWAS	0.395179	2011 DS	1: S3_732890 2: S3_732890 3: S3_732890 4: S3_732890 5: S3_732890	2.6e-10
FLW	random		BC 314	9	2009-2011 WS only	WS	GS + de novo GWAS	0.27867	2011 DS	1: S11_13465784 2: S8_8882007 3: S8_9003232 4: S5_25267105 5: S2_17207711 S2_15752112 S2_16643087	0.263282
FLW	random		BC 314	10	2009-2011 WS only	WS	GS + de novo GWAS	0.305672	2011 DS	1: S11_21875982 2: S8_7599630 3: S1_22780745 4: S4_3527549 5: S5_11080477	0.434026
FLW	random		CD 212	1	2009-2011 WS only	WS	GS + de novo GWAS	0.400534	2011 DS	1: S3_437058 2: S3_437058 3: S3_437058 4: S3_437058 5: S3_437058 S2_16731731	0.00513123
FLW	random		CD 212	2	2009-2011 WS only	WS	GS + de novo GWAS	0.200642	2011 DS	1: S5_8919562 2: S8_8060370 3: S5_23574677 4: S2_16966241 5: S2_16966241	0.532688
FLW	random		CD 212	3	2009-2011 WS only	WS	GS + de novo GWAS	0.303874	2011 DS	1: S3_1842637 2: S3_1842637 3: S3_1842637 4: S3_1842637 5: S3_1842637	0.0914103
FLW	random		CD 212	4	2009-2011 WS only	WS	GS + de novo GWAS	0.218522	2011 DS	1: S8_9291072 2: S8_9291072 3: S8_9291072 4: S3_3273955 5: S8_9291072	0.289589
FLW	random		CD 212	5	2009-2011 WS only	WS	GS + de novo GWAS	0.169961	2011 DS	1: S7_22412183 2: S6_16471384 3: S5_28682894 4: S11_2556447 5: S2_17605401	0.411773
FLW	random		CD 212	6	2009-2011 WS only	WS	GS + de novo GWAS	0.37114	2011 DS	1: S3_813574 S3_1795105 2: S3_813574 S3_1795105 3: S3_813574 S3_1795105 4: S3_813574 S3_1795105 5: S3_813574 S3_1795105	0.00114631
FLW	random		CD 212	7	2009-2011 WS only	WS	GS + de novo GWAS	0.133247	2011 DS	1: S2_19463436 2: S1_24891394 3: S8_5466322 4: S4_2828954 5: S2_18436137	0.599492
FLW	random		CD 212	8	2009-2011 WS only	WS	GS + de novo GWAS	0.400489	2011 DS	1: S3_404126 2: S3_404126 3: S3_404126 4: S3_404126 5: S3_404126	7.07e-10
FLW	random		CD 212	9	2009-2011 WS only	WS	GS + de novo GWAS	0.198818	2011 DS	1: S8_9197233 2: S8_9197233 3: S8_9197233 4: S4_3877365 5: S8_9197233	0.357481
FLW	random		CD 212	10	2009-2011 WS only	WS	GS + de novo GWAS	0.186065	2011 DS	1: S11_16857676 2: S11_16857676 3: S11_16857676 4: S11_16857676 5: S2_16918891	0.26913
FLW	random		D 160	1	2009-2011 WS only	WS	GS + de novo GWAS	0.167136	2011 DS	1: S11_23389715 2: S11_23389715 3: S9_4378157 4: S11_23389715 5: S11_23389715	0.584275
FLW	random		D 160	2	2009-2011 WS only	WS	GS + de novo GWAS	0.208333	2011 DS	1: S11_17499728 2: S3_28990797 3: S11_17499728 4: S2_16036770 5: S2_16036770	0.260149
FLW	random		D 160	3	2009-2011 WS only	WS	GS + de novo GWAS	0.397072	2011 DS	1: S3_863831 2: S3_863831 3: S3_863831 4: S3_863831 5: S3_863831	4.59e-10
FLW	random		D 160	4	2009-2011 WS only	WS	GS + de novo GWAS	0.346793	2011 DS	1: S3_425669 2: S3_425669 3: S3_425669 4: S3_425669 5: S3_425669	5.53e-05
FLW	random		D 160	5	2009-2011 WS only	WS	GS + de novo GWAS	0.229381	2011 DS	1: S8_1629499 2: S12_16498012 3: S5_24028142 4: S12_16498012 5: S2_15774589	0.493337
FLW	random		D 160	6	2009-2011 WS only	WS	GS + de novo GWAS	0.247499	2011 DS	1: S5_8948691 2: S11_2580786 3: S5_25099764 4: S11_2580786 5: S2_16376722	0.307708
FLW	random		D 160	7	2009-2011 WS only	WS	GS + de novo GWAS	0.210985	2011 DS	1: S8_9183663 2: S3_1848847 3: S8_8440854 4: S3_1848847 5: S3_1848847	0.236613
FLW	random		D 160	8	2009-2011 WS only	WS	GS + de novo GWAS	0.187514	2011 DS	1: S11_16504395 2: S8_8258206 3: S8_8258206 4: S2_15694160 5: S2_15694160	0.376073
FLW	random		D 160	9	2009-2011 WS only	WS	GS + de novo GWAS	0.165032	2011 DS	1: S8_8151655 2: S8_8882009 3: S8_8151655 4: S11_2556447 5: S2_16874673	0.533989
FLW	random		D 160	10	2009-2011 WS only	WS	GS + de novo GWAS	0.290771	2011 DS	1: S11_18175347 2: S5_772855 3: S1_11335401 4: S2_15920425 5: S2_15920425	0.402759
FLW	random		CD 109	1	2009-2011 WS only	WS	GS + de novo GWAS	0.205263	2011 DS	1: S8_9068852 2: S11_22491543 3: S6_16443013 4: S2_16259906 5: S2_16259906	0.370203
FLW	random		CD 109	2	2009-2011 WS only	WS	GS + de novo GWAS	0.337271	2011 DS	1: S3_390925 2: S3_390925 3: S3_452394 4: S3_390925 S3_1886542 5: S3_390925	0.00012626
FLW	random		CD 109	3	2009-2011 WS only	WS	GS + de novo GWAS	0.0910895	2011 DS	1: S11_18097814 2: S8_8061415 3: S11_18097814 4: S5_15941488 5: S8_8061415	0.390834
FLW	random		CD 109	4	2009-2011 WS only	WS	GS + de novo GWAS	0.263488	2011 DS	1: S11_16580233 2: S3_372391 3: S11_16580233 4: S5_11080472 5: S5_11080472	0.312093
FLW	random		CD 109	5	2009-2011 WS only	WS	GS + de novo GWAS	0.178077	2011 DS	1: S11_16737957 2: S12_24311626 3: S11_16737957 4: S12_15420857 5: S11_16737957	0.143023
FLW	random		CD 109	6	2009-2011 WS only	WS	GS + de novo GWAS	0.172273	2011 DS	1: S2_19230689 2: S8_25600689 3: S11_16922368 4: S5_8428895 5: S5_8428895	0.593975
FLW	random		CD 109	7	2009-2011 WS only	WS	GS + de novo GWAS	0.213338	2011 DS	1: S5_8122538 2: S12_22982858 3: S4_31514619 4: S2_15694661 5: S2_15694661	0.307551
FLW	random		CD 109	8	2009-2011 WS only	WS	GS + de novo GWAS	0.400139	2011 DS	1: S3_409846 2: S3_409846 3: S3_409846 4: S3_409846 5: S3_409846	3.14e-09
FLW	random		CD 109	9	2009-2011 WS only	WS	GS + de novo GWAS	0.212533	2011 DS	1: S11_18040611 2: S9_6824261 3: S11_18040611 4: S5_15407272 5: S2_11270588	0.357856
FLW	random		CD 109	10	2009-2011 WS only	WS	GS + de novo GWAS	0.387205	2011 DS	1: S3_1125848 2: S3_1125848 3: S3_1125848 4: S3_1125848 5: S3_1125848	1.21e-17
FLW	random		E 96	1	2009-2011 WS only	WS	GS + de novo GWAS	0.245397	2011 DS	1: S11_16741006 2: S10_16210134 3: S11_16741006 4: S11_16741006 S2_16892495 5: S2_16892495	0.118518
FLW	random		E 96	2	2009-2011 WS only	WS	GS + de novo GWAS	0.21308	2011 DS	1: S8_23047343 2: S10_16210154 3: S12_13546984 4: S12_13546984 5: S2_17989623	0.40663
FLW	random		E 96	3	2009-2011 WS only	WS	GS + de novo GWAS	0.167091	2011 DS	1: S5_21429240 2: S5_24014117 3: S5_24014117 4: S2_15774587 S2_16390919 5: S2_15774587 S2_16390919 S5_24014117	0.154868
FLW	random		E 96	4	2009-2011 WS only	WS	GS + de novo GWAS	0.102771	2011 DS	1: S5_13905219 2: S10_16206004 3: S2_15789985 4: S2_15789985 5: S2_15789985	0.143391
FLW	random		E 96	5	2009-2011 WS only	WS	GS + de novo GWAS	0.185375	2011 DS	1: S11_22188862 S8_8989179 S3_858567 2: S11_22188862 3: S3_858567 S11_22188862 4: S2_15894556 5: S2_15894556 S11_22188862 S3_858567	0.0705545
FLW	random		E 96	6	2009-2011 WS only	WS	GS + de novo GWAS	0.242796	2011 DS	1: S11_16922326 2: S4_29962225 3: S11_18368794 4: S10_18991711 5: S4_22156391	0.458848
FLW	random		E 96	7	2009-2011 WS only	WS	GS + de novo GWAS	0.213512	2011 DS	1: S11_18126931 2: S5_8786563 3: S11_18126931 4: S3_3359267 5: S5_8786563	0.447201
FLW	random		E 96	8	2009-2011 WS only	WS	GS + de novo GWAS	0.116883	2011 DS	1: S8_9295168 2: S8_9295168 3: S8_9295168 S2_16478962 4: S2_16478962 5: S2_16478962 S2_16550975 S8_9295168	0.0560008
FLW	random		E 96	9	2009-2011 WS only	WS	GS + de novo GWAS	0.110801	2011 DS	1: S11_17339680 2: S9_21383043 3: S5_28815566 4: S11_17339680 5: S2_16956400	0.285
FLW	random		E 96	10	2009-2011 WS only	WS	GS + de novo GWAS	0.00386002	2011 DS	1: S5_9337093 2: S2_17061928 3: S2_17061928 4: S2_17061928 5: S2_17061928	0.412009
FLW	random		DE 83	1	2009-2011 WS only	WS	GS + de novo GWAS	0.316012	2011 DS	1: S3_262333 S8_9048262 2: S3_262333 S3_876249 3: S3_262333 4: S3_262333 S3_876249 5: S3_262333 S3_876249	0.0172676
FLW	random		DE 83	2	2009-2011 WS only	WS	GS + de novo GWAS	0.184352	2011 DS	1: S11_16818118 2: S8_5628196 3: S11_16818118 S8_5628196 4: S11_16818118 5: S2_17778821	0.0946
FLW	random		DE 83	3	2009-2011 WS only	WS	GS + de novo GWAS	0.117594	2011 DS	1: S12_16483695 2: S12_16483695 S4_29547310 3: S1_22575706 4: S12_16483695 5: S1_22575706	0.117553
FLW	random		DE 83	4	2009-2011 WS only	WS	GS + de novo GWAS	0.109561	2011 DS	1: S5_6561707 2: S8_8795951 3: S8_8762834 4: S2_16968309 5: S2_16968309	0.547267
FLW	random		DE 83	5	2009-2011 WS only	WS	GS + de novo GWAS	0.254048	2011 DS	1: S11_17500031 2: S9_8171820 3: S11_17500031 4: S11_17500031 5: S3_3273955	0.149545
FLW	random		DE 83	6	2009-2011 WS only	WS	GS + de novo GWAS	0.329461	2011 DS	1: S3_384799 2: S3_384799 3: S3_384799 4: S3_384799 5: S3_384799	1.01e-09
FLW	random		DE 83	7	2009-2011 WS only	WS	GS + de novo GWAS	0.103287	2011 DS	1: S5_8122531 2: S6_16251332 3: S5_8122531 4: S4_4162444 5: S5_8122531	0.408933
FLW	random		DE 83	8	2009-2011 WS only	WS	GS + de novo GWAS	0.131623	2011 DS	1: S11_23514884 2: S11_23514884 3: S11_23514884 4: S11_23514884 5: S11_23514884	0.129434
FLW	random		DE 83	9	2009-2011 WS only	WS	GS + de novo GWAS	0.0637404	2011 DS	1: S8_9388684 2: S8_9388684 3: S2_16775536 4: S2_16775536 5: S2_16775536	0.107732
FLW	random		DE 83	10	2009-2011 WS only	WS	GS + de novo GWAS	0.40857	2011 DS	1: S3_984887 2: S3_984887 3: S3_984887 4: S3_984887 5: S3_984887	2.32e-10
FLW	random		DE 65	1	2009-2011 WS only	WS	GS + de novo GWAS	0.352357	2011 DS	1: S3_368608 S11_17610193 2: S3_368608 3: S3_368608 4: S3_368608 5: S3_368608	0.0138435
FLW	random		DE 65	2	2009-2011 WS only	WS	GS + de novo GWAS	0.403931	2011 DS	1: S3_508608 2: S3_508608 3: S3_508608 4: S3_508608 5: S3_508608	4.67e-09
FLW	random		DE 65	3	2009-2011 WS only	WS	GS + de novo GWAS	0.121632	2011 DS	1: S8_9778893 2: S2_15600471 3: S2_15600471 4: S2_15600471 5: S2_15600471	0.146786
FLW	random		DE 65	4	2009-2011 WS only	WS	GS + de novo GWAS	0.206141	2011 DS	1: S5_24028046 2: S5_24028046 3: S5_24028046 4: S9_2847187 5: S9_2847187	0.401088
FLW	random		DE 65	5	2009-2011 WS only	WS	GS + de novo GWAS	0.123893	2011 DS	1: S8_5484672 2: S2_19464406 3: S2_17605707 4: S4_4744737 5: S2_17605707	0.413169
FLW	random		DE 65	6	2009-2011 WS only	WS	GS + de novo GWAS	0.261807	2011 DS	1: S3_863438 2: S3_863438 3: S3_863438 4: S3_863438 S12_16498033 5: S3_863438	0.0103548
FLW	random		DE 65	7	2009-2011 WS only	WS	GS + de novo GWAS	0.0754032	2011 DS	1: S8_9683088 2: S8_9683088 3: S8_9683088 4: S2_15894556 5: S2_15894556 S8_9683088	0.0242586
FLW	random		DE 65	8	2009-2011 WS only	WS	GS + de novo GWAS	0.137441	2011 DS	1: S6_19651174 2: S6_19651174 3: S6_19651174 4: S2_17778656 5: S2_17778656	0.21748
FLW	random		DE 65	9	2009-2011 WS only	WS	GS + de novo GWAS	0.0766891	2011 DS	1: S11_23436922 2: S11_23436922 3: S11_23436922 4: S11_23436922 S2_4965880 5: S11_23436922	0.1188
FLW	random		DE 65	10	2009-2011 WS only	WS	GS + de novo GWAS	0.168683	2011 DS	1: S2_16467560 2: S2_16467560 3: S2_16467560 4: S2_16467560 5: S2_16467553	0.558355
FLW	random		EF 48	1	2009-2011 WS only	WS	GS + de novo GWAS	0.102818	2011 DS	1: S12_18084532 2: S9_5985892 3: S12_18084532 4: S5_25267105 5: S5_25267105	0.221909
FLW	random		EF 48	2	2009-2011 WS only	WS	GS + de novo GWAS	0.155193	2011 DS	1: S8_8388725 2: S8_8388725 3: S8_8388725 4: S2_4788593 5: S8_8388725	0.198559
FLW	random		EF 48	3	2009-2011 WS only	WS	GS + de novo GWAS	0.0723853	2011 DS	1: S1_1179894 2: S10_16219507 3: S2_34213995 4: S12_14194024 5: S2_17008070	0.446628
FLW	random		EF 48	4	2009-2011 WS only	WS	GS + de novo GWAS	0.00986879	2011 DS	1: S11_16737957 S3_15093211 2: S1_3251269 3: S11_16737957 4: S11_16737957 5: S11_16737957	0.252454
FLW	random		EF 48	5	2009-2011 WS only	WS	GS + de novo GWAS	0.16274	2011 DS	1: S5_18907861 2: S2_8591672 S5_18907861 3: S8_12074868 4: S5_18907861 5: S2_8591672	0.192465
FLW	random		EF 48	6	2009-2011 WS only	WS	GS + de novo GWAS	0.249954	2011 DS	1: S5_8919588 S5_8294974 2: S5_8919588 3: S5_8294974 4: S5_8919588 5: S5_8919588	0.196128
FLW	random		EF 48	7	2009-2011 WS only	WS	GS + de novo GWAS	0.260854	2011 DS	1: S3_855310 2: S3_855310 3: S3_855310 4: S12_16534445 5: S3_855310	0.177267
FLW	random		EF 48	8	2009-2011 WS only	WS	GS + de novo GWAS	0.0879155	2011 DS	1: S11_17417786 2: S2_16966241 3: S5_27849789 4: S2_16966241 5: S2_16966241	0.305756
FLW	random		EF 48	9	2009-2011 WS only	WS	GS + de novo GWAS	0.0994064	2011 DS	1: S8_7965768 2: S8_7965768 3: S8_9631380 4: S4_30432463 5: S9_713791	0.504902
FLW	random		EF 48	10	2009-2011 WS only	WS	GS + de novo GWAS	0.139949	2011 DS	1: S11_21961691 2: S2_8375815 3: S11_21961691 4: S7_24372924 5: S11_21961691	0.213253
FLW	random		F 24	1	2009-2011 WS only	WS	GS + de novo GWAS	0.14969	2011 DS	1: S2_10563453 2: S1_3195041 3: S1_11349414 4: S2_10563453 5: S2_10563453	0.455039
FLW	random		F 24	2	2009-2011 WS only	WS	GS + de novo GWAS	0.351513	2011 DS	1: S3_732890 2: S3_732890 3: S3_732890 4: S3_732890 5: S3_732890	1.44e-14
FLW	random		F 24	3	2009-2011 WS only	WS	GS + de novo GWAS	0.0420585	2011 DS	1: S2_10141921 2: S2_10141921 3: S7_3600029 4: S7_3600029 5: S2_10141921	0.323073
FLW	random		F 24	4	2009-2011 WS only	WS	GS + de novo GWAS	-0.0243186	2011 DS	1: S8_8796044 2: S8_8796044 3: S2_17577685 4: S2_17577685 5: S2_17577685 S2_16783934	0.212327
FLW	random		F 24	5	2009-2011 WS only	WS	GS + de novo GWAS	0.158254	2011 DS	1: S11_23099627 2: S11_23099627 3: S11_23099627 4: S11_23099627 5: S11_23099627	0.160412
FLW	random		F 24	6	2009-2011 WS only	WS	GS + de novo GWAS	-0.0773661	2011 DS	1: S10_19941941 2: S1_3464892 3: S10_19941941 4: S10_19941941 5: S10_19941941	0.2264
FLW	random		F 24	7	2009-2011 WS only	WS	GS + de novo GWAS	0.149526	2011 DS	1: S4_26365141 2: S12_9098021 3: S2_16617354 4: S2_10902028 5: S2_10902028	0.338933
FLW	random		F 24	8	2009-2011 WS only	WS	GS + de novo GWAS	0.0279733	2011 DS	1: S1_43075235 S8_16917011 2: S1_43075235 3: S8_16917011 4: S9_4216295 5: S1_43075235	0.311397
FLW	random		F 24	9	2009-2011 WS only	WS	GS + de novo GWAS	0.0597751	2011 DS	1: S8_8144830 2: S8_8144830 3: S8_8144830 4: S5_18262598 5: S2_17595034	0.111848
FLW	random		F 24	10	2009-2011 WS only	WS	GS + de novo GWAS	-0.0599209	2011 DS	1: S10_16236879 2: S10_16236879 3: S9_12863173 4: S10_18792394 S2_34686380 5: S10_16236879	0.275391
PH	random		AB 9729	1	2009-2011 DS only	DS	GS + de novo GWAS	0.295314	2011 WS	1: S2_2955300 S4_18586467 S1_37788348 S3_1125848 2: S8_27357996 S2_4862734 S9_587870 S3_1125848 3: S2_4862734 S2_10563453 S2_623162 S3_1125848 4: S2_4943538 S2_5326063 S7_534987 S3_1125848 5: S2_2955300 S2_575795 S8_27357996 S3_1125848	0.0248072
PH	random		AB 9729	2	2009-2011 DS only	DS	GS + de novo GWAS	0.255068	2011 WS	1: S4_18680165 S1_37835355 S3_734213 S3_1109404 2: S8_27265840 S2_4862730 S2_5246918 S3_1109404 3: S2_4862730 S3_190376 S4_29984331 S3_1109404 4: S9_16460737 S2_4943538 S2_5246918 S3_1320779 5: S8_27265840 S2_4862730 S2_575724 S3_1320779	0.0143273
PH	random		AB 9729	3	2009-2011 DS only	DS	GS + de novo GWAS	0.257881	2011 WS	1: S1_37835646 S2_2955300 S3_8206360 S3_1125848 2: S9_587866 S2_885786 S2_3222569 S3_1109404 3: S2_10567249 S7_527462 S1_37564356 S3_1125848 4: S2_906840 S1_37564356 S4_27297564 S3_1125848 5: S2_2955300 S3_24616692 S7_16172123 S3_1125848	0.0373911
PH	random		AB 9729	4	2009-2011 DS only	DS	GS + de novo GWAS	0.289374	2011 WS	1: S4_18688739 S1_37830079 S12_11062681 S3_1394477 2: S9_587868 S7_5096415 S2_1469850 S3_1394477 3: S2_623162 S7_5096415 S7_527368 S3_1094192 4: S5_22908525 S1_42309864 S11_22103437 S3_1394477 5: S2_575795 S5_12383417 S7_16898857 S3_1394477	0.0460569
PH	random		AB 9729	5	2009-2011 DS only	DS	GS + de novo GWAS	0.281234	2011 WS	1: S3_30260632 S4_18586467 S1_37957690 S3_1008723 2: S2_5015033 S2_3272009 S2_4862734 S3_643084 3: S2_4862734 S2_10563443 S3_163423 S3_1008723 4: S2_5015033 S2_4862734 S6_1046903 S3_1008723 5: S2_3272009 S8_27638363 S2_4862734 S3_1008723	0.0165414
PH	random		AB 9729	6	2009-2011 DS only	DS	GS + de novo GWAS	0.298252	2011 WS	1: S1_37603528 S4_18729557 S3_734213 S3_1125848 2: S2_4862730 S2_5248018 S9_587866 S3_1125848 3: S2_4862730 S1_37501768 S2_623162 S3_1125848 4: S2_4862730 S2_5248018 S9_21320669 S3_1125848 5: S2_2935643 S2_4862730 S8_27647453 S3_1125848	0.0294227
PH	random		AB 9729	7	2009-2011 DS only	DS	GS + de novo GWAS	0.33849	2011 WS	1: S1_37835646 S3_734213 S2_4862730 S3_1221494 2: S2_4862730 S8_27101658 S2_5326063 S3_1394477 3: S2_4862730 S7_527433 S2_10567249 S3_1221494 4: S6_1046903 S2_4862730 S2_5326063 S3_1221494 5: S8_27638363 S2_4862730 S7_15908913 S3_1221494	0.0274144
PH	random		AB 9729	8	2009-2011 DS only	DS	GS + de novo GWAS	0.263955	2011 WS	1: S1_37788348 S12_12393423 S12_11062678 S3_1165376 2: S2_4862734 S9_19210039 S9_587868 S3_1165376 3: S2_4862734 S2_10567249 S7_527462 S3_1165376 4: S2_4862734 S11_22543534 S4_27297564 S3_1165376 5: S2_575795 S7_16898857 S2_4862734 S3_1165376	0.0232192
PH	random		AB 9729	9	2009-2011 DS only	DS	GS + de novo GWAS	0.307334	2011 WS	1: S1_37652768 S6_19142905 S8_27358027 S3_1194477 2: S2_5195018 S8_27358027 S2_966276 S3_1320779 3: S4_29984331 S2_966276 S2_10567249 S3_1194477 4: S2_5195018 S2_4943538 S6_1443921 S3_1194477 5: S8_27358027 S7_16038425 S2_5195018 S3_1194477	0.0290837
PH	random		AB 9729	10	2009-2011 DS only	DS	GS + de novo GWAS	0.371006	2011 WS	1: S1_37652768 S12_11329586 S8_27265840 S3_1269941 2: S8_27265840 S2_5055799 S2_3272009 S3_1269941 3: S3_190374 S4_29984331 S2_10563449 S3_1269941 4: S2_5248018 S6_1443921 S8_27265840 S3_1269941 5: S8_27265840 S2_3272009 S2_5248018 S3_1269941	0.0244559
PH	random		A 5814	1	2009-2011 DS only	DS	GS + de novo GWAS	0.268173	2011 WS	1: S4_18586467 S2_10563449 S9_11359330 S3_539835 2: S2_5232173 S2_4862734 S9_587867 S3_1025736 3: S2_4862734 S2_5232173 S2_10563449 S3_643084 4: S2_5232173 S2_4943538 S1_438337 S3_1092199 5: S2_4862734 S3_1092199	0.0468093
PH	random		A 5814	2	2009-2011 DS only	DS	GS + de novo GWAS	0.296279	2011 WS	1: S4_18680175 S1_37835355 S9_16457961 S3_1165376 2: S8_27358027 S2_4862737 S2_3281146 S3_1165376 3: S2_4862737 S2_623162 S8_27358027 S3_1165376 4: S2_4862737 S3_1165376 5: S8_27358027 S8_27638363 S2_4862737 S3_1165376	0.0212382
PH	random		A 5814	3	2009-2011 DS only	DS	GS + de novo GWAS	0.32479	2011 WS	1: S1_37830079 S2_2937351 S9_16457961 S3_1174616 2: S2_4862737 S2_5015033 S3_964681 3: S2_4862737 S7_527462 S3_964681 4: S2_4862737 S2_5015033 S9_16457961 S3_964681 5: S2_2937351 S2_4862737 S8_27638363 S3_964681	0.0305719
PH	random		A 5814	4	2009-2011 DS only	DS	GS + de novo GWAS	0.289915	2011 WS	1: S1_37652768 S8_27358027 S2_2935643 S3_1394477 2: S8_27358027 S9_587867 S2_10563443 S3_1394477 3: S1_37521762 S2_10563443 S3_163423 S3_1394477 4: S5_6561936 S3_1394477 5: S8_27358027 S2_2935643 S8_27731177 S3_1394477	0.0361486
PH	random		A 5814	5	2009-2011 DS only	DS	GS + de novo GWAS	0.340748	2011 WS	1: S4_18680175 S1_37830088 S2_4862730 S3_1221494 2: S2_4862730 S2_5209381 S3_1221494 3: S2_4862730 S3_190374 S1_37501768 S3_1221494 4: S2_4862730 S2_5209381 S4_27373577 S3_1221494 5: S2_4862730 S3_1221494	0.0496183
PH	random		A 5814	6	2009-2011 DS only	DS	GS + de novo GWAS	0.280734	2011 WS	1: S4_18687764 S4_13611354 S1_37501768 S3_1194477 2: S2_4862734 S2_5246918 S8_27647453 S3_1320779 3: S2_4862734 S3_1194477 4: S2_4862734 S2_5326063 S7_549440 S3_1194477 5: S8_27647453 S2_4862734 S3_1194477	0.0210731
PH	random		A 5814	7	2009-2011 DS only	DS	GS + de novo GWAS	0.332151	2011 WS	1: S4_18586467 S1_37603528 S12_12393423 S3_1269941 2: S2_4862734 S8_27358027 S2_5166769 S3_1269941 3: S2_4862734 S3_1269941 4: S2_4862734 S2_5166769 S9_21054013 S3_1269941 5: S2_4862734 S8_27358027 S3_1269941	0.016927
PH	random		A 5814	8	2009-2011 DS only	DS	GS + de novo GWAS	0.294812	2011 WS	1: S1_37652768 S4_18688739 S8_27358027 S3_1165376 2: S8_27358027 S2_5055799 S2_966276 S3_1165376 3: S2_966276 S2_10902028 S7_5101825 S3_1165376 4: S9_16460737 S2_5055799 S9_21093617 S3_1165376 5: S8_27358027 S3_1165376	0.0228986
PH	random		A 5814	9	2009-2011 DS only	DS	GS + de novo GWAS	0.335639	2011 WS	1: S1_37788348 S12_12393423 S12_11329586 S3_1003372 2: S2_5195018 S8_27265840 S12_11329586 S3_1194477 3: S7_527433 S7_5070299 S2_5195018 S3_1194477 4: S2_5195018 S2_4943538 S12_11329586 S3_1194477 5: S8_27265840 S3_1194477	0.0265487
PH	random		A 5814	10	2009-2011 DS only	DS	GS + de novo GWAS	0.268711	2011 WS	1: S4_13611354 S3_734213 S1_37501768 S3_1394477 2: S8_27265840 S2_5195018 S2_1469850 S3_1394477 3: S7_527462 S2_11369959 S1_37501768 S3_1394477 4: S2_5195018 S6_1443933 S7_534989 S3_1394477 5: S8_27265840 S7_15908913 S3_1194477	0.0313814
PH	random		ABC 2773	1	2009-2011 DS only	DS	GS + de novo GWAS	0.307982	2011 WS	1: S2_2937351 S1_37830068 S4_13955735 S3_539835 2: S2_5232173 S4_13955735 S3_549875 3: S2_5232173 S3_190376 S2_4965802 S3_539835 4: S2_5232173 S3_539835 5: S2_2937351 S3_549875	0.0161655
PH	random		ABC 2773	2	2009-2011 DS only	DS	GS + de novo GWAS	0.244692	2011 WS	1: S3_734213 S4_13611354 S3_555474 2: S9_12839829 S3_608927 3: S2_10599024 S3_565311 4: S2_906840 S3_608927 5: S6_7556906 S3_565311	0.104327
PH	random		ABC 2773	3	2009-2011 DS only	DS	GS + de novo GWAS	0.247094	2011 WS	1: S1_37830068 S12_12393423 S3_1125178 2: S4_13247987 S3_963933 3: S7_527462 S3_963933 4: S1_438337 S3_1125178 5: S2_885786 S3_1125178	0.130364
PH	random		ABC 2773	4	2009-2011 DS only	DS	GS + de novo GWAS	0.297312	2011 WS	1: S1_37856336 S12_11089041 S2_4862734 S3_1179404 2: S2_4862734 S2_3281146 S8_27647453 S3_1179404 3: S2_4862734 S4_29984331 S3_1179404 4: S2_906840 S2_4862734 S3_1179404 5: S8_27647453 S2_4862734 S2_575795 S3_565311	0.0585628
PH	random		ABC 2773	5	2009-2011 DS only	DS	GS + de novo GWAS	0.219439	2011 WS	1: S12_12393423 S3_1320779 2: S8_27070622 S2_5054860 S9_587870 S3_1320779 3: S2_11369959 S3_1320779 4: S6_1443921 S3_1320779 5: S1_7030696 S3_1320779	0.0590138
PH	random		ABC 2773	6	2009-2011 DS only	DS	GS + de novo GWAS	0.267134	2011 WS	1: S1_37835355 S4_13611354 S3_638836 2: S9_587868 S9_12817422 S6_1046903 S3_638836 3: S2_4981795 S3_638836 4: S6_1046903 S9_16460737 S3_638836 5: S8_27638363 S3_638836	0.102809
PH	random		ABC 2773	7	2009-2011 DS only	DS	GS + de novo GWAS	0.293913	2011 WS	1: S1_37835355 S12_11329586 S3_617284 S3_638836 2: S2_5320465 S12_11329586 S3_638836 3: S2_5320465 S2_575724 S3_565310 4: S2_5320465 S3_565310 5: S12_11329586 S2_575724 S3_565310	0.0236342
PH	random		ABC 2773	8	2009-2011 DS only	DS	GS + de novo GWAS	0.322732	2011 WS	1: S4_18600694 S3_8206360 S12_11089041 S3_985094 2: S2_885786 S3_985094 3: S2_10563449 S2_11184501 S2_575724 S3_985094 4: S9_20726033 S3_985094 5: S2_575724 S3_985094	0.0526056
PH	random		ABC 2773	9	2009-2011 DS only	DS	GS + de novo GWAS	0.266823	2011 WS	1: S4_18680165 S2_2935643 S1_37415411 S3_950277 2: S9_587871 S3_950277 3: S3_190374 S3_950277 4: S6_1443933 S3_950277 5: S2_2935643 S3_950277	0.107806
PH	random		ABC 2773	10	2009-2011 DS only	DS	GS + de novo GWAS	0.320182	2011 WS	1: S2_2937351 S3_1194477 2: S2_5232173 S2_4862737 S3_23807664 S3_1194477 3: S2_4862737 S2_5232173 S3_1194477 4: S2_5232173 S2_4862737 S6_1046903 S3_1194477 5: S2_2937351 S2_4862737 S3_1194477	0.0176624
PH	random		AB 1492	1	2009-2011 DS only	DS	GS + de novo GWAS	0.326993	2011 WS	1: S1_37835355 S3_1394477 2: S7_5725472 S3_1394477 3: S3_190376 S3_1394477 4: S2_4959074 S3_1394477 5: S7_5725472 S3_1394477	0.0686938
PH	random		AB 1492	2	2009-2011 DS only	DS	GS + de novo GWAS	0.323052	2011 WS	1: S4_18688739 S3_604057 2: S4_18688739 S3_964681 3: S1_438337 S3_964681 4: S1_438337 S3_964681 5: S6_6923362 S3_964681	0.106402
PH	random		AB 1492	3	2009-2011 DS only	DS	GS + de novo GWAS	0.346381	2011 WS	1: S4_18687764 S8_27265840 S3_1179404 2: S8_27265840 S2_3272009 S3_1179404 3: S7_527368 S3_1179404 4: S5_7432799 S3_1179404 5: S8_27265840 S2_3272009 S3_1179404	0.0383802
PH	random		AB 1492	4	2009-2011 DS only	DS	GS + de novo GWAS	0.324075	2011 WS	1: S1_37830068 S2_2935643 S3_1025736 2: S4_13247987 S3_1025736 3: S4_29556248 S3_963216 4: S2_5030110 S3_963216 5: S2_2935643 S3_1025736	0.166284
PH	random		AB 1492	5	2009-2011 DS only	DS	GS + de novo GWAS	0.286061	2011 WS	1: S12_12762314 S3_950277 2: S1_37564356 S3_724137 3: S4_29984331 S1_37564356 S2_10563449 S3_813402 4: S1_37564356 S3_724137 5: S1_37564356 S3_813402	0.0646318
PH	random		AB 1492	6	2009-2011 DS only	DS	GS + de novo GWAS	0.244239	2011 WS	1: S12_11062678 S3_539918 2: S7_5096415 S3_539918 3: S7_5096415 S2_11369959 S1_37564356 S3_539918 4: S7_5096415 S3_539918 5: S7_5096415 S3_539918	0.0337252
PH	random		AB 1492	7	2009-2011 DS only	DS	GS + de novo GWAS	0.310411	2011 WS	1: S1_37652768 S3_1221494 2: S2_5326063 S3_1221494 3: S8_4696111 S3_1221494 4: S7_549440 S3_1221494 5: S2_968488 S3_1221494	0.0667533
PH	random		AB 1492	8	2009-2011 DS only	DS	GS + de novo GWAS	0.221819	2011 WS	1: S4_18687764 S1_37788348 S3_864112 2: S8_27101658 S9_21381458 3: S2_4965802 S3_864112 4: S1_37788348 S3_864112 5: S7_15890017 S3_881362	0.0962878
PH	random		AB 1492	9	2009-2011 DS only	DS	GS + de novo GWAS	0.313182	2011 WS	1: S2_10563453 S3_1125848 2: S2_10563453 S3_1125848 3: S2_10563453 S2_11264783 S3_1125848 4: S8_4890358 S3_1125848 5: S6_6863892 S3_1125848	0.105481
PH	random		AB 1492	10	2009-2011 DS only	DS	GS + de novo GWAS	0.291237	2011 WS	1: S12_11089041 S2_10563443 S3_980677 2: S2_5320465 S2_10563443 S3_980677 3: S2_5320465 S2_10563443 S4_29556248 S3_980677 4: S2_5320465 S3_980677 5: S3_980677	0.0153205
PH	random		ABC 770	1	2009-2011 DS only	DS	GS + de novo GWAS	0.23753	2011 WS	1: S11_27386628 S3_604056 2: S8_27352147 S3_604056 3: S7_5101825 S4_29578738 S2_10567289 S3_637464 4: S7_5101825 S3_637464 5: S7_5101825 S3_604056	0.0796269
PH	random		ABC 770	2	2009-2011 DS only	DS	GS + de novo GWAS	0.20858	2011 WS	1: S3_734213 2: S9_5006227 S3_734213 3: S9_4353485 S3_984915 4: S1_40944521 S3_1092199 5: S6_3423341 S3_1092199	0.137904
PH	random		ABC 770	3	2009-2011 DS only	DS	GS + de novo GWAS	0.239006	2011 WS	1: S4_13598983 S3_430324 2: S2_10858607 S3_430324 3: S2_10858607 S3_430324 4: S5_28646566 S3_866089 5: S2_10858607 S3_430324	0.113933
PH	random		ABC 770	4	2009-2011 DS only	DS	GS + de novo GWAS	0.301618	2011 WS	1: S4_18680165 S3_549797 S1_37415411 S3_637464 2: S6_1046882 S3_637464 3: S6_1046882 S3_549797 4: S6_1046882 S3_637464 5: S1_37415411 S3_637464	0.0872335
PH	random		ABC 770	5	2009-2011 DS only	DS	GS + de novo GWAS	0.282894	2011 WS	1: S3_734579 2: S2_5054860 S3_390883 3: S2_10563443 S3_734579 4: S1_42366489 S3_734579 5: S2_5054860 S3_734579	0.183058
PH	random		ABC 770	6	2009-2011 DS only	DS	GS + de novo GWAS	0.338392	2011 WS	1: S3_734213 2: S3_870315 S3_734213 3: S4_19893873 S3_734213 4: S2_906840 S3_734213 5: S8_19031379 S3_734213	0.14867
PH	random		ABC 770	7	2009-2011 DS only	DS	GS + de novo GWAS	0.26429	2011 WS	1: S1_37501768 S3_539835 2: S2_5030110 S3_539835 3: S1_37240509 S3_549798 4: S4_27297564 S3_539835 5: S1_37501768 S3_539835	0.119411
PH	random		ABC 770	8	2009-2011 DS only	DS	GS + de novo GWAS	0.343592	2011 WS	1: S1_37830088 S3_1269941 2: S9_5882997 S3_1269941 3: S9_5156034 S3_1269941 4: S9_21054013 S3_1269941 5: S8_27632209 S3_1269941	0.065986
PH	random		ABC 770	9	2009-2011 DS only	DS	GS + de novo GWAS	0.246007	2011 WS	1: S11_22615891 S3_1935861 2: S2_5246918 S9_4346284 S3_1935861 3: S2_5246918 S3_1935861 4: S2_5246918 S3_1935861 5: S2_5246918 S3_1935861	0.0963628
PH	random		ABC 770	10	2009-2011 DS only	DS	GS + de novo GWAS	0.332684	2011 WS	1: S3_1269941 2: S3_980677 S3_1269941 3: S3_980677 S3_1269941 4: S12_9181507 S3_1269941 5: S3_980677 S3_1269941	0.0779379
PH	random		BCD 446	1	2009-2011 DS only	DS	GS + de novo GWAS	0.27321	2011 WS	1: S2_4862730 S11_18303957 2: S2_4862730 S11_23389715 3: S2_4862730 S11_18303957 4: S2_4862730 S5_11080461 5: S2_4862730 S5_11080461	0.227336
PH	random		BCD 446	2	2009-2011 DS only	DS	GS + de novo GWAS	0.265529	2011 WS	1: S12_11062681 S2_10563449 S3_484323 2: S2_10563449 S9_5623794 S2_11075991 S3_715489 3: S2_10563449 S3_715489 4: S3_715489 S3_484323 5: S12_11062681 S3_484323	0.165378
PH	random		BCD 446	3	2009-2011 DS only	DS	GS + de novo GWAS	0.186201	2011 WS	1: S2_25797823 S3_1831602 2: S9_5792475 S2_3222569 S3_1831602 3: S9_5792475 S5_26914610 4: S7_1511370 S3_1831602 5: S2_3222569 S3_1831602	0.306168
PH	random		BCD 446	4	2009-2011 DS only	DS	GS + de novo GWAS	0.184856	2011 WS	1: S1_23080580 S3_984887 2: S9_587871 S8_27474001 S3_984887 3: S1_23080580 S3_984887 4: S1_23080580 S3_984887 5: S8_27474001 S3_984887	0.0661383
PH	random		BCD 446	5	2009-2011 DS only	DS	GS + de novo GWAS	0.300161	2011 WS	1: S1_37603528 S3_964681 2: S1_37603528 S3_964681 3: S1_37603528 S3_964681 4: S1_37603528 S3_964681 5: S1_37603528 S3_964681	0.124833
PH	random		BCD 446	6	2009-2011 DS only	DS	GS + de novo GWAS	0.265933	2011 WS	1: S4_13955735 S3_550558 2: S4_13955735 S3_550558 3: S7_744367 S3_550558 4: S7_744367 S3_550558 5: S6_7003324 S3_550558	0.116487
PH	random		BCD 446	7	2009-2011 DS only	DS	GS + de novo GWAS	0.266134	2011 WS	1: S3_725994 S3_604057 2: S9_5156034 S3_604057 3: S2_1484337 S3_725994 4: S11_22104431 S3_725994 5: S6_6923357 S3_604057	0.09471
PH	random		BCD 446	8	2009-2011 DS only	DS	GS + de novo GWAS	0.246747	2011 WS	1: S1_37464040 S3_732890 2: S9_5623794 S3_715299 3: S9_5623794 S3_500823 4: S3_732890 S3_715299 5: S7_5627603 S3_715299	0.26335
PH	random		BCD 446	9	2009-2011 DS only	DS	GS + de novo GWAS	0.175711	2011 WS	1: S12_12393423 S3_179174 2: S8_27101658 S12_12393423 S3_179174 3: S2_11133517 S3_179174 4: S7_611493 S10_13873983 5: S8_27101658 S3_179174	0.285005
PH	random		BCD 446	10	2009-2011 DS only	DS	GS + de novo GWAS	0.300589	2011 WS	1: S4_13955735 S3_870315 2: S4_13955735 S3_870315 3: S3_870315 4: S6_894207 S3_870315 5: S3_870315	0.0129011
PH	random		CDE 314	1	2009-2011 DS only	DS	GS + de novo GWAS	0.139851	2011 WS	1: S8_18217475 S3_518743 2: S8_18217475 S3_518743 3: S1_37240509 S3_518743 4: S3_3308601 S3_518743 5: S8_18217475 S3_518743	0.414919
PH	random		CDE 314	2	2009-2011 DS only	DS	GS + de novo GWAS	0.263577	2011 WS	1: S4_18586467 S3_707135 2: S4_18586467 S3_707135 3: S9_12772193 S3_707135 4: S1_23352063 S3_707135 5: S8_19068644 S3_707135	0.131345
PH	random		CDE 314	3	2009-2011 DS only	DS	GS + de novo GWAS	0.186535	2011 WS	1: S2_10902028 S3_425753 2: S2_10902028 S3_425753 3: S2_10902028 S3_425753 4: S9_21003245 S3_1841277 5: S9_21003245 S3_425753	0.257166
PH	random		CDE 314	4	2009-2011 DS only	DS	GS + de novo GWAS	0.226675	2011 WS	1: S4_18600694 S3_1838728 2: S2_10563449 S3_1838728 3: S2_10563449 S8_8965503 4: S3_1881232 5: S4_18600694 S3_1881232	0.148235
PH	random		CDE 314	5	2009-2011 DS only	DS	GS + de novo GWAS	0.248195	2011 WS	1: S1_35824041 S3_637464 2: S3_24626808 S3_637464 3: S9_5623794 S3_24626808 S7_6026524 S3_637464 4: S7_424139 S3_637464 5: S7_6026524 S3_637464	0.0516223
PH	random		CDE 314	6	2009-2011 DS only	DS	GS + de novo GWAS	0.217032	2011 WS	1: S1_37521762 S3_17038340 2: S9_3993034 S9_8510647 3: S1_37521762 S5_25212817 4: S10_18806738 S5_25212817 5: S9_3993034 S5_25212817	0.452803
PH	random		CDE 314	7	2009-2011 DS only	DS	GS + de novo GWAS	0.321476	2011 WS	1: S4_18600694 S3_1030333 2: S4_18600694 S3_1030333 3: S3_190376 S3_1030333 4: S6_1063026 S3_1030333 5: S4_18600694 S3_1030333	0.0931722
PH	random		CDE 314	8	2009-2011 DS only	DS	GS + de novo GWAS	0.276159	2011 WS	1: S3_732890 2: S2_10978492 S3_732890 3: S2_10978492 S3_732890 4: S3_732890 5: S4_14476463 S3_732890	0.0665459
PH	random		CDE 314	9	2009-2011 DS only	DS	GS + de novo GWAS	0.192568	2011 WS	1: S11_22188913 S11_13465784 2: S8_27070622 S8_8882007 3: S2_11160680 S8_9003232 4: S6_1405332 S5_25267105 5: S2_623162 S2_17207711	0.290492
PH	random		CDE 314	10	2009-2011 DS only	DS	GS + de novo GWAS	0.195224	2011 WS	1: S3_8557260 S11_21875982 2: S6_1063476 S8_7599630 3: S9_5018147 S1_22780745 4: S5_11080477 S4_3527549 5: S1_14786756 S5_11080477	0.54026
PH	random		DEF 212	1	2009-2011 DS only	DS	GS + de novo GWAS	0.199848	2011 WS	1: S3_437058 2: S3_437058 3: S3_437058 4: S3_437058 5: S1_6027483 S3_437058	0.0569852
PH	random		DEF 212	2	2009-2011 DS only	DS	GS + de novo GWAS	0.135014	2011 WS	1: S4_14034470 S5_8919562 2: S9_3842838 S8_8060370 3: S9_12849813 S5_23574677 4: S11_17027470 S2_16966241 5: S2_21841156 S2_16966241	0.541682
PH	random		DEF 212	3	2009-2011 DS only	DS	GS + de novo GWAS	0.197143	2011 WS	1: S12_11062681 S3_1842637 2: S12_11062681 S3_1842637 3: S1_14749137 S3_1842637 4: S1_23151280 S3_1842637 5: S12_11062681 S3_1842637	0.353035
PH	random		DEF 212	4	2009-2011 DS only	DS	GS + de novo GWAS	0.173776	2011 WS	1: S4_14048743 S8_9291072 2: S2_10978492 S8_9291072 3: S2_10978492 S8_9291072 4: S6_920356 S3_3273955 5: S1_22665807 S8_9291072	0.601983
PH	random		DEF 212	5	2009-2011 DS only	DS	GS + de novo GWAS	0.0937419	2011 WS	1: S12_10440257 S7_22412183 2: S2_1011111 S6_16471384 3: S7_526010 S5_28682894 4: S7_526010 S11_2556447 5: S7_526010 S2_17605401	0.592127
PH	random		DEF 212	6	2009-2011 DS only	DS	GS + de novo GWAS	0.287159	2011 WS	1: S12_11363934 S3_813574 2: S9_4348741 S3_813574 3: S7_5101825 S3_813574 4: S7_5101825 S3_813574 5: S7_5101825 S3_813574	0.106736
PH	random		DEF 212	7	2009-2011 DS only	DS	GS + de novo GWAS	0.228074	2011 WS	1: S1_24178857 S2_19463436 2: S2_5326063 S1_24891394 3: S9_13163508 S8_5466322 4: S2_5326063 S4_2828954 5: S2_5326063 S2_18436137	0.518489
PH	random		DEF 212	8	2009-2011 DS only	DS	GS + de novo GWAS	0.212722	2011 WS	1: S3_404126 2: S2_11175913 S3_404126 3: S2_11175913 S3_404126 4: S11_22188862 S3_404126 5: S2_11175913 S3_404126	0.0990858
PH	random		DEF 212	9	2009-2011 DS only	DS	GS + de novo GWAS	0.223639	2011 WS	1: S2_10937798 S8_9197233 2: S2_10937798 S9_3843102 S8_9197233 3: S2_10937798 S8_9197233 4: S2_10937798 S4_3877365 5: S6_6769059 S8_9197233	0.498951
PH	random		DEF 212	10	2009-2011 DS only	DS	GS + de novo GWAS	0.190523	2011 WS	1: S8_27647453 S11_16857676 2: S8_27647453 S11_16857676 3: S1_33835707 S11_16857676 4: S5_22908525 S11_16857676 5: S8_27647453 S2_16918891	0.469895
PH	random		EFG 160	1	2009-2011 DS only	DS	GS + de novo GWAS	0.167007	2011 WS	1: S1_37652768 S11_23389715 2: S9_4378157 S1_37652768 S11_23389715 3: S9_4378157 4: S7_1542440 S11_23389715 5: S6_3348473 S9_4378157 S1_37652768 S11_23389715	0.187866
PH	random		EFG 160	2	2009-2011 DS only	DS	GS + de novo GWAS	0.274733	2011 WS	1: S12_12762314 S11_17499728 2: S12_12762314 S9_4222341 S3_28990797 3: S2_21841154 S11_17499728 4: S2_21841154 S2_16036770 5: S12_12762314 S2_16036770	0.178509
PH	random		EFG 160	3	2009-2011 DS only	DS	GS + de novo GWAS	0.199093	2011 WS	1: S3_863831 2: S9_5995444 S3_863831 3: S9_5995444 S3_863831 4: S3_863831 5: S9_5995444 S3_863831	0.0514377
PH	random		EFG 160	4	2009-2011 DS only	DS	GS + de novo GWAS	0.243992	2011 WS	1: S3_425669 2: S9_19170215 S3_425669 3: S9_19170215 S3_425669 4: S3_425669 5: S2_4774727 S3_425669	0.0615146
PH	random		EFG 160	5	2009-2011 DS only	DS	GS + de novo GWAS	0.164776	2011 WS	1: S9_4304486 S8_1629499 2: S9_4304486 S9_4571094 S12_16498012 3: S9_4304486 S5_24028142 4: S1_42274771 S12_16498012 5: S9_4304486 S2_15774589	0.405455
PH	random		EFG 160	6	2009-2011 DS only	DS	GS + de novo GWAS	0.142491	2011 WS	1: S1_35824041 S5_8948691 2: S9_4777371 S11_2580786 3: S9_4777371 S5_25099764 4: S9_20654175 S11_2580786 5: S9_4777371 S2_16376722	0.561822
PH	random		EFG 160	7	2009-2011 DS only	DS	GS + de novo GWAS	0.184291	2011 WS	1: S1_23080581 S8_9183663 2: S9_12839403 S3_1848847 3: S2_4913081 S8_8440854 4: S2_4913081 S3_1848847 5: S1_23080581 S3_1848847	0.335366
PH	random		EFG 160	8	2009-2011 DS only	DS	GS + de novo GWAS	0.117757	2011 WS	1: S1_37814943 S11_16504395 2: S9_4348741 S8_8258206 3: S9_4348741 S8_8258206 4: S1_37814943 S2_15694160 5: S1_20291800 S2_15694160	0.582093
PH	random		EFG 160	9	2009-2011 DS only	DS	GS + de novo GWAS	0.192019	2011 WS	1: S12_16363098 S8_8151655 2: S2_10796759 S8_8882009 3: S2_10796759 S8_8151655 4: S5_15311158 S11_2556447 5: S6_28817976 S2_16874673	0.528977
PH	random		EFG 160	10	2009-2011 DS only	DS	GS + de novo GWAS	0.107526	2011 WS	1: S7_551796 S11_18175347 2: S9_5954188 S5_772855 3: S7_551796 S1_11335401 4: S7_551796 S2_15920425 5: S9_5954188 S2_15920425	0.426192
PH	random		FGH 109	1	2009-2011 DS only	DS	GS + de novo GWAS	0.265563	2011 WS	1: S9_1915478 S8_9068852 2: S9_1915478 S7_8857335 S11_22491543 3: S7_8857335 S9_1915478 S6_16443013 4: S7_8857335 S2_16259906 5: S7_8857335 S9_1915478 S2_16259906	0.243922
PH	random		FGH 109	2	2009-2011 DS only	DS	GS + de novo GWAS	0.179503	2011 WS	1: S3_390925 2: S3_390925 3: S3_390925 S3_452394 4: S3_390925 5: S7_5651011 S3_390925	0.0208595
PH	random		FGH 109	3	2009-2011 DS only	DS	GS + de novo GWAS	0.104148	2011 WS	1: S7_29237784 S11_18097814 2: S9_4378157 S9_5156507 S8_8061415 3: S9_4378157 S4_29556232 S9_5156507 S11_18097814 4: S7_20049348 S5_15941488 5: S9_4378157 S8_8061415	0.481604
PH	random		FGH 109	4	2009-2011 DS only	DS	GS + de novo GWAS	0.0877714	2011 WS	1: S9_5554927 S11_16580233 2: S9_5554927 S3_372391 3: S9_5554927 S11_16580233 4: S5_11080472 5: S9_5554927 S5_11080472	0.308783
PH	random		FGH 109	5	2009-2011 DS only	DS	GS + de novo GWAS	0.0346014	2011 WS	1: S1_21826204 S11_16737957 2: S7_22442055 S12_24311626 3: S7_22442055 S11_16737957 4: S7_22442055 S12_15420857 5: S7_22442055 S1_21826204 S11_16737957	0.434829
PH	random		FGH 109	6	2009-2011 DS only	DS	GS + de novo GWAS	0.0581959	2011 WS	1: S12_12412606 S2_19230689 2: S8_27339638 S8_25600689 3: S2_21690929 S11_16922368 4: S1_42378631 S5_8428895 5: S8_27339638 S5_8428895	0.633845
PH	random		FGH 109	7	2009-2011 DS only	DS	GS + de novo GWAS	0.128248	2011 WS	1: S1_24177178 S5_8122538 2: S1_24177178 S12_22982858 3: S1_24177178 S4_31514619 4: S1_24177178 S2_15694661 5: S1_24177178 S2_15694661	0.537979
PH	random		FGH 109	8	2009-2011 DS only	DS	GS + de novo GWAS	0.29196	2011 WS	1: S3_409846 2: S3_409846 3: S3_409846 4: S3_409846 5: S7_414058 S3_409846	0.0447283
PH	random		FGH 109	9	2009-2011 DS only	DS	GS + de novo GWAS	0.116637	2011 WS	1: S1_23944995 S11_18040611 2: S2_966276 S9_6824261 3: S2_966276 S11_18040611 4: S2_966276 S5_15407272 5: S7_7105031 S2_11270588	0.270377
PH	random		FGH 109	10	2009-2011 DS only	DS	GS + de novo GWAS	0.307422	2011 WS	1: S4_13243946 S3_1125848 2: S9_3490838 S3_1125848 3: S9_3490838 S3_1125848 4: S3_1125848 5: S3_1125848	0.0455634
PH	random		HI 96	1	2009-2011 DS only	DS	GS + de novo GWAS	0.111123	2011 WS	1: S6_6815740 S11_16741006 2: S4_2828551 S10_16210134 3: S1_9316726 S11_16741006 4: S9_20641206 S11_16741006 5: S6_6815740 S2_16892495	0.544319
PH	random		HI 96	2	2009-2011 DS only	DS	GS + de novo GWAS	0.211886	2011 WS	1: S5_15038766 S8_23047343 2: S6_1402648 S10_16210154 3: S5_12383439 S12_13546984 4: S5_12383439 S12_13546984 5: S5_12383439 S2_17989623	0.511064
PH	random		HI 96	3	2009-2011 DS only	DS	GS + de novo GWAS	0.18898	2011 WS	1: S1_23789835 S5_21429240 2: S1_23789835 S5_24014117 3: S1_23789835 S5_24014117 4: S1_23789835 S2_15774587 5: S6_6933786 S2_15774587	0.439551
PH	random		HI 96	4	2009-2011 DS only	DS	GS + de novo GWAS	0.0619895	2011 WS	1: S12_12393786 S5_13905219 2: S9_548262 S10_16206004 3: S9_548262 S2_15789985 4: S9_548262 S2_15789985 5: S2_26660123 S2_15789985	0.495606
PH	random		HI 96	5	2009-2011 DS only	DS	GS + de novo GWAS	0.123005	2011 WS	1: S4_18655015 S11_22188862 2: S9_19170215 S11_22188862 3: S9_19170215 S3_858567 4: S11_22188862 S2_15894556 5: S9_19170215 S2_15894556	0.420047
PH	random		HI 96	6	2009-2011 DS only	DS	GS + de novo GWAS	0.0906828	2011 WS	1: S9_3955337 S11_16922326 2: S9_3955337 S4_29962225 3: S9_3955337 S11_18368794 4: S7_20091776 S10_18991711 5: S1_18539309 S4_22156391	0.428581
PH	random		HI 96	7	2009-2011 DS only	DS	GS + de novo GWAS	0.113505	2011 WS	1: S1_23922839 S6_28688084 S11_18126931 2: S6_1063474 S5_8786563 3: S1_23922839 S11_18126931 4: S6_1063474 S3_3359267 5: S6_1063474 S5_8786563	0.444096
PH	random		HI 96	8	2009-2011 DS only	DS	GS + de novo GWAS	0.0163937	2011 WS	1: S12_9181505 S8_9295168 2: S9_982740 S8_9295168 3: S2_10567385 S9_982740 S8_9295168 4: S12_9181505 S2_16478962 5: S9_982740 S2_16478962	0.489006
PH	random		HI 96	9	2009-2011 DS only	DS	GS + de novo GWAS	0.031417	2011 WS	1: S11_23210720 S11_17339680 2: S9_5395356 S9_21383043 3: S11_23210720 S5_28815566 4: S11_23210720 S11_17339680 5: S9_5395356 S2_16956400	0.434809
PH	random		HI 96	10	2009-2011 DS only	DS	GS + de novo GWAS	0.159547	2011 WS	1: S9_4648744 S5_9337093 2: S9_4648744 S2_17061928 3: S9_4648744 S2_17061928 4: S9_4648744 S2_17061928 5: S9_4648744 S2_17061928	0.37922
PH	random		GHI 83	1	2009-2011 DS only	DS	GS + de novo GWAS	0.227879	2011 WS	1: S2_2955300 S3_262333 2: S7_7993169 S3_262333 3: S7_7993169 S3_262333 4: S7_7993169 S3_262333 5: S2_2955300 S7_7993169 S3_262333	0.128971
PH	random		GHI 83	2	2009-2011 DS only	DS	GS + de novo GWAS	0.0973471	2011 WS	1: S9_5210949 S11_16818118 2: S2_966276 S8_5628196 3: S2_966276 S11_16818118 4: S2_966276 S11_16818118 5: S2_966276 S2_17778821	0.396911
PH	random		GHI 83	3	2009-2011 DS only	DS	GS + de novo GWAS	0.0787752	2011 WS	1: S9_1710238 S12_16483695 2: S9_1710238 S12_16483695 3: S4_29547310 S1_22575706 4: S9_1710238 S12_16483695 5: S9_1710238 S1_22575706	0.509831
PH	random		GHI 83	4	2009-2011 DS only	DS	GS + de novo GWAS	0.0944498	2011 WS	1: S9_2895010 S5_6561707 2: S9_2895010 S8_8795951 3: S9_2895010 S8_8762834 4: S9_2895010 S2_16968309 5: S9_2895010 S1_14232370 S2_16968309	0.27608
PH	random		GHI 83	5	2009-2011 DS only	DS	GS + de novo GWAS	0.149413	2011 WS	1: S4_8131741 S11_17500031 2: S2_11370144 S9_8171820 3: S2_11370144 S11_17500031 4: S9_20641206 S11_17500031 5: S2_11370144 S3_3273955	0.447989
PH	random		GHI 83	6	2009-2011 DS only	DS	GS + de novo GWAS	0.153379	2011 WS	1: S3_384799 2: S3_384799 3: S3_384799 4: S3_384799 5: S1_14345683 S3_384799	0.0249557
PH	random		GHI 83	7	2009-2011 DS only	DS	GS + de novo GWAS	0.0524412	2011 WS	1: S4_18579699 S5_8122531 2: S1_17072053 S6_16251332 3: S1_17072053 S5_8122531 4: S1_17072053 S4_4162444 5: S1_17072053 S5_8122531	0.588368
PH	random		GHI 83	8	2009-2011 DS only	DS	GS + de novo GWAS	0.262134	2011 WS	1: S6_6923359 S11_23514884 2: S6_6923359 S11_23514884 3: S9_2692689 S11_23514884 4: S6_6923359 S11_23514884 5: S6_6923359 S11_23514884	0.478807
PH	random		GHI 83	9	2009-2011 DS only	DS	GS + de novo GWAS	0.0294767	2011 WS	1: S4_14582333 S8_9388684 2: S4_14582333 S8_9388684 3: S9_13723154 S2_16775536 4: S4_27432494 S2_16775536 5: S1_15152875 S2_16775536	0.520409
PH	random		GHI 83	10	2009-2011 DS only	DS	GS + de novo GWAS	0.212122	2011 WS	1: S3_984887 2: S8_27671098 S3_984887 3: S3_984887 4: S3_984887 5: S3_984887	0.0198083
PH	random		HI 65	1	2009-2011 DS only	DS	GS + de novo GWAS	0.184994	2011 WS	1: S4_18726494 S3_368608 2: S9_587867 S3_368608 3: S9_587867 S3_368608 4: S7_1110911 S3_368608 5: S9_587867 S3_368608	0.310549
PH	random		HI 65	2	2009-2011 DS only	DS	GS + de novo GWAS	0.238912	2011 WS	1: S3_508608 2: S3_508608 3: S3_508608 4: S3_508608 5: S3_508608	0.00199745
PH	random		HI 65	3	2009-2011 DS only	DS	GS + de novo GWAS	0.000484454	2011 WS	1: S8_9003290 S8_9778893 2: S2_968407 S2_15600471 3: S2_968407 S2_15600471 4: S7_2170267 S2_15600471 5: S6_3388736 S2_15600471	0.746519
PH	random		HI 65	4	2009-2011 DS only	DS	GS + de novo GWAS	0.21968	2011 WS	1: S2_5015033 S5_24028046 2: S9_2847187 S5_24028046 3: S9_2847187 S5_24028046 4: S2_5015033 S9_2847187 5: S9_2847187	0.384091
PH	random		HI 65	5	2009-2011 DS only	DS	GS + de novo GWAS	0.155926	2011 WS	1: S9_2345614 S8_5484672 2: S1_9277494 S2_19464406 3: S9_1877075 S2_17605707 4: S5_8096823 S4_4744737 5: S9_1877075 S2_17605707	0.471048
PH	random		HI 65	6	2009-2011 DS only	DS	GS + de novo GWAS	0.169619	2011 WS	1: S9_4346284 S3_863438 2: S9_4346284 S3_863438 3: S9_4346284 S3_863438 4: S9_12909320 S3_863438 5: S9_4346284 S3_863438	0.259421
PH	random		HI 65	7	2009-2011 DS only	DS	GS + de novo GWAS	-0.0343155	2011 WS	1: S5_19616740 S8_9683088 2: S1_23674510 S8_9683088 3: S5_19616740 S8_9683088 4: S7_20524035 S2_15894556 5: S7_20524035 S2_15894556	0.630585
PH	random		HI 65	8	2009-2011 DS only	DS	GS + de novo GWAS	0.140647	2011 WS	1: S1_21067942 S6_19651174 2: S4_31086911 S6_19651174 3: S1_21067942 S6_19651174 4: S7_22676524 S2_17778656 5: S10_19192591 S2_17778656	0.505852
PH	random		HI 65	9	2009-2011 DS only	DS	GS + de novo GWAS	0.0953485	2011 WS	1: S2_10922750 S11_23436922 2: S6_856838 S11_23436922 3: S11_23436922 4: S11_23436922 5: S6_856838 S11_23436922	0.0880501
PH	random		HI 65	10	2009-2011 DS only	DS	GS + de novo GWAS	0.00879565	2011 WS	1: S2_6813725 S2_16467560 2: S2_10818210 S2_16467560 3: S1_428823 S2_16467560 4: S2_10818210 S2_16467560 5: S7_28909291 S2_16467553	0.511133
PH	random		I 48	1	2009-2011 DS only	DS	GS + de novo GWAS	0.141745	2011 WS	1: S12_11042777 S12_18084532 2: S9_5985892 3: S9_5985892 S12_18084532 4: S9_5985892 S5_25267105 5: S9_5985892 S5_25267105	0.249292
PH	random		I 48	2	2009-2011 DS only	DS	GS + de novo GWAS	0.105012	2011 WS	1: S9_588810 S8_8388725 2: S9_2847134 S8_8388725 3: S9_5395356 S8_8388725 4: S7_18709539 S2_4788593 5: S9_2847134 S8_8388725	0.449335
PH	random		I 48	3	2009-2011 DS only	DS	GS + de novo GWAS	0.0341946	2011 WS	1: S11_23327377 S1_1179894 2: S1_17266881 S1_8977931 S10_16219507 3: S11_23327377 S2_34213995 4: S1_17266881 S12_14194024 5: S1_17266881 S2_17008070	0.425995
PH	random		I 48	4	2009-2011 DS only	DS	GS + de novo GWAS	0.108169	2011 WS	1: S4_13500261 S11_16737957 2: S9_548262 S1_3251269 3: S9_548262 S11_16737957 4: S7_857906 S11_16737957 5: S1_13531228 S11_16737957	0.516818
PH	random		I 48	5	2009-2011 DS only	DS	GS + de novo GWAS	0.10035	2011 WS	1: S4_13243895 S5_18907861 2: S9_21054013 S2_8591672 3: S5_18907861 S8_12074868 4: S9_21054013 S5_18907861 5: S9_21054013 S2_8591672	0.513412
PH	random		I 48	6	2009-2011 DS only	DS	GS + de novo GWAS	0.0760807	2011 WS	1: S5_19083876 S5_8919588 2: S5_3083016 S5_8919588 3: S5_19083876 S5_8294974 4: S5_3083016 S5_8919588 5: S1_18940661 S5_8919588	0.394477
PH	random		I 48	7	2009-2011 DS only	DS	GS + de novo GWAS	0.130644	2011 WS	1: S9_12951904 S3_855310 2: S9_12951904 S3_855310 3: S9_12951904 S3_855310 4: S9_12951904 S12_16534445 5: S9_12951904 S3_855310	0.297397
PH	random		I 48	8	2009-2011 DS only	DS	GS + de novo GWAS	-0.0244382	2011 WS	1: S12_17333297 S11_17417786 2: S2_927411 S2_16966241 3: S5_19141819 S5_27849789 4: S6_3036424 S2_16966241 5: S6_3036424 S2_16966241	0.48384
PH	random		I 48	9	2009-2011 DS only	DS	GS + de novo GWAS	0.117389	2011 WS	1: S1_37501768 S8_7965768 2: S1_37501768 S8_7965768 3: S1_37501768 S8_9631380 4: S1_37501768 S4_30432463 5: S7_8030450 S9_713791	0.421201
PH	random		I 48	10	2009-2011 DS only	DS	GS + de novo GWAS	0.0393793	2011 WS	1: S1_16705290 S11_21961691 2: S9_12216169 S2_8375815 3: S9_12216169 S11_21961691 4: S9_12216169 S7_24372924 5: S1_16705290 S11_21961691	0.500892
PH	random		HI 24	1	2009-2011 DS only	DS	GS + de novo GWAS	0.191011	2011 WS	1: S2_10563453 2: S2_10563453 S1_3195041 3: S2_10563453 S1_11349414 4: S7_5649969 S2_10563453 5: S7_5649969 S2_10563453	0.376845
PH	random		HI 24	2	2009-2011 DS only	DS	GS + de novo GWAS	0.24887	2011 WS	1: S3_732890 2: S3_732890 3: S3_732890 4: S3_732890 5: S3_732890 S6_6923362	0.00929334
PH	random		HI 24	3	2009-2011 DS only	DS	GS + de novo GWAS	0.135055	2011 WS	1: S9_3978410 S2_10141921 2: S9_3978410 S2_10141921 3: S9_3978410 S7_3600029 4: S9_3978410 S7_3600029 5: S9_3978410 S2_10141921	0.33726
PH	random		HI 24	4	2009-2011 DS only	DS	GS + de novo GWAS	-0.00499589	2011 WS	1: S1_14405338 S8_8796044 2: S5_28674266 S8_8796044 3: S1_14405338 S2_17577685 4: S5_28674266 S2_17577685 5: S5_28674266 S2_17577685	0.333059
PH	random		HI 24	5	2009-2011 DS only	DS	GS + de novo GWAS	0.190353	2011 WS	1: S9_2882898 S11_23099627 2: S9_2882898 S11_23099627 3: S9_2882898 S11_23099627 4: S9_2882898 S11_23099627 5: S9_2882898 S11_23099627	0.377939
PH	random		HI 24	6	2009-2011 DS only	DS	GS + de novo GWAS	0.0744114	2011 WS	1: S4_34454637 S10_19941941 2: S4_34454637 S1_3464892 3: S4_34454637 S10_19941941 4: S10_18748625 S10_19941941 5: S1_13322398 S10_19941941	0.591971
PH	random		HI 24	7	2009-2011 DS only	DS	GS + de novo GWAS	0.170483	2011 WS	1: S2_10902028 S4_26365141 2: S2_10902028 S1_14576890 S12_9098021 3: S2_10902028 S2_16617354 4: S1_14576890 S2_10902028 5: S1_14576890 S2_10902028	0.324019
PH	random		HI 24	8	2009-2011 DS only	DS	GS + de novo GWAS	-0.0161698	2011 WS	1: S9_4216295 S1_43075235 2: S4_13256519 S1_43075235 3: S4_13256519 S8_16917011 4: S8_16917011 S9_4216295 5: S4_13256519 S1_43075235	0.59095
PH	random		HI 24	9	2009-2011 DS only	DS	GS + de novo GWAS	0.0369116	2011 WS	1: S12_12081922 S8_8144830 2: S12_12081922 S8_8144830 3: S7_22449219 S8_8144830 4: S12_12081922 S5_18262598 5: S12_12081922 S2_17595034	0.459759
PH	random		HI 24	10	2009-2011 DS only	DS	GS + de novo GWAS	0.0983014	2011 WS	1: S9_12863173 S10_16236879 2: S9_12863173 S10_16236879 3: S9_12863173 4: S9_12863173 S10_18792394 5: S9_12863173 S10_16236879	0.305499
PH	random		AB 9729	1	2010-2011 all,2012DS	WS	GS + de novo GWAS	0.209598	2011 WS	1: S2_2955300 S4_18586467 S1_37788348 S3_1125848 2: S8_27357996 S2_4862734 S9_587870 S3_1125848 3: S2_4862734 S2_10563453 S2_623162 S3_1125848 4: S2_4943538 S2_5326063 S7_534987 S3_1125848 5: S2_2955300 S2_575795 S8_27357996 S3_1125848	0.0248072
PH	random		AB 9729	2	2010-2011 all,2012DS	WS	GS + de novo GWAS	0.158921	2011 WS	1: S4_18680165 S1_37835355 S3_734213 S3_1109404 2: S8_27265840 S2_4862730 S2_5246918 S3_1109404 3: S2_4862730 S3_190376 S4_29984331 S3_1109404 4: S9_16460737 S2_4943538 S2_5246918 S3_1320779 5: S8_27265840 S2_4862730 S2_575724 S3_1320779	0.0143273
PH	random		AB 9729	3	2010-2011 all,2012DS	WS	GS + de novo GWAS	0.174146	2011 WS	1: S1_37835646 S2_2955300 S3_8206360 S3_1125848 2: S9_587866 S2_885786 S2_3222569 S3_1109404 3: S2_10567249 S7_527462 S1_37564356 S3_1125848 4: S2_906840 S1_37564356 S4_27297564 S3_1125848 5: S2_2955300 S3_24616692 S7_16172123 S3_1125848	0.0373911
PH	random		AB 9729	4	2010-2011 all,2012DS	WS	GS + de novo GWAS	0.190959	2011 WS	1: S4_18688739 S1_37830079 S12_11062681 S3_1394477 2: S9_587868 S7_5096415 S2_1469850 S3_1394477 3: S2_623162 S7_5096415 S7_527368 S3_1094192 4: S5_22908525 S1_42309864 S11_22103437 S3_1394477 5: S2_575795 S5_12383417 S7_16898857 S3_1394477	0.0460569
PH	random		AB 9729	5	2010-2011 all,2012DS	WS	GS + de novo GWAS	0.204695	2011 WS	1: S3_30260632 S4_18586467 S1_37957690 S3_1008723 2: S2_5015033 S2_3272009 S2_4862734 S3_643084 3: S2_4862734 S2_10563443 S3_163423 S3_1008723 4: S2_5015033 S2_4862734 S6_1046903 S3_1008723 5: S2_3272009 S8_27638363 S2_4862734 S3_1008723	0.0165414
PH	random		AB 9729	6	2010-2011 all,2012DS	WS	GS + de novo GWAS	0.200959	2011 WS	1: S1_37603528 S4_18729557 S3_734213 S3_1125848 2: S2_4862730 S2_5248018 S9_587866 S3_1125848 3: S2_4862730 S1_37501768 S2_623162 S3_1125848 4: S2_4862730 S2_5248018 S9_21320669 S3_1125848 5: S2_2935643 S2_4862730 S8_27647453 S3_1125848	0.0294227
PH	random		AB 9729	7	2010-2011 all,2012DS	WS	GS + de novo GWAS	0.272125	2011 WS	1: S1_37835646 S3_734213 S2_4862730 S3_1221494 2: S2_4862730 S8_27101658 S2_5326063 S3_1394477 3: S2_4862730 S7_527433 S2_10567249 S3_1221494 4: S6_1046903 S2_4862730 S2_5326063 S3_1221494 5: S8_27638363 S2_4862730 S7_15908913 S3_1221494	0.0274144
PH	random		AB 9729	8	2010-2011 all,2012DS	WS	GS + de novo GWAS	0.217411	2011 WS	1: S1_37788348 S12_12393423 S12_11062678 S3_1165376 2: S2_4862734 S9_19210039 S9_587868 S3_1165376 3: S2_4862734 S2_10567249 S7_527462 S3_1165376 4: S2_4862734 S11_22543534 S4_27297564 S3_1165376 5: S2_575795 S7_16898857 S2_4862734 S3_1165376	0.0232192
PH	random		AB 9729	9	2010-2011 all,2012DS	WS	GS + de novo GWAS	0.206437	2011 WS	1: S1_37652768 S6_19142905 S8_27358027 S3_1194477 2: S2_5195018 S8_27358027 S2_966276 S3_1320779 3: S4_29984331 S2_966276 S2_10567249 S3_1194477 4: S2_5195018 S2_4943538 S6_1443921 S3_1194477 5: S8_27358027 S7_16038425 S2_5195018 S3_1194477	0.0290837
PH	random		AB 9729	10	2010-2011 all,2012DS	WS	GS + de novo GWAS	0.278906	2011 WS	1: S1_37652768 S12_11329586 S8_27265840 S3_1269941 2: S8_27265840 S2_5055799 S2_3272009 S3_1269941 3: S3_190374 S4_29984331 S2_10563449 S3_1269941 4: S2_5248018 S6_1443921 S8_27265840 S3_1269941 5: S8_27265840 S2_3272009 S2_5248018 S3_1269941	0.0244559
PH	random		A 5814	1	2010-2011 all,2012DS	WS	GS + de novo GWAS	0.263967	2011 WS	1: S4_18586467 S2_10563449 S9_11359330 S3_539835 2: S2_5232173 S2_4862734 S9_587867 S3_1025736 3: S2_4862734 S2_5232173 S2_10563449 S3_643084 4: S2_5232173 S2_4943538 S1_438337 S3_1092199 5: S2_4862734 S3_1092199	0.0468093
PH	random		A 5814	2	2010-2011 all,2012DS	WS	GS + de novo GWAS	0.201042	2011 WS	1: S4_18680175 S1_37835355 S9_16457961 S3_1165376 2: S8_27358027 S2_4862737 S2_3281146 S3_1165376 3: S2_4862737 S2_623162 S8_27358027 S3_1165376 4: S2_4862737 S3_1165376 5: S8_27358027 S8_27638363 S2_4862737 S3_1165376	0.0212382
PH	random		A 5814	3	2010-2011 all,2012DS	WS	GS + de novo GWAS	0.224774	2011 WS	1: S1_37830079 S2_2937351 S9_16457961 S3_1174616 2: S2_4862737 S2_5015033 S3_964681 3: S2_4862737 S7_527462 S3_964681 4: S2_4862737 S2_5015033 S9_16457961 S3_964681 5: S2_2937351 S2_4862737 S8_27638363 S3_964681	0.0305719
PH	random		A 5814	4	2010-2011 all,2012DS	WS	GS + de novo GWAS	0.218701	2011 WS	1: S1_37652768 S8_27358027 S2_2935643 S3_1394477 2: S8_27358027 S9_587867 S2_10563443 S3_1394477 3: S1_37521762 S2_10563443 S3_163423 S3_1394477 4: S5_6561936 S3_1394477 5: S8_27358027 S2_2935643 S8_27731177 S3_1394477	0.0361486
PH	random		A 5814	5	2010-2011 all,2012DS	WS	GS + de novo GWAS	0.246405	2011 WS	1: S4_18680175 S1_37830088 S2_4862730 S3_1221494 2: S2_4862730 S2_5209381 S3_1221494 3: S2_4862730 S3_190374 S1_37501768 S3_1221494 4: S2_4862730 S2_5209381 S4_27373577 S3_1221494 5: S2_4862730 S3_1221494	0.0496183
PH	random		A 5814	6	2010-2011 all,2012DS	WS	GS + de novo GWAS	0.211246	2011 WS	1: S4_18687764 S4_13611354 S1_37501768 S3_1194477 2: S2_4862734 S2_5246918 S8_27647453 S3_1320779 3: S2_4862734 S3_1194477 4: S2_4862734 S2_5326063 S7_549440 S3_1194477 5: S8_27647453 S2_4862734 S3_1194477	0.0210731
PH	random		A 5814	7	2010-2011 all,2012DS	WS	GS + de novo GWAS	0.237962	2011 WS	1: S4_18586467 S1_37603528 S12_12393423 S3_1269941 2: S2_4862734 S8_27358027 S2_5166769 S3_1269941 3: S2_4862734 S3_1269941 4: S2_4862734 S2_5166769 S9_21054013 S3_1269941 5: S2_4862734 S8_27358027 S3_1269941	0.016927
PH	random		A 5814	8	2010-2011 all,2012DS	WS	GS + de novo GWAS	0.214348	2011 WS	1: S1_37652768 S4_18688739 S8_27358027 S3_1165376 2: S8_27358027 S2_5055799 S2_966276 S3_1165376 3: S2_966276 S2_10902028 S7_5101825 S3_1165376 4: S9_16460737 S2_5055799 S9_21093617 S3_1165376 5: S8_27358027 S3_1165376	0.0228986
PH	random		A 5814	9	2010-2011 all,2012DS	WS	GS + de novo GWAS	0.225207	2011 WS	1: S1_37788348 S12_12393423 S12_11329586 S3_1003372 2: S2_5195018 S8_27265840 S12_11329586 S3_1194477 3: S7_527433 S7_5070299 S2_5195018 S3_1194477 4: S2_5195018 S2_4943538 S12_11329586 S3_1194477 5: S8_27265840 S3_1194477	0.0265487
PH	random		A 5814	10	2010-2011 all,2012DS	WS	GS + de novo GWAS	0.197991	2011 WS	1: S4_13611354 S3_734213 S1_37501768 S3_1394477 2: S8_27265840 S2_5195018 S2_1469850 S3_1394477 3: S7_527462 S2_11369959 S1_37501768 S3_1394477 4: S2_5195018 S6_1443933 S7_534989 S3_1394477 5: S8_27265840 S7_15908913 S3_1194477	0.0313814
PH	random		ABC 2773	1	2010-2011 all,2012DS	WS	GS + de novo GWAS	0.218454	2011 WS	1: S2_2937351 S1_37830068 S4_13955735 S3_539835 2: S2_5232173 S4_13955735 S3_549875 3: S2_5232173 S3_190376 S2_4965802 S3_539835 4: S2_5232173 S3_539835 5: S2_2937351 S3_549875	0.0161655
PH	random		ABC 2773	2	2010-2011 all,2012DS	WS	GS + de novo GWAS	0.203817	2011 WS	1: S3_734213 S4_13611354 S3_555474 2: S9_12839829 S3_608927 3: S2_10599024 S3_565311 4: S2_906840 S3_608927 5: S6_7556906 S3_565311	0.104327
PH	random		ABC 2773	3	2010-2011 all,2012DS	WS	GS + de novo GWAS	0.154507	2011 WS	1: S1_37830068 S12_12393423 S3_1125178 2: S4_13247987 S3_963933 3: S7_527462 S3_963933 4: S1_438337 S3_1125178 5: S2_885786 S3_1125178	0.130364
PH	random		ABC 2773	4	2010-2011 all,2012DS	WS	GS + de novo GWAS	0.224304	2011 WS	1: S1_37856336 S12_11089041 S2_4862734 S3_1179404 2: S2_4862734 S2_3281146 S8_27647453 S3_1179404 3: S2_4862734 S4_29984331 S3_1179404 4: S2_906840 S2_4862734 S3_1179404 5: S8_27647453 S2_4862734 S2_575795 S3_565311	0.0585628
PH	random		ABC 2773	5	2010-2011 all,2012DS	WS	GS + de novo GWAS	0.185971	2011 WS	1: S12_12393423 S3_1320779 2: S8_27070622 S2_5054860 S9_587870 S3_1320779 3: S2_11369959 S3_1320779 4: S6_1443921 S3_1320779 5: S1_7030696 S3_1320779	0.0590138
PH	random		ABC 2773	6	2010-2011 all,2012DS	WS	GS + de novo GWAS	0.161979	2011 WS	1: S1_37835355 S4_13611354 S3_638836 2: S9_587868 S9_12817422 S6_1046903 S3_638836 3: S2_4981795 S3_638836 4: S6_1046903 S9_16460737 S3_638836 5: S8_27638363 S3_638836	0.102809
PH	random		ABC 2773	7	2010-2011 all,2012DS	WS	GS + de novo GWAS	0.221573	2011 WS	1: S1_37835355 S12_11329586 S3_617284 S3_638836 2: S2_5320465 S12_11329586 S3_638836 3: S2_5320465 S2_575724 S3_565310 4: S2_5320465 S3_565310 5: S12_11329586 S2_575724 S3_565310	0.0236342
PH	random		ABC 2773	8	2010-2011 all,2012DS	WS	GS + de novo GWAS	0.222689	2011 WS	1: S4_18600694 S3_8206360 S12_11089041 S3_985094 2: S2_885786 S3_985094 3: S2_10563449 S2_11184501 S2_575724 S3_985094 4: S9_20726033 S3_985094 5: S2_575724 S3_985094	0.0526056
PH	random		ABC 2773	9	2010-2011 all,2012DS	WS	GS + de novo GWAS	0.144808	2011 WS	1: S4_18680165 S2_2935643 S1_37415411 S3_950277 2: S9_587871 S3_950277 3: S3_190374 S3_950277 4: S6_1443933 S3_950277 5: S2_2935643 S3_950277	0.107806
PH	random		ABC 2773	10	2010-2011 all,2012DS	WS	GS + de novo GWAS	0.232086	2011 WS	1: S2_2937351 S3_1194477 2: S2_5232173 S2_4862737 S3_23807664 S3_1194477 3: S2_4862737 S2_5232173 S3_1194477 4: S2_5232173 S2_4862737 S6_1046903 S3_1194477 5: S2_2937351 S2_4862737 S3_1194477	0.0176624
PH	random		AB 1492	1	2010-2011 all,2012DS	WS	GS + de novo GWAS	0.187914	2011 WS	1: S1_37835355 S3_1394477 2: S7_5725472 S3_1394477 3: S3_190376 S3_1394477 4: S2_4959074 S3_1394477 5: S7_5725472 S3_1394477	0.0686938
PH	random		AB 1492	2	2010-2011 all,2012DS	WS	GS + de novo GWAS	0.18603	2011 WS	1: S4_18688739 S3_604057 2: S4_18688739 S3_964681 3: S1_438337 S3_964681 4: S1_438337 S3_964681 5: S6_6923362 S3_964681	0.106402
PH	random		AB 1492	3	2010-2011 all,2012DS	WS	GS + de novo GWAS	0.272124	2011 WS	1: S4_18687764 S8_27265840 S3_1179404 2: S8_27265840 S2_3272009 S3_1179404 3: S7_527368 S3_1179404 4: S5_7432799 S3_1179404 5: S8_27265840 S2_3272009 S3_1179404	0.0383802
PH	random		AB 1492	4	2010-2011 all,2012DS	WS	GS + de novo GWAS	0.164525	2011 WS	1: S1_37830068 S2_2935643 S3_1025736 2: S4_13247987 S3_1025736 3: S4_29556248 S3_963216 4: S2_5030110 S3_963216 5: S2_2935643 S3_1025736	0.166284
PH	random		AB 1492	5	2010-2011 all,2012DS	WS	GS + de novo GWAS	0.257679	2011 WS	1: S12_12762314 S3_950277 2: S1_37564356 S3_724137 3: S4_29984331 S1_37564356 S2_10563449 S3_813402 4: S1_37564356 S3_724137 5: S1_37564356 S3_813402	0.0646318
PH	random		AB 1492	6	2010-2011 all,2012DS	WS	GS + de novo GWAS	0.228124	2011 WS	1: S12_11062678 S3_539918 2: S7_5096415 S3_539918 3: S7_5096415 S2_11369959 S1_37564356 S3_539918 4: S7_5096415 S3_539918 5: S7_5096415 S3_539918	0.0337252
PH	random		AB 1492	7	2010-2011 all,2012DS	WS	GS + de novo GWAS	0.167297	2011 WS	1: S1_37652768 S3_1221494 2: S2_5326063 S3_1221494 3: S8_4696111 S3_1221494 4: S7_549440 S3_1221494 5: S2_968488 S3_1221494	0.0667533
PH	random		AB 1492	8	2010-2011 all,2012DS	WS	GS + de novo GWAS	0.161942	2011 WS	1: S4_18687764 S1_37788348 S3_864112 2: S8_27101658 S9_21381458 3: S2_4965802 S3_864112 4: S1_37788348 S3_864112 5: S7_15890017 S3_881362	0.0962878
PH	random		AB 1492	9	2010-2011 all,2012DS	WS	GS + de novo GWAS	0.229308	2011 WS	1: S2_10563453 S3_1125848 2: S2_10563453 S3_1125848 3: S2_10563453 S2_11264783 S3_1125848 4: S8_4890358 S3_1125848 5: S6_6863892 S3_1125848	0.105481
PH	random		AB 1492	10	2010-2011 all,2012DS	WS	GS + de novo GWAS	0.227543	2011 WS	1: S12_11089041 S2_10563443 S3_980677 2: S2_5320465 S2_10563443 S3_980677 3: S2_5320465 S2_10563443 S4_29556248 S3_980677 4: S2_5320465 S3_980677 5: S3_980677	0.0153205
PH	random		AB 770	1	2010-2011 all,2012DS	WS	GS + de novo GWAS	0.151106	2011 WS	1: S11_27386628 S3_604056 2: S8_27352147 S3_604056 3: S7_5101825 S4_29578738 S2_10567289 S3_637464 4: S7_5101825 S3_637464 5: S7_5101825 S3_604056	0.0796269
PH	random		AB 770	2	2010-2011 all,2012DS	WS	GS + de novo GWAS	0.157147	2011 WS	1: S3_734213 2: S9_5006227 S3_734213 3: S9_4353485 S3_984915 4: S1_40944521 S3_1092199 5: S6_3423341 S3_1092199	0.137904
PH	random		AB 770	3	2010-2011 all,2012DS	WS	GS + de novo GWAS	0.21744	2011 WS	1: S4_13598983 S3_430324 2: S2_10858607 S3_430324 3: S2_10858607 S3_430324 4: S5_28646566 S3_866089 5: S2_10858607 S3_430324	0.113933
PH	random		AB 770	4	2010-2011 all,2012DS	WS	GS + de novo GWAS	0.190877	2011 WS	1: S4_18680165 S3_549797 S1_37415411 S3_637464 2: S6_1046882 S3_637464 3: S6_1046882 S3_549797 4: S6_1046882 S3_637464 5: S1_37415411 S3_637464	0.0872335
PH	random		AB 770	5	2010-2011 all,2012DS	WS	GS + de novo GWAS	0.19687	2011 WS	1: S3_734579 2: S2_5054860 S3_390883 3: S2_10563443 S3_734579 4: S1_42366489 S3_734579 5: S2_5054860 S3_734579	0.183058
PH	random		AB 770	6	2010-2011 all,2012DS	WS	GS + de novo GWAS	0.28689	2011 WS	1: S3_734213 2: S3_870315 S3_734213 3: S4_19893873 S3_734213 4: S2_906840 S3_734213 5: S8_19031379 S3_734213	0.14867
PH	random		AB 770	7	2010-2011 all,2012DS	WS	GS + de novo GWAS	0.208029	2011 WS	1: S1_37501768 S3_539835 2: S2_5030110 S3_539835 3: S1_37240509 S3_549798 4: S4_27297564 S3_539835 5: S1_37501768 S3_539835	0.119411
PH	random		AB 770	8	2010-2011 all,2012DS	WS	GS + de novo GWAS	0.201538	2011 WS	1: S1_37830088 S3_1269941 2: S9_5882997 S3_1269941 3: S9_5156034 S3_1269941 4: S9_21054013 S3_1269941 5: S8_27632209 S3_1269941	0.065986
PH	random		AB 770	9	2010-2011 all,2012DS	WS	GS + de novo GWAS	0.193417	2011 WS	1: S11_22615891 S3_1935861 2: S2_5246918 S9_4346284 S3_1935861 3: S2_5246918 S3_1935861 4: S2_5246918 S3_1935861 5: S2_5246918 S3_1935861	0.0963628
PH	random		AB 770	10	2010-2011 all,2012DS	WS	GS + de novo GWAS	0.244954	2011 WS	1: S3_1269941 2: S3_980677 S3_1269941 3: S3_980677 S3_1269941 4: S12_9181507 S3_1269941 5: S3_980677 S3_1269941	0.0779379
PH	random		ABCD 446	1	2010-2011 all,2012DS	WS	GS + de novo GWAS	0.225131	2011 WS	1: S2_4862730 S11_18303957 2: S2_4862730 S11_23389715 3: S2_4862730 S11_18303957 4: S2_4862730 S5_11080461 5: S2_4862730 S5_11080461	0.227336
PH	random		ABCD 446	2	2010-2011 all,2012DS	WS	GS + de novo GWAS	0.223088	2011 WS	1: S12_11062681 S2_10563449 S3_484323 2: S2_10563449 S9_5623794 S2_11075991 S3_715489 3: S2_10563449 S3_715489 4: S3_715489 S3_484323 5: S12_11062681 S3_484323	0.165378
PH	random		ABCD 446	3	2010-2011 all,2012DS	WS	GS + de novo GWAS	0.101008	2011 WS	1: S2_25797823 S3_1831602 2: S9_5792475 S2_3222569 S3_1831602 3: S9_5792475 S5_26914610 4: S7_1511370 S3_1831602 5: S2_3222569 S3_1831602	0.306168
PH	random		ABCD 446	4	2010-2011 all,2012DS	WS	GS + de novo GWAS	0.10085	2011 WS	1: S1_23080580 S3_984887 2: S9_587871 S8_27474001 S3_984887 3: S1_23080580 S3_984887 4: S1_23080580 S3_984887 5: S8_27474001 S3_984887	0.0661383
PH	random		ABCD 446	5	2010-2011 all,2012DS	WS	GS + de novo GWAS	0.261333	2011 WS	1: S1_37603528 S3_964681 2: S1_37603528 S3_964681 3: S1_37603528 S3_964681 4: S1_37603528 S3_964681 5: S1_37603528 S3_964681	0.124833
PH	random		ABCD 446	6	2010-2011 all,2012DS	WS	GS + de novo GWAS	0.144768	2011 WS	1: S4_13955735 S3_550558 2: S4_13955735 S3_550558 3: S7_744367 S3_550558 4: S7_744367 S3_550558 5: S6_7003324 S3_550558	0.116487
PH	random		ABCD 446	7	2010-2011 all,2012DS	WS	GS + de novo GWAS	0.184918	2011 WS	1: S3_725994 S3_604057 2: S9_5156034 S3_604057 3: S2_1484337 S3_725994 4: S11_22104431 S3_725994 5: S6_6923357 S3_604057	0.09471
PH	random		ABCD 446	8	2010-2011 all,2012DS	WS	GS + de novo GWAS	0.214683	2011 WS	1: S1_37464040 S3_732890 2: S9_5623794 S3_715299 3: S9_5623794 S3_500823 4: S3_732890 S3_715299 5: S7_5627603 S3_715299	0.26335
PH	random		ABCD 446	9	2010-2011 all,2012DS	WS	GS + de novo GWAS	0.118413	2011 WS	1: S12_12393423 S3_179174 2: S8_27101658 S12_12393423 S3_179174 3: S2_11133517 S3_179174 4: S7_611493 S10_13873983 5: S8_27101658 S3_179174	0.285005
PH	random		ABCD 446	10	2010-2011 all,2012DS	WS	GS + de novo GWAS	0.237629	2011 WS	1: S4_13955735 S3_870315 2: S4_13955735 S3_870315 3: S3_870315 4: S6_894207 S3_870315 5: S3_870315	0.0129011
PH	random		BCDE 314	1	2010-2011 all,2012DS	WS	GS + de novo GWAS	0.0615383	2011 WS	1: S8_18217475 S3_518743 2: S8_18217475 S3_518743 3: S1_37240509 S3_518743 4: S3_3308601 S3_518743 5: S8_18217475 S3_518743	0.414919
PH	random		BCDE 314	2	2010-2011 all,2012DS	WS	GS + de novo GWAS	0.187318	2011 WS	1: S4_18586467 S3_707135 2: S4_18586467 S3_707135 3: S9_12772193 S3_707135 4: S1_23352063 S3_707135 5: S8_19068644 S3_707135	0.131345
PH	random		BCDE 314	3	2010-2011 all,2012DS	WS	GS + de novo GWAS	0.284858	2011 WS	1: S2_10902028 S3_425753 2: S2_10902028 S3_425753 3: S2_10902028 S3_425753 4: S9_21003245 S3_1841277 5: S9_21003245 S3_425753	0.257166
PH	random		BCDE 314	4	2010-2011 all,2012DS	WS	GS + de novo GWAS	0.172822	2011 WS	1: S4_18600694 S3_1838728 2: S2_10563449 S3_1838728 3: S2_10563449 S8_8965503 4: S3_1881232 5: S4_18600694 S3_1881232	0.148235
PH	random		BCDE 314	5	2010-2011 all,2012DS	WS	GS + de novo GWAS	0.133252	2011 WS	1: S1_35824041 S3_637464 2: S3_24626808 S3_637464 3: S9_5623794 S3_24626808 S7_6026524 S3_637464 4: S7_424139 S3_637464 5: S7_6026524 S3_637464	0.0516223
PH	random		BCDE 314	6	2010-2011 all,2012DS	WS	GS + de novo GWAS	0.131818	2011 WS	1: S1_37521762 S3_17038340 2: S9_3993034 S9_8510647 3: S1_37521762 S5_25212817 4: S10_18806738 S5_25212817 5: S9_3993034 S5_25212817	0.452803
PH	random		BCDE 314	7	2010-2011 all,2012DS	WS	GS + de novo GWAS	0.204891	2011 WS	1: S4_18600694 S3_1030333 2: S4_18600694 S3_1030333 3: S3_190376 S3_1030333 4: S6_1063026 S3_1030333 5: S4_18600694 S3_1030333	0.0931722
PH	random		BCDE 314	8	2010-2011 all,2012DS	WS	GS + de novo GWAS	0.223635	2011 WS	1: S3_732890 2: S2_10978492 S3_732890 3: S2_10978492 S3_732890 4: S3_732890 5: S4_14476463 S3_732890	0.0665459
PH	random		BCDE 314	9	2010-2011 all,2012DS	WS	GS + de novo GWAS	0.195929	2011 WS	1: S11_22188913 S11_13465784 2: S8_27070622 S8_8882007 3: S2_11160680 S8_9003232 4: S6_1405332 S5_25267105 5: S2_623162 S2_17207711	0.290492
PH	random		BCDE 314	10	2010-2011 all,2012DS	WS	GS + de novo GWAS	0.109008	2011 WS	1: S3_8557260 S11_21875982 2: S6_1063476 S8_7599630 3: S9_5018147 S1_22780745 4: S5_11080477 S4_3527549 5: S1_14786756 S5_11080477	0.54026
PH	random		CDEF 212	1	2010-2011 all,2012DS	WS	GS + de novo GWAS	0.178144	2011 WS	1: S3_437058 2: S3_437058 3: S3_437058 4: S3_437058 5: S1_6027483 S3_437058	0.0569852
PH	random		CDEF 212	2	2010-2011 all,2012DS	WS	GS + de novo GWAS	0.124411	2011 WS	1: S4_14034470 S5_8919562 2: S9_3842838 S8_8060370 3: S9_12849813 S5_23574677 4: S11_17027470 S2_16966241 5: S2_21841156 S2_16966241	0.541682
PH	random		CDEF 212	3	2010-2011 all,2012DS	WS	GS + de novo GWAS	0.126395	2011 WS	1: S12_11062681 S3_1842637 2: S12_11062681 S3_1842637 3: S1_14749137 S3_1842637 4: S1_23151280 S3_1842637 5: S12_11062681 S3_1842637	0.353035
PH	random		CDEF 212	4	2010-2011 all,2012DS	WS	GS + de novo GWAS	0.063758	2011 WS	1: S4_14048743 S8_9291072 2: S2_10978492 S8_9291072 3: S2_10978492 S8_9291072 4: S6_920356 S3_3273955 5: S1_22665807 S8_9291072	0.601983
PH	random		CDEF 212	5	2010-2011 all,2012DS	WS	GS + de novo GWAS	0.093699	2011 WS	1: S12_10440257 S7_22412183 2: S2_1011111 S6_16471384 3: S7_526010 S5_28682894 4: S7_526010 S11_2556447 5: S7_526010 S2_17605401	0.592127
PH	random		CDEF 212	6	2010-2011 all,2012DS	WS	GS + de novo GWAS	0.203767	2011 WS	1: S12_11363934 S3_813574 2: S9_4348741 S3_813574 3: S7_5101825 S3_813574 4: S7_5101825 S3_813574 5: S7_5101825 S3_813574	0.106736
PH	random		CDEF 212	7	2010-2011 all,2012DS	WS	GS + de novo GWAS	0.130483	2011 WS	1: S1_24178857 S2_19463436 2: S2_5326063 S1_24891394 3: S9_13163508 S8_5466322 4: S2_5326063 S4_2828954 5: S2_5326063 S2_18436137	0.518489
PH	random		CDEF 212	8	2010-2011 all,2012DS	WS	GS + de novo GWAS	0.176939	2011 WS	1: S3_404126 2: S2_11175913 S3_404126 3: S2_11175913 S3_404126 4: S11_22188862 S3_404126 5: S2_11175913 S3_404126	0.0990858
PH	random		CDEF 212	9	2010-2011 all,2012DS	WS	GS + de novo GWAS	0.212666	2011 WS	1: S2_10937798 S8_9197233 2: S2_10937798 S9_3843102 S8_9197233 3: S2_10937798 S8_9197233 4: S2_10937798 S4_3877365 5: S6_6769059 S8_9197233	0.498951
PH	random		CDEF 212	10	2010-2011 all,2012DS	WS	GS + de novo GWAS	0.135288	2011 WS	1: S8_27647453 S11_16857676 2: S8_27647453 S11_16857676 3: S1_33835707 S11_16857676 4: S5_22908525 S11_16857676 5: S8_27647453 S2_16918891	0.469895
PH	random		DEF 160	1	2010-2011 all,2012DS	WS	GS + de novo GWAS	0.118556	2011 WS	1: S1_37652768 S11_23389715 2: S9_4378157 S1_37652768 S11_23389715 3: S9_4378157 4: S7_1542440 S11_23389715 5: S6_3348473 S9_4378157 S1_37652768 S11_23389715	0.187866
PH	random		DEF 160	2	2010-2011 all,2012DS	WS	GS + de novo GWAS	0.135448	2011 WS	1: S12_12762314 S11_17499728 2: S12_12762314 S9_4222341 S3_28990797 3: S2_21841154 S11_17499728 4: S2_21841154 S2_16036770 5: S12_12762314 S2_16036770	0.178509
PH	random		DEF 160	3	2010-2011 all,2012DS	WS	GS + de novo GWAS	0.179937	2011 WS	1: S3_863831 2: S9_5995444 S3_863831 3: S9_5995444 S3_863831 4: S3_863831 5: S9_5995444 S3_863831	0.0514377
PH	random		DEF 160	4	2010-2011 all,2012DS	WS	GS + de novo GWAS	0.19714	2011 WS	1: S3_425669 2: S9_19170215 S3_425669 3: S9_19170215 S3_425669 4: S3_425669 5: S2_4774727 S3_425669	0.0615146
PH	random		DEF 160	5	2010-2011 all,2012DS	WS	GS + de novo GWAS	0.146812	2011 WS	1: S9_4304486 S8_1629499 2: S9_4304486 S9_4571094 S12_16498012 3: S9_4304486 S5_24028142 4: S1_42274771 S12_16498012 5: S9_4304486 S2_15774589	0.405455
PH	random		DEF 160	6	2010-2011 all,2012DS	WS	GS + de novo GWAS	0.096502	2011 WS	1: S1_35824041 S5_8948691 2: S9_4777371 S11_2580786 3: S9_4777371 S5_25099764 4: S9_20654175 S11_2580786 5: S9_4777371 S2_16376722	0.561822
PH	random		DEF 160	7	2010-2011 all,2012DS	WS	GS + de novo GWAS	0.256951	2011 WS	1: S1_23080581 S8_9183663 2: S9_12839403 S3_1848847 3: S2_4913081 S8_8440854 4: S2_4913081 S3_1848847 5: S1_23080581 S3_1848847	0.335366
PH	random		DEF 160	8	2010-2011 all,2012DS	WS	GS + de novo GWAS	0.0818099	2011 WS	1: S1_37814943 S11_16504395 2: S9_4348741 S8_8258206 3: S9_4348741 S8_8258206 4: S1_37814943 S2_15694160 5: S1_20291800 S2_15694160	0.582093
PH	random		DEF 160	9	2010-2011 all,2012DS	WS	GS + de novo GWAS	0.136428	2011 WS	1: S12_16363098 S8_8151655 2: S2_10796759 S8_8882009 3: S2_10796759 S8_8151655 4: S5_15311158 S11_2556447 5: S6_28817976 S2_16874673	0.528977
PH	random		DEF 160	10	2010-2011 all,2012DS	WS	GS + de novo GWAS	0.0556013	2011 WS	1: S7_551796 S11_18175347 2: S9_5954188 S5_772855 3: S7_551796 S1_11335401 4: S7_551796 S2_15920425 5: S9_5954188 S2_15920425	0.426192
PH	random		EFG 109	1	2010-2011 all,2012DS	WS	GS + de novo GWAS	0.186468	2011 WS	1: S9_1915478 S8_9068852 2: S9_1915478 S7_8857335 S11_22491543 3: S7_8857335 S9_1915478 S6_16443013 4: S7_8857335 S2_16259906 5: S7_8857335 S9_1915478 S2_16259906	0.243922
PH	random		EFG 109	2	2010-2011 all,2012DS	WS	GS + de novo GWAS	0.112578	2011 WS	1: S3_390925 2: S3_390925 3: S3_390925 S3_452394 4: S3_390925 5: S7_5651011 S3_390925	0.0208595
PH	random		EFG 109	3	2010-2011 all,2012DS	WS	GS + de novo GWAS	0.0558114	2011 WS	1: S7_29237784 S11_18097814 2: S9_4378157 S9_5156507 S8_8061415 3: S9_4378157 S4_29556232 S9_5156507 S11_18097814 4: S7_20049348 S5_15941488 5: S9_4378157 S8_8061415	0.481604
PH	random		EFG 109	4	2010-2011 all,2012DS	WS	GS + de novo GWAS	0.10986	2011 WS	1: S9_5554927 S11_16580233 2: S9_5554927 S3_372391 3: S9_5554927 S11_16580233 4: S5_11080472 5: S9_5554927 S5_11080472	0.308783
PH	random		EFG 109	5	2010-2011 all,2012DS	WS	GS + de novo GWAS	0.0157385	2011 WS	1: S1_21826204 S11_16737957 2: S7_22442055 S12_24311626 3: S7_22442055 S11_16737957 4: S7_22442055 S12_15420857 5: S7_22442055 S1_21826204 S11_16737957	0.434829
PH	random		EFG 109	6	2010-2011 all,2012DS	WS	GS + de novo GWAS	0.0513961	2011 WS	1: S12_12412606 S2_19230689 2: S8_27339638 S8_25600689 3: S2_21690929 S11_16922368 4: S1_42378631 S5_8428895 5: S8_27339638 S5_8428895	0.633845
PH	random		EFG 109	7	2010-2011 all,2012DS	WS	GS + de novo GWAS	0.0779694	2011 WS	1: S1_24177178 S5_8122538 2: S1_24177178 S12_22982858 3: S1_24177178 S4_31514619 4: S1_24177178 S2_15694661 5: S1_24177178 S2_15694661	0.537979
PH	random		EFG 109	8	2010-2011 all,2012DS	WS	GS + de novo GWAS	0.255334	2011 WS	1: S3_409846 2: S3_409846 3: S3_409846 4: S3_409846 5: S7_414058 S3_409846	0.0447283
PH	random		EFG 109	9	2010-2011 all,2012DS	WS	GS + de novo GWAS	0.0910587	2011 WS	1: S1_23944995 S11_18040611 2: S2_966276 S9_6824261 3: S2_966276 S11_18040611 4: S2_966276 S5_15407272 5: S7_7105031 S2_11270588	0.270377
PH	random		EFG 109	10	2010-2011 all,2012DS	WS	GS + de novo GWAS	0.22728	2011 WS	1: S4_13243946 S3_1125848 2: S9_3490838 S3_1125848 3: S9_3490838 S3_1125848 4: S3_1125848 5: S3_1125848	0.0455634
PH	random		G 96	1	2010-2011 all,2012DS	WS	GS + de novo GWAS	0.0715156	2011 WS	1: S6_6815740 S11_16741006 2: S4_2828551 S10_16210134 3: S1_9316726 S11_16741006 4: S9_20641206 S11_16741006 5: S6_6815740 S2_16892495	0.544319
PH	random		G 96	2	2010-2011 all,2012DS	WS	GS + de novo GWAS	0.0914211	2011 WS	1: S5_15038766 S8_23047343 2: S6_1402648 S10_16210154 3: S5_12383439 S12_13546984 4: S5_12383439 S12_13546984 5: S5_12383439 S2_17989623	0.511064
PH	random		G 96	3	2010-2011 all,2012DS	WS	GS + de novo GWAS	0.0938593	2011 WS	1: S1_23789835 S5_21429240 2: S1_23789835 S5_24014117 3: S1_23789835 S5_24014117 4: S1_23789835 S2_15774587 5: S6_6933786 S2_15774587	0.439551
PH	random		G 96	4	2010-2011 all,2012DS	WS	GS + de novo GWAS	0.0247967	2011 WS	1: S12_12393786 S5_13905219 2: S9_548262 S10_16206004 3: S9_548262 S2_15789985 4: S9_548262 S2_15789985 5: S2_26660123 S2_15789985	0.495606
PH	random		G 96	5	2010-2011 all,2012DS	WS	GS + de novo GWAS	0.183134	2011 WS	1: S4_18655015 S11_22188862 2: S9_19170215 S11_22188862 3: S9_19170215 S3_858567 4: S11_22188862 S2_15894556 5: S9_19170215 S2_15894556	0.420047
PH	random		G 96	6	2010-2011 all,2012DS	WS	GS + de novo GWAS	0.0893963	2011 WS	1: S9_3955337 S11_16922326 2: S9_3955337 S4_29962225 3: S9_3955337 S11_18368794 4: S7_20091776 S10_18991711 5: S1_18539309 S4_22156391	0.428581
PH	random		G 96	7	2010-2011 all,2012DS	WS	GS + de novo GWAS	0.0464751	2011 WS	1: S1_23922839 S6_28688084 S11_18126931 2: S6_1063474 S5_8786563 3: S1_23922839 S11_18126931 4: S6_1063474 S3_3359267 5: S6_1063474 S5_8786563	0.444096
PH	random		G 96	8	2010-2011 all,2012DS	WS	GS + de novo GWAS	0.107942	2011 WS	1: S12_9181505 S8_9295168 2: S9_982740 S8_9295168 3: S2_10567385 S9_982740 S8_9295168 4: S12_9181505 S2_16478962 5: S9_982740 S2_16478962	0.489006
PH	random		G 96	9	2010-2011 all,2012DS	WS	GS + de novo GWAS	-0.00820765	2011 WS	1: S11_23210720 S11_17339680 2: S9_5395356 S9_21383043 3: S11_23210720 S5_28815566 4: S11_23210720 S11_17339680 5: S9_5395356 S2_16956400	0.434809
PH	random		G 96	10	2010-2011 all,2012DS	WS	GS + de novo GWAS	0.163397	2011 WS	1: S9_4648744 S5_9337093 2: S9_4648744 S2_17061928 3: S9_4648744 S2_17061928 4: S9_4648744 S2_17061928 5: S9_4648744 S2_17061928	0.37922
PH	random		FG 83	1	2010-2011 all,2012DS	WS	GS + de novo GWAS	0.205658	2011 WS	1: S2_2955300 S3_262333 2: S7_7993169 S3_262333 3: S7_7993169 S3_262333 4: S7_7993169 S3_262333 5: S2_2955300 S7_7993169 S3_262333	0.128971
PH	random		FG 83	2	2010-2011 all,2012DS	WS	GS + de novo GWAS	0.0457423	2011 WS	1: S9_5210949 S11_16818118 2: S2_966276 S8_5628196 3: S2_966276 S11_16818118 4: S2_966276 S11_16818118 5: S2_966276 S2_17778821	0.396911
PH	random		FG 83	3	2010-2011 all,2012DS	WS	GS + de novo GWAS	0.118393	2011 WS	1: S9_1710238 S12_16483695 2: S9_1710238 S12_16483695 3: S4_29547310 S1_22575706 4: S9_1710238 S12_16483695 5: S9_1710238 S1_22575706	0.509831
PH	random		FG 83	4	2010-2011 all,2012DS	WS	GS + de novo GWAS	0.148422	2011 WS	1: S9_2895010 S5_6561707 2: S9_2895010 S8_8795951 3: S9_2895010 S8_8762834 4: S9_2895010 S2_16968309 5: S9_2895010 S1_14232370 S2_16968309	0.27608
PH	random		FG 83	5	2010-2011 all,2012DS	WS	GS + de novo GWAS	0.0630524	2011 WS	1: S4_8131741 S11_17500031 2: S2_11370144 S9_8171820 3: S2_11370144 S11_17500031 4: S9_20641206 S11_17500031 5: S2_11370144 S3_3273955	0.447989
PH	random		FG 83	6	2010-2011 all,2012DS	WS	GS + de novo GWAS	0.109413	2011 WS	1: S3_384799 2: S3_384799 3: S3_384799 4: S3_384799 5: S1_14345683 S3_384799	0.0249557
PH	random		FG 83	7	2010-2011 all,2012DS	WS	GS + de novo GWAS	0.0601677	2011 WS	1: S4_18579699 S5_8122531 2: S1_17072053 S6_16251332 3: S1_17072053 S5_8122531 4: S1_17072053 S4_4162444 5: S1_17072053 S5_8122531	0.588368
PH	random		FG 83	8	2010-2011 all,2012DS	WS	GS + de novo GWAS	0.163747	2011 WS	1: S6_6923359 S11_23514884 2: S6_6923359 S11_23514884 3: S9_2692689 S11_23514884 4: S6_6923359 S11_23514884 5: S6_6923359 S11_23514884	0.478807
PH	random		FG 83	9	2010-2011 all,2012DS	WS	GS + de novo GWAS	-0.0588769	2011 WS	1: S4_14582333 S8_9388684 2: S4_14582333 S8_9388684 3: S9_13723154 S2_16775536 4: S4_27432494 S2_16775536 5: S1_15152875 S2_16775536	0.520409
PH	random		FG 83	10	2010-2011 all,2012DS	WS	GS + de novo GWAS	0.137686	2011 WS	1: S3_984887 2: S8_27671098 S3_984887 3: S3_984887 4: S3_984887 5: S3_984887	0.0198083
PH	random		G 65	1	2010-2011 all,2012DS	WS	GS + de novo GWAS	0.146566	2011 WS	1: S4_18726494 S3_368608 2: S9_587867 S3_368608 3: S9_587867 S3_368608 4: S7_1110911 S3_368608 5: S9_587867 S3_368608	0.310549
PH	random		G 65	2	2010-2011 all,2012DS	WS	GS + de novo GWAS	0.173145	2011 WS	1: S3_508608 2: S3_508608 3: S3_508608 4: S3_508608 5: S3_508608	0.00199745
PH	random		G 65	3	2010-2011 all,2012DS	WS	GS + de novo GWAS	0.00110686	2011 WS	1: S8_9003290 S8_9778893 2: S2_968407 S2_15600471 3: S2_968407 S2_15600471 4: S7_2170267 S2_15600471 5: S6_3388736 S2_15600471	0.746519
PH	random		G 65	4	2010-2011 all,2012DS	WS	GS + de novo GWAS	0.208762	2011 WS	1: S2_5015033 S5_24028046 2: S9_2847187 S5_24028046 3: S9_2847187 S5_24028046 4: S2_5015033 S9_2847187 5: S9_2847187	0.384091
PH	random		G 65	5	2010-2011 all,2012DS	WS	GS + de novo GWAS	0.109412	2011 WS	1: S9_2345614 S8_5484672 2: S1_9277494 S2_19464406 3: S9_1877075 S2_17605707 4: S5_8096823 S4_4744737 5: S9_1877075 S2_17605707	0.471048
PH	random		G 65	6	2010-2011 all,2012DS	WS	GS + de novo GWAS	0.124833	2011 WS	1: S9_4346284 S3_863438 2: S9_4346284 S3_863438 3: S9_4346284 S3_863438 4: S9_12909320 S3_863438 5: S9_4346284 S3_863438	0.259421
PH	random		G 65	7	2010-2011 all,2012DS	WS	GS + de novo GWAS	0.0266514	2011 WS	1: S5_19616740 S8_9683088 2: S1_23674510 S8_9683088 3: S5_19616740 S8_9683088 4: S7_20524035 S2_15894556 5: S7_20524035 S2_15894556	0.630585
PH	random		G 65	8	2010-2011 all,2012DS	WS	GS + de novo GWAS	0.0453298	2011 WS	1: S1_21067942 S6_19651174 2: S4_31086911 S6_19651174 3: S1_21067942 S6_19651174 4: S7_22676524 S2_17778656 5: S10_19192591 S2_17778656	0.505852
PH	random		G 65	9	2010-2011 all,2012DS	WS	GS + de novo GWAS	0.082418	2011 WS	1: S2_10922750 S11_23436922 2: S6_856838 S11_23436922 3: S11_23436922 4: S11_23436922 5: S6_856838 S11_23436922	0.0880501
PH	random		G 65	10	2010-2011 all,2012DS	WS	GS + de novo GWAS	-0.0662383	2011 WS	1: S2_6813725 S2_16467560 2: S2_10818210 S2_16467560 3: S1_428823 S2_16467560 4: S2_10818210 S2_16467560 5: S7_28909291 S2_16467553	0.511133
PH	random		G 48	1	2010-2011 all,2012DS	WS	GS + de novo GWAS	0.115335	2011 WS	1: S12_11042777 S12_18084532 2: S9_5985892 3: S9_5985892 S12_18084532 4: S9_5985892 S5_25267105 5: S9_5985892 S5_25267105	0.249292
PH	random		G 48	2	2010-2011 all,2012DS	WS	GS + de novo GWAS	0.0539611	2011 WS	1: S9_588810 S8_8388725 2: S9_2847134 S8_8388725 3: S9_5395356 S8_8388725 4: S7_18709539 S2_4788593 5: S9_2847134 S8_8388725	0.449335
PH	random		G 48	3	2010-2011 all,2012DS	WS	GS + de novo GWAS	0.0470303	2011 WS	1: S11_23327377 S1_1179894 2: S1_17266881 S1_8977931 S10_16219507 3: S11_23327377 S2_34213995 4: S1_17266881 S12_14194024 5: S1_17266881 S2_17008070	0.425995
PH	random		G 48	4	2010-2011 all,2012DS	WS	GS + de novo GWAS	0.0067151	2011 WS	1: S4_13500261 S11_16737957 2: S9_548262 S1_3251269 3: S9_548262 S11_16737957 4: S7_857906 S11_16737957 5: S1_13531228 S11_16737957	0.516818
PH	random		G 48	5	2010-2011 all,2012DS	WS	GS + de novo GWAS	0.173736	2011 WS	1: S4_13243895 S5_18907861 2: S9_21054013 S2_8591672 3: S5_18907861 S8_12074868 4: S9_21054013 S5_18907861 5: S9_21054013 S2_8591672	0.513412
PH	random		G 48	6	2010-2011 all,2012DS	WS	GS + de novo GWAS	0.0536711	2011 WS	1: S5_19083876 S5_8919588 2: S5_3083016 S5_8919588 3: S5_19083876 S5_8294974 4: S5_3083016 S5_8919588 5: S1_18940661 S5_8919588	0.394477
PH	random		G 48	7	2010-2011 all,2012DS	WS	GS + de novo GWAS	0.0741958	2011 WS	1: S9_12951904 S3_855310 2: S9_12951904 S3_855310 3: S9_12951904 S3_855310 4: S9_12951904 S12_16534445 5: S9_12951904 S3_855310	0.297397
PH	random		G 48	8	2010-2011 all,2012DS	WS	GS + de novo GWAS	-0.0445116	2011 WS	1: S12_17333297 S11_17417786 2: S2_927411 S2_16966241 3: S5_19141819 S5_27849789 4: S6_3036424 S2_16966241 5: S6_3036424 S2_16966241	0.48384
PH	random		G 48	9	2010-2011 all,2012DS	WS	GS + de novo GWAS	0.206951	2011 WS	1: S1_37501768 S8_7965768 2: S1_37501768 S8_7965768 3: S1_37501768 S8_9631380 4: S1_37501768 S4_30432463 5: S7_8030450 S9_713791	0.421201
PH	random		G 48	10	2010-2011 all,2012DS	WS	GS + de novo GWAS	0.0205253	2011 WS	1: S1_16705290 S11_21961691 2: S9_12216169 S2_8375815 3: S9_12216169 S11_21961691 4: S9_12216169 S7_24372924 5: S1_16705290 S11_21961691	0.500892
PH	random		FG 24	1	2010-2011 all,2012DS	WS	GS + de novo GWAS	0.234259	2011 WS	1: S2_10563453 2: S2_10563453 S1_3195041 3: S2_10563453 S1_11349414 4: S7_5649969 S2_10563453 5: S7_5649969 S2_10563453	0.376845
PH	random		FG 24	2	2010-2011 all,2012DS	WS	GS + de novo GWAS	0.137806	2011 WS	1: S3_732890 2: S3_732890 3: S3_732890 4: S3_732890 5: S3_732890 S6_6923362	0.00929334
PH	random		FG 24	3	2010-2011 all,2012DS	WS	GS + de novo GWAS	0.125353	2011 WS	1: S9_3978410 S2_10141921 2: S9_3978410 S2_10141921 3: S9_3978410 S7_3600029 4: S9_3978410 S7_3600029 5: S9_3978410 S2_10141921	0.33726
PH	random		FG 24	4	2010-2011 all,2012DS	WS	GS + de novo GWAS	-0.0210292	2011 WS	1: S1_14405338 S8_8796044 2: S5_28674266 S8_8796044 3: S1_14405338 S2_17577685 4: S5_28674266 S2_17577685 5: S5_28674266 S2_17577685	0.333059
PH	random		FG 24	5	2010-2011 all,2012DS	WS	GS + de novo GWAS	0.190374	2011 WS	1: S9_2882898 S11_23099627 2: S9_2882898 S11_23099627 3: S9_2882898 S11_23099627 4: S9_2882898 S11_23099627 5: S9_2882898 S11_23099627	0.377939
PH	random		FG 24	6	2010-2011 all,2012DS	WS	GS + de novo GWAS	0.0807918	2011 WS	1: S4_34454637 S10_19941941 2: S4_34454637 S1_3464892 3: S4_34454637 S10_19941941 4: S10_18748625 S10_19941941 5: S1_13322398 S10_19941941	0.591971
PH	random		FG 24	7	2010-2011 all,2012DS	WS	GS + de novo GWAS	0.166267	2011 WS	1: S2_10902028 S4_26365141 2: S2_10902028 S1_14576890 S12_9098021 3: S2_10902028 S2_16617354 4: S1_14576890 S2_10902028 5: S1_14576890 S2_10902028	0.324019
PH	random		FG 24	8	2010-2011 all,2012DS	WS	GS + de novo GWAS	0.110645	2011 WS	1: S9_4216295 S1_43075235 2: S4_13256519 S1_43075235 3: S4_13256519 S8_16917011 4: S8_16917011 S9_4216295 5: S4_13256519 S1_43075235	0.59095
PH	random		FG 24	9	2010-2011 all,2012DS	WS	GS + de novo GWAS	0.0422595	2011 WS	1: S12_12081922 S8_8144830 2: S12_12081922 S8_8144830 3: S7_22449219 S8_8144830 4: S12_12081922 S5_18262598 5: S12_12081922 S2_17595034	0.459759
PH	random		FG 24	10	2010-2011 all,2012DS	WS	GS + de novo GWAS	0.0582543	2011 WS	1: S9_12863173 S10_16236879 2: S9_12863173 S10_16236879 3: S9_12863173 4: S9_12863173 S10_18792394 5: S9_12863173 S10_16236879	0.305499
YLD	random		A 9729	1	2009-2011 all	DS	GS + de novo GWAS	0.289007	2011 WS	1: S11_8829885 S11_9317815 S11_14142160 S3_1125848 2: S11_8759742 S11_9317815 S11_8376322 S3_1125848 3: S2_17605385 S2_17456312 S6_1063040 S3_1125848 4: S2_24273077 S1_9456955 S10_14531846 S3_1125848 5: S3_30787721 S3_31036040 S5_1178285 S3_1125848	0.0444812
YLD	random		A 9729	2	2009-2011 all	DS	GS + de novo GWAS	0.220286	2011 WS	1: S11_8723063 S11_14142296 S11_13628098 S3_1109404 2: S5_1156437 S11_8765719 S11_8376322 S3_1109404 3: S2_17564116 S12_26054163 S2_17456312 S3_1109404 4: S1_9456955 S12_2194618 S3_30666541 S3_1320779 5: S3_31397725 S3_30787721 S5_1418368 S3_1320779	0.0419213
YLD	random		A 9729	3	2009-2011 all	DS	GS + de novo GWAS	0.235692	2011 WS	1: S11_10970936 S11_8829917 S5_27257281 S3_1125848 2: S11_10970936 S5_2182402 S5_1088407 S3_1109404 3: S11_10970936 S2_17509598 S6_1443927 S3_1125848 4: S11_10970936 S1_9456955 S2_25151105 S3_1125848 5: S11_10970936 S3_30787721 S9_11267581 S3_1125848	0.0517739
YLD	random		A 9729	4	2009-2011 all	DS	GS + de novo GWAS	0.195634	2011 WS	1: S11_8829885 S11_14142160 S6_1545036 S3_1394477 2: S5_1088407 S11_8376322 S10_19497700 S3_1394477 3: S2_17605385 S3_31047815 S8_149129 S3_1094192 4: S1_9456939 S10_20857195 S2_25130424 S3_1394477 5: S3_31047815 S3_30787721 S4_27755523 S3_1394477	0.04292
YLD	random		A 9729	5	2009-2011 all	DS	GS + de novo GWAS	0.215867	2011 WS	1: S11_8723063 S11_10403092 S11_14146907 S3_1008723 2: S5_1027571 S10_19497700 S10_19509220 S3_643084 3: S11_9810763 S3_30807330 S12_26054163 S3_1008723 4: S9_12772193 S3_30832960 S12_2194618 S3_1008723 5: S3_30735830 S3_31343488 S9_11267584 S3_1008723	0.0251189
YLD	random		A 9729	6	2009-2011 all	DS	GS + de novo GWAS	0.297098	2011 WS	1: S11_10970936 S11_8829885 S11_13823190 S3_1125848 2: S11_10970936 S11_8759742 S5_258527 S3_1125848 3: S11_10970936 S2_17564116 S4_19539230 S3_1125848 4: S11_10970936 S9_12772193 S3_30832991 S3_1125848 5: S11_10970936 S4_19539230 S5_258527 S3_1125848	0.0177588
YLD	random		A 9729	7	2009-2011 all	DS	GS + de novo GWAS	0.253056	2011 WS	1: S11_10970936 S6_1544469 S11_13628098 S3_1221494 2: S11_10970936 S5_904355 S5_198310 S3_1394477 3: S11_10970936 S2_17605385 S4_19539230 S3_1221494 4: S11_10970936 S2_24640279 S3_30776027 S3_1221494 5: S5_198310 S11_10970936 S4_19539230 S3_1221494	0.013017
YLD	random		A 9729	8	2009-2011 all	DS	GS + de novo GWAS	0.253919	2011 WS	1: S11_10970936 S11_10403092 S11_8785088 S3_1165376 2: S11_10970936 S5_2182402 S5_904355 S3_1165376 3: S11_10970936 S2_17605385 S4_19539230 S3_1165376 4: S11_10970936 S2_25130423 S4_19640881 S3_1165376 5: S11_10970936 S3_31047814 S5_258527 S3_1165376	0.0110031
YLD	random		A 9729	9	2009-2011 all	DS	GS + de novo GWAS	0.290382	2011 WS	1: S11_10970936 S11_8790312 S11_9317803 S3_1194477 2: S11_10970936 S5_1418368 S11_9317803 S3_1320779 3: S11_10970936 S4_19539230 S2_17784603 S3_1194477 4: S11_10970936 S2_25130186 S3_30736426 S3_1194477 5: S11_10970936 S4_19539230 S9_11267584 S3_1194477	0.0176031
YLD	random		A 9729	10	2009-2011 all	DS	GS + de novo GWAS	0.247882	2011 WS	1: S11_10970936 S11_8723063 S11_14142285 S3_1269941 2: S11_10970936 S5_992019 S5_1236478 S3_1269941 3: S11_10970936 S4_19539230 S2_17784603 S3_1269941 4: S11_10970936 S3_30832960 S10_14531846 S3_1269941 5: S11_10970936 S3_31047814 S4_19539230 S3_1269941	0.0137863
YLD	random		A 5814	1	2009-2011 all	DS	GS + de novo GWAS	0.187203	2011 WS	1: S11_8829885 S11_13628350 S3_539835 2: S5_2182402 S5_1027571 S10_19468934 S3_1025736 3: S2_17564116 S3_643084 4: S10_14531846 S10_20857195 S3_31343488 S3_1092199 5: S3_30735830 S3_31343488 S4_27755523 S3_1092199	0.0914841
YLD	random		A 5814	2	2009-2011 all	DS	GS + de novo GWAS	0.274637	2011 WS	1: S11_9317803 S12_2194902 S11_14142160 S3_1165376 2: S5_2182402 S11_9317815 S5_220117 S3_1165376 3: S11_9810763 S12_2194902 S2_17784603 S3_1165376 4: S2_24273077 S3_30832991 S12_2194902 S3_1165376 5: S5_220117 S12_2194902 S3_31397694 S3_1165376	0.0186756
YLD	random		A 5814	3	2009-2011 all	DS	GS + de novo GWAS	0.231389	2011 WS	1: S11_10403092 S11_8670865 S5_27257281 S3_1174616 2: S5_1088407 S11_8765719 S9_21305781 S3_964681 3: S4_19539230 S3_30807330 S2_17456312 S3_964681 4: S10_14531846 S3_964681 5: S4_19539230 S3_30787721 S9_11267584 S3_964681	0.0671585
YLD	random		A 5814	4	2009-2011 all	DS	GS + de novo GWAS	0.228195	2011 WS	1: S5_29175385 S11_8762791 S11_13823157 S3_1394477 2: S5_904355 S11_8762791 S5_1439998 S3_1394477 3: S5_198310 S2_17802800 S6_1063026 S3_1394477 4: S3_30832991 S2_25130186 S2_24673960 S3_1394477 5: S5_198310 S5_1439998 S3_30832991 S3_1394477	0.0249056
YLD	random		A 5814	5	2009-2011 all	DS	GS + de novo GWAS	0.232694	2011 WS	1: S11_10403092 S11_8607702 S11_14146917 S3_1221494 2: S11_8765719 S10_20920754 S4_20110525 S3_1221494 3: S8_22846606 S3_1221494 4: S3_30832960 S1_9456944 S12_2912258 S3_1221494 5: S3_30832960 S4_27608574 S3_31616253 S3_1221494	0.065792
YLD	random		A 5814	6	2009-2011 all	DS	GS + de novo GWAS	0.189611	2011 WS	1: S11_8723063 S11_13823190 S12_2194902 S3_1194477 2: S5_2182402 S11_8762798 S8_3230979 S3_1320779 3: S12_2194902 S8_22846606 S2_17509598 S3_1194477 4: S1_9456939 S12_2194902 S2_25130186 S3_1194477 5: S12_2194902 S9_11267581 S4_23192573 S3_1194477	0.0271033
YLD	random		A 5814	7	2009-2011 all	DS	GS + de novo GWAS	0.279831	2011 WS	1: S11_8723063 S11_13637555 S11_14146898 S3_1269941 2: S11_9317815 S5_1439998 S5_198310 S3_1269941 3: S4_19539230 S5_198310 S11_9794566 S3_1269941 4: S2_24640279 S2_24273077 S1_9456939 S3_1269941 5: S5_198310 S4_19539230 S3_31343488 S3_1269941	0.0198206
YLD	random		A 5814	8	2009-2011 all	DS	GS + de novo GWAS	0.258087	2011 WS	1: S11_8723038 S5_29175385 S11_14142296 S3_1165376 2: S11_8723038 S5_1027599 S10_19468911 S3_1165376 3: S2_17605385 S11_8723038 S3_31047815 S3_1165376 4: S11_8723038 S2_24673960 S1_9456944 S3_1165376 5: S11_8723038 S3_31047815 S9_11267584 S3_1165376	0.0217853
YLD	random		A 5814	9	2009-2011 all	DS	GS + de novo GWAS	0.186598	2011 WS	1: S11_8785095 S3_1003372 2: S5_904355 S5_1088407 S5_1507074 S3_1194477 3: S11_9405318 S3_1194477 4: S3_30776027 S1_9057761 S5_1088407 S3_1194477 5: S3_30787721 S9_11267581 S4_27629891 S3_1194477	0.0360471
YLD	random		A 5814	10	2009-2011 all	DS	GS + de novo GWAS	0.239926	2011 WS	1: S11_13616108 S3_1394477 2: S5_1156437 S5_198310 S3_1394477 3: S5_198310 S3_31047814 S3_1394477 4: S2_24640279 S9_12772193 S9_11070799 S3_1394477 5: S5_198310 S3_31047814 S4_27605693 S3_1194477	0.0488721
YLD	random		A 2773	1	2009-2011 all	DS	GS + de novo GWAS	0.234995	2011 WS	1: S11_9317815 S6_1545036 S3_539835 2: S5_1088407 S11_9317815 S3_549875 3: S3_30776027 S3_539835 4: S3_30776027 S3_539835 5: S3_30776027 S3_549875	0.0305773
YLD	random		A 2773	2	2009-2011 all	DS	GS + de novo GWAS	0.148719	2011 WS	1: S11_14146923 S11_13823157 S6_1475700 S3_555474 2: S5_1081209 S3_608927 3: S6_1063480 S3_565311 4: S3_30577189 S3_608927 5: S3_31397725 S4_27605693 S3_565311	0.094946
YLD	random		A 2773	3	2009-2011 all	DS	GS + de novo GWAS	0.221539	2011 WS	1: S11_8762791 S11_13823190 S12_2194902 S3_1125178 2: S5_2182402 S11_8762791 S10_19468934 S3_963933 3: S12_2194902 S3_963933 4: S12_2194902 S3_1125178 5: S12_2194902 S5_1178285 S10_12900010 S3_1125178	0.138097
YLD	random		A 2773	4	2009-2011 all	DS	GS + de novo GWAS	0.245168	2011 WS	1: S11_8723038 S3_1179404 2: S11_8723038 S10_19497700 S5_872926 S3_1179404 3: S11_8723038 S6_1063028 S12_25773186 S3_1179404 4: S11_8723038 S2_24273077 S3_30666541 S3_1179404 5: S11_8723038 S9_11267581 S3_30666541 S3_565311	0.115527
YLD	random		A 2773	5	2009-2011 all	DS	GS + de novo GWAS	0.27144	2011 WS	1: S11_9317815 S5_27283288 S3_1320779 2: S11_9317815 S11_8571434 S11_8242605 S3_1320779 3: S3_30807330 S3_1320779 4: S3_30807330 S3_1320779 5: S3_30807330 S6_2461251 S4_27701160 S3_1320779	0.0334134
YLD	random		A 2773	6	2009-2011 all	DS	GS + de novo GWAS	0.237746	2011 WS	1: S5_29175385 S11_8762798 S11_14146923 S3_638836 2: S11_8762798 S3_638836 3: S11_9810763 S3_638836 4: S3_30832960 S1_9456944 S2_23813743 S3_638836 5: S3_30832960 S5_29175385 S4_27513779 S3_638836	0.0381679
YLD	random		A 2773	7	2009-2011 all	DS	GS + de novo GWAS	0.219476	2011 WS	1: S5_27257281 S11_14142296 S3_638836 2: S5_1088143 S3_638836 3: S6_1063038 S3_565310 4: S9_12772193 S10_14531846 S1_9456939 S3_565310 5: S4_27437775 S3_565310	0.0683043
YLD	random		A 2773	8	2009-2011 all	DS	GS + de novo GWAS	0.260084	2011 WS	1: S11_8723038 S12_2194902 S3_985094 2: S11_8723038 S5_992019 S5_1507074 S3_985094 3: S12_2194902 S11_8723038 S2_17784603 S3_985094 4: S11_8723038 S3_985094 5: S12_2194902 S11_8723038 S3_985094	0.0129003
YLD	random		A 2773	9	2009-2011 all	DS	GS + de novo GWAS	0.190331	2011 WS	1: S5_27257281 S5_179519 S11_13821836 S3_950277 2: S10_14855260 S3_950277 3: S2_17605653 S3_950277 4: S2_24640279 S3_950277 5: S5_179519 S4_23192573 S4_27513779 S3_950277	0.0438075
YLD	random		A 2773	10	2009-2011 all	DS	GS + de novo GWAS	0.235288	2011 WS	1: S5_29175385 S11_14146907 S5_179519 S3_1194477 2: S5_179519 S3_1194477 3: S3_30720688 S3_1194477 4: S10_14531846 S3_30720688 S2_24673960 S3_1194477 5: S3_30720688 S5_179519 S5_29175385 S3_1194477	0.0692165
YLD	random		A 1492	1	2009-2011 all	DS	GS + de novo GWAS	0.171585	2011 WS	1: S4_27511098 S3_1394477 2: S10_19527454 S3_1394477 3: S6_1063469 S3_1394477 4: S2_24273077 S2_24910001 S3_1394477 5: S2_17934851 S3_1394477	0.0949978
YLD	random		A 1492	2	2009-2011 all	DS	GS + de novo GWAS	0.17983	2011 WS	1: S4_27580302 S3_604057 2: S4_20110525 S3_964681 3: S12_17751716 S3_964681 4: S3_30832960 S3_964681 5: S9_11267581 S3_30832960 S3_964681	0.122289
YLD	random		A 1492	3	2009-2011 all	DS	GS + de novo GWAS	0.262226	2011 WS	1: S11_8785490 S5_258527 S3_1179404 2: S5_258527 S10_14855260 S5_1178285 S3_1179404 3: S3_30807330 S6_1443927 S3_1179404 4: S3_30776027 S3_1179404 5: S5_258527 S3_30776027 S5_1178285 S3_1179404	0.033341
YLD	random		A 1492	4	2009-2011 all	DS	GS + de novo GWAS	0.185542	2011 WS	1: S4_19820240 S3_1025736 2: S9_21270793 S3_1025736 3: S4_19820240 S3_963216 4: S10_20933711 S3_963216 5: S2_17934851 S3_1025736	0.281045
YLD	random		A 1492	5	2009-2011 all	DS	GS + de novo GWAS	0.160307	2011 WS	1: S11_8829917 S3_950277 2: S8_3166038 S3_724137 3: S2_17605385 S3_813402 4: S2_24909991 S3_724137 5: S4_27629891 S11_8829917 S4_23172211 S3_813402	0.0703471
YLD	random		A 1492	6	2009-2011 all	DS	GS + de novo GWAS	0.185887	2011 WS	1: S5_27254978 S6_1545040 S3_539918 2: S5_317384 S3_539918 3: S6_1063038 S3_539918 4: S3_30868981 S3_539918 5: S3_30868981 S3_539918	0.0659495
YLD	random		A 1492	7	2009-2011 all	DS	GS + de novo GWAS	0.268347	2011 WS	1: S5_27283288 S11_14142296 S11_13823190 S3_1221494 2: S10_20857221 S3_1221494 3: S3_30736426 S3_1221494 4: S9_11070799 S3_1221494 5: S5_232396 S3_1221494	0.0618323
YLD	random		A 1492	8	2009-2011 all	DS	GS + de novo GWAS	0.259444	2011 WS	1: S11_14142285 S11_13823157 S3_864112 2: S5_1027599 S9_21381458 3: S3_31402149 S3_864112 4: S1_8932033 S3_864112 5: S5_1027599 S3_881362	0.147331
YLD	random		A 1492	9	2009-2011 all	DS	GS + de novo GWAS	0.243555	2011 WS	1: S11_8829917 S3_1125848 2: S5_1231084 S3_1125848 3: S8_149129 S3_1125848 4: S3_30776027 S3_1125848 5: S5_1231084 S11_8829917 S3_30776027 S3_1125848	0.102146
YLD	random		A 1492	10	2009-2011 all	DS	GS + de novo GWAS	0.190041	2011 WS	1: S5_27283288 S6_1545039 S3_980677 2: S11_8448410 S3_980677 3: S3_30750085 S3_980677 4: S2_24561349 S3_980677 5: S4_27437987 S3_980677	0.0652521
YLD	random		AB 770	1	2009-2011 all	DS	GS + de novo GWAS	0.107171	2011 WS	1: S6_1545038 S3_604056 2: S5_1043032 S11_8468210 S8_3139194 S3_604056 3: S12_3098222 S3_637464 4: S7_22371736 S3_637464 5: S9_11267581 S3_604056	0.0786007
YLD	random		AB 770	2	2009-2011 all	DS	GS + de novo GWAS	0.236033	2011 WS	1: S5_258527 S3_734213 2: S5_258527 S3_734213 3: S3_30735830 S3_984915 4: S1_9456952 S3_1092199 5: S3_30735830 S5_258527 S3_1092199	0.159087
YLD	random		AB 770	3	2009-2011 all	DS	GS + de novo GWAS	0.145947	2011 WS	1: S11_9155747 S3_430324 2: S10_19468934 S3_430324 3: S2_17456312 S3_430324 4: S3_31403026 S3_866089 5: S3_31403026 S3_430324	0.140215
YLD	random		AB 770	4	2009-2011 all	DS	GS + de novo GWAS	0.164604	2011 WS	1: S11_14142160 S3_637464 2: S5_802750 S3_637464 3: S3_31047815 S3_549797 4: S3_31047815 S3_637464 5: S3_31047815 S4_27608574 S3_637464	0.0873098
YLD	random		AB 770	5	2009-2011 all	DS	GS + de novo GWAS	0.174322	2011 WS	1: S4_27432494 S3_734579 2: S10_19468934 S3_390883 3: S11_14953529 S3_734579 4: S10_20933745 S3_734579 5: S4_27432494 S3_734579	0.126561
YLD	random		AB 770	6	2009-2011 all	DS	GS + de novo GWAS	0.210876	2011 WS	1: S11_15243739 S3_734213 2: S5_1088143 S3_734213 3: S11_15243739 S3_734213 4: S2_24673960 S3_734213 5: S3_31616262 S3_734213	0.219379
YLD	random		AB 770	7	2009-2011 all	DS	GS + de novo GWAS	0.121688	2011 WS	1: S11_14146906 S3_539835 2: S10_20937942 S3_539835 3: S6_1063026 S3_549798 4: S2_25130423 S3_539835 5: S2_17016177 S3_539835	0.109685
YLD	random		AB 770	8	2009-2011 all	DS	GS + de novo GWAS	0.28858	2011 WS	1: S9_15363961 S3_1269941 2: S8_2995224 S3_1269941 3: S3_30750085 S3_1269941 4: S2_24910006 S3_1269941 5: S3_30750085 S3_1269941	0.126577
YLD	random		AB 770	9	2009-2011 all	DS	GS + de novo GWAS	0.260401	2011 WS	1: S4_32182048 S3_1935861 2: S11_8571434 S3_1935861 3: S2_17784603 S3_30736426 S3_1935861 4: S3_30736426 S3_1935861 5: S3_30736426 S3_1935861	0.040548
YLD	random		AB 770	10	2009-2011 all	DS	GS + de novo GWAS	0.244932	2011 WS	1: S6_1475700 S3_1269941 2: S9_21270793 S3_1269941 3: S3_31047814 S3_1269941 4: S7_3562258 S3_1269941 5: S3_31047814 S3_1269941	0.057185
YLD	random		BC 446	1	2009-2011 all	DS	GS + de novo GWAS	0.0831559	2011 WS	1: S11_2662429 S11_18303957 2: S5_1080413 S11_23389715 3: S6_1063232 S11_18303957 4: S1_42965667 S5_11080461 5: S2_17016177 S5_11080461	0.162707
YLD	random		BC 446	2	2009-2011 all	DS	GS + de novo GWAS	0.236909	2011 WS	1: S11_8785088 S3_484323 2: S5_850076 S3_715489 3: S3_31629952 S3_715489 4: S3_31629952 S3_484323 5: S3_31629952 S3_484323	0.260031
YLD	random		BC 446	3	2009-2011 all	DS	GS + de novo GWAS	0.10914	2011 WS	1: S11_8723063 S10_20857195 S3_1831602 2: S5_992019 S1_611774 S10_20857195 S3_1831602 3: S10_20857195 S5_26914610 4: S10_20857195 S3_1831602 5: S11_8723063 S3_1831602	0.213092
YLD	random		BC 446	4	2009-2011 all	DS	GS + de novo GWAS	0.229861	2011 WS	1: S11_8785088 S11_9317815 S3_984887 2: S11_9317815 S3_984887 3: S3_31057929 S3_984887 4: S10_20933708 S3_984887 5: S3_31057929 S3_984887	0.0532431
YLD	random		BC 446	5	2009-2011 all	DS	GS + de novo GWAS	0.149021	2011 WS	1: S11_8670865 S3_964681 2: S5_1267043 S3_964681 3: S6_1063026 S3_964681 4: S6_1063026 S3_964681 5: S3_16974460 S3_964681	0.0900472
YLD	random		BC 446	6	2009-2011 all	DS	GS + de novo GWAS	0.0194024	2011 WS	1: S10_20929738 S3_550558 2: S8_19719608 S3_550558 3: S3_31036035 S3_550558 4: S10_20929738 S3_550558 5: S2_18092232 S3_550558	0.104671
YLD	random		BC 446	7	2009-2011 all	DS	GS + de novo GWAS	0.248369	2011 WS	1: S5_26048654 S3_604057 2: S5_991972 S3_604057 3: S2_16435157 S3_725994 4: S4_8228401 S3_725994 5: S2_16435157 S3_604057	0.390719
YLD	random		BC 446	8	2009-2011 all	DS	GS + de novo GWAS	0.0881781	2011 WS	1: S4_27513779 S3_732890 2: S10_19550252 S3_715299 3: S4_27513779 S3_500823 4: S2_17080214 S3_715299 5: S4_27513779 S3_715299	0.274516
YLD	random		BC 446	9	2009-2011 all	DS	GS + de novo GWAS	0.0980826	2011 WS	1: S11_13506868 S3_179174 2: S5_934150 S3_179174 3: S4_27629891 S3_179174 4: S7_4641496 S10_13873983 5: S4_27629891 S3_179174	0.49065
YLD	random		BC 446	10	2009-2011 all	DS	GS + de novo GWAS	0.242568	2011 WS	1: S6_894207 S3_870315 2: S5_6561730 S3_870315 3: S6_894207 S3_870315 4: S7_4471143 S3_870315 5: S3_30775997 S3_870315	0.118096
YLD	random		CD 314	1	2009-2011 all	DS	GS + de novo GWAS	0.201271	2011 WS	1: S5_27257281 S3_518743 2: S5_1267043 S3_518743 3: S3_30995811 S3_518743 4: S1_8948981 S3_518743 5: S3_30995811 S3_518743	0.440822
YLD	random		CD 314	2	2009-2011 all	DS	GS + de novo GWAS	0.164513	2011 WS	1: S3_27498137 S3_707135 2: S5_6722665 S3_707135 3: S3_31274915 S3_707135 4: S9_12772193 S3_707135 5: S3_31274915 S3_707135	0.123016
YLD	random		CD 314	3	2009-2011 all	DS	GS + de novo GWAS	0.0303064	2011 WS	1: S4_27035476 S3_425753 2: S8_19760433 S3_425753 3: S4_27035476 S3_425753 4: S2_25443534 S3_1841277 5: S4_27035476 S3_425753	0.380388
YLD	random		CD 314	4	2009-2011 all	DS	GS + de novo GWAS	0.111519	2011 WS	1: S11_13821836 S3_1838728 2: S4_19616416 S3_1838728 3: S9_10982504 S8_8965503 4: S4_8631292 S2_24922977 S3_31373461 S3_1881232 5: S3_31373461 S3_1881232	0.286148
YLD	random		CD 314	5	2009-2011 all	DS	GS + de novo GWAS	0.163478	2011 WS	1: S10_20703412 S3_637464 2: S8_2814968 S3_637464 3: S9_1351850 S3_637464 4: S1_657059 S3_637464 5: S10_20703412 S3_637464	0.139205
YLD	random		CD 314	6	2009-2011 all	DS	GS + de novo GWAS	0.10618	2011 WS	1: S6_1545040 S3_17038340 2: S5_787992 S9_8510647 3: S2_16435157 S5_25212817 4: S10_14531846 S5_25212817 5: S4_27629891 S5_25212817	0.377192
YLD	random		CD 314	7	2009-2011 all	DS	GS + de novo GWAS	0.146125	2011 WS	1: S6_1063026 S3_1030333 2: S4_20226206 S3_1030333 3: S6_1063026 S2_17577719 S3_1030333 4: S4_20226206 S3_1030333 5: S2_17577719 S3_1030333	0.110694
YLD	random		CD 314	8	2009-2011 all	DS	GS + de novo GWAS	0.0435675	2011 WS	1: S4_27035476 S3_732890 2: S11_8456962 S3_732890 3: S4_27035476 S3_732890 4: S1_9456955 S3_732890 5: S4_27035476 S3_732890	0.135859
YLD	random		CD 314	9	2009-2011 all	DS	GS + de novo GWAS	0.154275	2011 WS	1: S1_11281265 S11_13465784 2: S10_19543521 S8_8882007 3: S3_30736426 S8_9003232 4: S3_30776027 S5_25267105 5: S3_31397694 S2_17207711	0.429368
YLD	random		CD 314	10	2009-2011 all	DS	GS + de novo GWAS	0.045192	2011 WS	1: S5_18908198 S11_21875982 2: S4_20280494 S8_7599630 3: S6_1063476 S1_22780745 4: S4_12532266 S4_3527549 5: S3_31107811 S5_11080477	0.503209
YLD	random		CD 212	1	2009-2011 all	DS	GS + de novo GWAS	0.143995	2011 WS	1: S10_20703412 S3_437058 2: S8_19757759 S3_437058 3: S12_3006995 S3_437058 4: S12_3006995 S3_437058 5: S10_20703412 S3_437058	0.184181
YLD	random		CD 212	2	2009-2011 all	DS	GS + de novo GWAS	0.210249	2011 WS	1: S11_8829885 S5_8919562 2: S11_8829885 S8_8060370 3: S12_25655927 S5_23574677 4: S11_8829885 S2_16966241 5: S11_8829885 S2_16966241	0.540911
YLD	random		CD 212	3	2009-2011 all	DS	GS + de novo GWAS	0.141822	2011 WS	1: S3_30771367 S3_1842637 2: S12_26317583 S3_1842637 3: S9_717589 S3_1842637 4: S2_24871681 S3_1842637 5: S3_17021067 S3_1842637	0.3575
YLD	random		CD 212	4	2009-2011 all	DS	GS + de novo GWAS	0.170146	2011 WS	1: S11_8790302 S8_9291072 2: S11_8790302 S8_9291072 3: S11_8790302 S8_9291072 4: S11_8790302 S3_3273955 5: S11_8790302 S8_9291072	0.403461
YLD	random		CD 212	5	2009-2011 all	DS	GS + de novo GWAS	-0.00982831	2011 WS	1: S11_9810763 S7_22412183 2: S5_1236478 S6_16471384 3: S11_9810763 S5_28682894 4: S4_20110871 S11_2556447 5: S5_1236478 S2_17862953 S2_17605401	0.423257
YLD	random		CD 212	6	2009-2011 all	DS	GS + de novo GWAS	0.127134	2011 WS	1: S11_14146898 S3_813574 2: S3_16974596 S3_813574 3: S2_17456312 S3_813574 4: S3_31047814 S3_813574 5: S3_31047814 S3_813574	0.084827
YLD	random		CD 212	7	2009-2011 all	DS	GS + de novo GWAS	0.0355122	2011 WS	1: S5_26295461 S2_19463436 2: S5_597544 S1_24891394 3: S3_31298932 S8_5466322 4: S3_31298932 S4_2828954 5: S3_31298932 S2_18436137	0.599521
YLD	random		CD 212	8	2009-2011 all	DS	GS + de novo GWAS	0.0477413	2011 WS	1: S3_30608057 S3_404126 2: S8_19677882 S3_404126 3: S12_17751716 S3_404126 4: S2_24966224 S3_404126 5: S4_31901481 S3_404126	0.159813
YLD	random		CD 212	9	2009-2011 all	DS	GS + de novo GWAS	0.124394	2011 WS	1: S4_32224454 S8_9197233 2: S9_21187678 S8_9197233 3: S9_21187678 S8_9197233 4: S2_23672951 S4_3877365 5: S9_21187678 S8_9197233	0.602689
YLD	random		CD 212	10	2009-2011 all	DS	GS + de novo GWAS	0.23447	2011 WS	1: S1_10522426 S11_16857676 2: S1_10522426 S11_16857676 3: S2_1036415 S11_16857676 4: S2_16897411 S11_16857676 5: S2_1036415 S2_16918891	0.55486
YLD	random		CD 160	1	2009-2011 all	DS	GS + de novo GWAS	0.13052	2011 WS	1: S4_31901481 S11_23389715 2: S10_2444967 S11_23389715 3: S7_4642812 S9_4378157 4: S7_4642812 S11_23389715 5: S4_31901481 S11_23389715	0.579252
YLD	random		CD 160	2	2009-2011 all	DS	GS + de novo GWAS	0.100536	2011 WS	1: S6_1046999 S11_17499728 2: S12_18714217 S3_28990797 3: S6_1046999 S3_31212071 S11_17499728 4: S6_1046999 S2_16036770 5: S3_31212071 S2_16036770	0.344078
YLD	random		CD 160	3	2009-2011 all	DS	GS + de novo GWAS	0.133674	2011 WS	1: S11_8723063 S3_863831 2: S4_20119338 S3_863831 3: S3_31166668 S3_863831 4: S4_20119338 S3_863831 5: S11_8723063 S3_863831	0.0723044
YLD	random		CD 160	4	2009-2011 all	DS	GS + de novo GWAS	0.154632	2011 WS	1: S3_30742762 S3_425669 2: S3_30742762 S3_425669 3: S3_30742762 S3_425669 4: S3_30742762 S3_425669 5: S3_30742762 S3_425669	0.185732
YLD	random		CD 160	5	2009-2011 all	DS	GS + de novo GWAS	0.113164	2011 WS	1: S11_14142296 S8_1629499 2: S8_3166038 S5_802748 S12_16498012 3: S3_31047814 S5_24028142 4: S3_31047814 S12_16498012 5: S3_31047814 S2_15774589	0.237529
YLD	random		CD 160	6	2009-2011 all	DS	GS + de novo GWAS	0.166998	2011 WS	1: S6_6686317 S5_8948691 2: S6_6686317 S11_2580786 3: S2_7353117 S5_25099764 4: S6_6686317 S11_2580786 5: S2_16376722	0.518292
YLD	random		CD 160	7	2009-2011 all	DS	GS + de novo GWAS	0.0322736	2011 WS	1: S11_15230925 S8_9183663 2: S9_20803544 S3_1848847 3: S9_431001 S8_8440854 4: S10_14710768 S3_1848847 5: S3_16937030 S3_1848847	0.387583
YLD	random		CD 160	8	2009-2011 all	DS	GS + de novo GWAS	0.159357	2011 WS	1: S9_11317926 S11_16504395 2: S10_19468911 S8_8258206 3: S3_31212642 S8_8258206 4: S7_2506475 S2_15694160 5: S3_31212642 S2_15694160	0.594299
YLD	random		CD 160	9	2009-2011 all	DS	GS + de novo GWAS	0.0686164	2011 WS	1: S4_27511098 S8_8151655 2: S4_20219910 S8_8882009 3: S3_31415124 S8_8151655 4: S4_20219910 S11_2556447 5: S3_31415124 S4_27681926 S2_16874673	0.402232
YLD	random		CD 160	10	2009-2011 all	DS	GS + de novo GWAS	0.189246	2011 WS	1: S10_14855260 S11_18175347 2: S10_14855260 S5_772855 3: S2_17862953 S1_11335401 4: S10_14855260 S2_15920425 5: S2_17862953 S2_15920425	0.421288
YLD	random		CD 109	1	2009-2011 all	DS	GS + de novo GWAS	0.120588	2011 WS	1: S4_32153620 S8_9068852 2: S8_19773179 S11_22491543 3: S9_11091756 S6_16443013 4: S9_11091756 S2_16259906 5: S4_32153620 S2_16259906	0.572856
YLD	random		CD 109	2	2009-2011 all	DS	GS + de novo GWAS	0.182449	2011 WS	1: S4_27382796 S3_390925 2: S11_8454827 S3_390925 3: S4_27382796 S3_452394 4: S2_25442505 S3_390925 5: S4_27382796 S3_390925	0.245161
YLD	random		CD 109	3	2009-2011 all	DS	GS + de novo GWAS	0.131565	2011 WS	1: S6_849955 S11_18097814 2: S5_1088143 S8_8061415 3: S6_849955 S11_18097814 4: S6_849955 S5_15941488 5: S4_23193311 S8_8061415	0.547509
YLD	random		CD 109	4	2009-2011 all	DS	GS + de novo GWAS	0.114436	2011 WS	1: S12_2194902 S11_16580233 2: S12_2194902 S3_372391 3: S12_2194902 S11_16580233 4: S12_2194902 S5_11080472 5: S12_2194902 S5_11080472	0.311493
YLD	random		CD 109	5	2009-2011 all	DS	GS + de novo GWAS	0.14091	2011 WS	1: S1_11040298 S11_16737957 2: S8_19936052 S12_24311626 3: S4_19754000 S11_16737957 4: S4_12621994 S12_15420857 5: S4_19754000 S11_16737957	0.711174
YLD	random		CD 109	6	2009-2011 all	DS	GS + de novo GWAS	0.187374	2011 WS	1: S11_13616108 S2_19230689 2: S1_10109077 S8_25600689 3: S3_30666541 S11_16922368 4: S3_30666541 S5_8428895 5: S3_30666541 S5_8428895	0.495854
YLD	random		CD 109	7	2009-2011 all	DS	GS + de novo GWAS	0.184747	2011 WS	1: S5_21540564 S5_8122538 2: S8_2995319 S12_22982858 3: S8_2995319 S4_31514619 4: S7_2478540 S2_15694661 5: S8_20250436 S2_15694661	0.638783
YLD	random		CD 109	8	2009-2011 all	DS	GS + de novo GWAS	0.0390409	2011 WS	1: S2_23813743 S3_409846 2: S10_19527603 S3_409846 3: S5_1246859 S3_409846 4: S2_23813743 S3_409846 5: S3_31343113 S3_409846	0.101016
YLD	random		CD 109	9	2009-2011 all	DS	GS + de novo GWAS	0.0995513	2011 WS	1: S6_218194 S11_18040611 2: S10_19445951 S9_6824261 3: S6_218194 S11_18040611 4: S7_7105031 S5_15407272 5: S1_23195826 S2_11270588	0.295687
YLD	random		CD 109	10	2009-2011 all	DS	GS + de novo GWAS	0.0510896	2011 WS	1: S12_22912906 S3_1125848 2: S5_317384 S3_1125848 3: S12_17472639 S3_1125848 4: S12_22912906 S3_1125848 5: S12_22912906 S3_1125848	0.177798
YLD	random		D 96	1	2009-2011 all	DS	GS + de novo GWAS	0.191721	2011 WS	1: S3_31260501 S11_16741006 2: S8_19722649 S10_16210134 3: S3_31159201 S11_16741006 4: S3_31159201 S11_16741006 5: S3_31159201 S2_16892495	0.586382
YLD	random		D 96	2	2009-2011 all	DS	GS + de novo GWAS	0.12599	2011 WS	1: S11_8762310 S8_23047343 2: S11_8762310 S10_16210154 3: S11_8762310 S12_13546984 4: S11_8762310 S12_13546984 5: S12_1200898 S2_17989623	0.509533
YLD	random		D 96	3	2009-2011 all	DS	GS + de novo GWAS	0.0224175	2011 WS	1: S5_29175385 S5_21429240 2: S3_30752997 S5_24014117 3: S5_29175385 S5_24014117 4: S2_25130424 S5_29175385 S2_15774587 5: S5_29175385 S2_15774587	0.285622
YLD	random		D 96	4	2009-2011 all	DS	GS + de novo GWAS	0.0380672	2011 WS	1: S6_1544469 S11_3781442 S5_13905219 2: S12_21604420 S10_16206004 3: S11_3781442 S2_15789985 4: S4_20164214 S2_15789985 5: S6_1544469 S2_15789985	0.415356
YLD	random		D 96	5	2009-2011 all	DS	GS + de novo GWAS	0.0484422	2011 WS	1: S1_11516734 S11_22188862 2: S5_951582 S11_22188862 3: S2_20734410 S3_858567 4: S10_20859973 S2_15894556 5: S2_18435953 S2_15894556	0.547317
YLD	random		D 96	6	2009-2011 all	DS	GS + de novo GWAS	0.0178229	2011 WS	1: S2_24574901 S11_16922326 2: S5_3209074 S4_29962225 3: S6_733878 S11_18368794 4: S2_24574901 S10_18991711 5: S2_18839894 S4_22156391	0.574598
YLD	random		D 96	7	2009-2011 all	DS	GS + de novo GWAS	0.0896503	2011 WS	1: S6_1063474 S11_18126931 2: S2_25443534 S5_8786563 3: S6_1063474 S11_18126931 4: S2_25443534 S3_3359267 5: S3_31212642 S5_8786563	0.592974
YLD	random		D 96	8	2009-2011 all	DS	GS + de novo GWAS	0.0636143	2011 WS	1: S2_2105045 S8_9295168 2: S8_2803180 S8_9295168 3: S8_5253786 S8_9295168 4: S10_20830205 S2_16478962 5: S2_18413980 S2_16478962	0.545367
YLD	random		D 96	9	2009-2011 all	DS	GS + de novo GWAS	0.0912351	2011 WS	1: S6_563909 S11_17339680 2: S2_23448667 S9_21383043 3: S6_563909 S5_28815566 4: S6_627698 S11_17339680 5: S6_8961797 S2_16956400	0.559657
YLD	random		D 96	10	2009-2011 all	DS	GS + de novo GWAS	0.0804347	2011 WS	1: S6_1460906 S5_9337093 2: S7_1511183 S2_17061928 3: S2_24674691 S2_17061928 4: S2_24674691 S2_17061928 5: S6_1460906 S2_17061928	0.420933
YLD	random		D 83	1	2009-2011 all	DS	GS + de novo GWAS	0.0409956	2011 WS	1: S5_25518345 S3_262333 2: S8_3247239 S3_262333 3: S8_3247239 S3_262333 4: S7_7993169 S3_262333 5: S8_3247239 S3_262333	0.315879
YLD	random		D 83	2	2009-2011 all	DS	GS + de novo GWAS	0.19481	2011 WS	1: S9_12363986 S11_16818118 2: S9_12363986 S8_5628196 3: S6_734721 S11_16818118 4: S6_734721 S11_16818118 5: S6_734721 S2_17778821	0.362594
YLD	random		D 83	3	2009-2011 all	DS	GS + de novo GWAS	0.0077269	2011 WS	1: S12_26054163 S12_16483695 2: S1_24408157 S12_16483695 3: S12_26054163 S1_22575706 4: S12_2883109 S12_16483695 5: S6_8913644 S1_22575706	0.556455
YLD	random		D 83	4	2009-2011 all	DS	GS + de novo GWAS	0.112663	2011 WS	1: S5_26913668 S5_6561707 2: S11_8337615 S8_8795951 3: S5_19152649 S8_8762834 4: S7_3320486 S2_16968309 5: S5_6561707 S2_16968309	0.554483
YLD	random		D 83	5	2009-2011 all	DS	GS + de novo GWAS	0.100013	2011 WS	1: S3_27513665 S11_17500031 2: S5_1043949 S9_8171820 3: S3_27513665 S11_17500031 4: S4_8131741 S11_17500031 5: S2_17857012 S3_3273955	0.517805
YLD	random		D 83	6	2009-2011 all	DS	GS + de novo GWAS	0.0472034	2011 WS	1: S4_27681926 S3_384799 2: S5_1478872 S3_384799 3: S4_27681926 S3_384799 4: S2_8518164 S3_384799 5: S4_27681926 S3_384799	0.0674438
YLD	random		D 83	7	2009-2011 all	DS	GS + de novo GWAS	0.148639	2011 WS	1: S4_27513779 S5_8122531 2: S4_27513779 S6_16251332 3: S4_27513779 S5_8122531 4: S4_27513779 S4_4162444 5: S4_27513779 S5_8122531	0.563667
YLD	random		D 83	8	2009-2011 all	DS	GS + de novo GWAS	0.0782208	2011 WS	1: S1_12187292 S11_23514884 2: S8_20127232 S11_23514884 3: S2_639292 S11_23514884 4: S7_24512690 S11_23514884 5: S12_1097086 S11_23514884	0.741894
YLD	random		D 83	9	2009-2011 all	DS	GS + de novo GWAS	0.105049	2011 WS	1: S4_27432494 S8_9388684 2: S4_27432494 S8_9388684 3: S4_27432494 S2_16775536 4: S2_24277222 S2_16775536 5: S4_27432494 S2_16775536	0.43759
YLD	random		D 83	10	2009-2011 all	DS	GS + de novo GWAS	0.100615	2011 WS	1: S12_9230717 S3_984887 2: S6_2900104 S3_984887 3: S4_17436992 S3_984887 4: S12_3057958 S3_984887 5: S6_2900104 S3_984887	0.225595
YLD	random		CD 65	1	2009-2011 all	DS	GS + de novo GWAS	0.112925	2011 WS	1: S12_8414515 S3_368608 2: S5_802748 S3_368608 3: S9_12445651 S3_368608 4: S3_31159107 S3_368608 5: S3_31159107 S3_368608	0.362051
YLD	random		CD 65	2	2009-2011 all	DS	GS + de novo GWAS	0.0709006	2011 WS	1: S2_17493666 S3_508608 2: S2_18839894 S3_508608 3: S2_17493666 S3_508608 4: S2_17493666 S3_508608 5: S2_17493666 S3_508608	0.11153
YLD	random		CD 65	3	2009-2011 all	DS	GS + de novo GWAS	0.248144	2011 WS	1: S3_30914872 S8_9778893 2: S3_30914872 S2_15600471 3: S3_30914872 S2_15600471 4: S3_30914872 S2_15600471 5: S3_30914872 S2_15600471	0.535264
YLD	random		CD 65	4	2009-2011 all	DS	GS + de novo GWAS	0.0356615	2011 WS	1: S5_25490687 S5_24028046 2: S5_1156437 S5_24028046 3: S5_1156437 S5_24028046 4: S4_12703742 S9_2847187 5: S5_1156437 S9_2847187	0.496551
YLD	random		CD 65	5	2009-2011 all	DS	GS + de novo GWAS	0.212327	2011 WS	1: S3_31047814 S8_5484672 2: S3_5457672 S2_19464406 3: S3_31047814 S2_17605707 4: S3_31047814 S4_4744737 5: S3_31047814 S2_17605707	0.416121
YLD	random		CD 65	6	2009-2011 all	DS	GS + de novo GWAS	-0.0150339	2011 WS	1: S6_879575 S3_863438 2: S10_14869804 S3_863438 3: S6_879575 S3_863438 4: S6_879575 S3_863438 5: S6_879575 S3_863438	0.424059
YLD	random		CD 65	7	2009-2011 all	DS	GS + de novo GWAS	0.0591366	2011 WS	1: S6_1545036 S8_9683088 2: S8_19757742 S8_9683088 3: S11_9803286 S8_9683088 4: S4_13002113 S2_15894556 5: S6_1545036 S2_15894556	0.527926
YLD	random		CD 65	8	2009-2011 all	DS	GS + de novo GWAS	-0.00120815	2011 WS	1: S2_18222293 S6_19651174 2: S2_18222293 S6_19651174 3: S2_18222293 S6_19651174 4: S2_18222293 S2_17778656 5: S2_18222293 S2_17778656	0.586483
YLD	random		CD 65	9	2009-2011 all	DS	GS + de novo GWAS	0.131232	2011 WS	1: S4_31902959 S11_23436922 2: S2_24267857 S11_23436922 3: S9_11247713 S11_23436922 4: S2_24267857 S11_23436922 5: S4_31902959 S11_23436922	0.296013
YLD	random		CD 65	10	2009-2011 all	DS	GS + de novo GWAS	0.282037	2011 WS	1: S5_29174845 S2_16467560 2: S2_10866493 S2_16467560 3: S2_16467560 4: S2_16467560 5: S5_29174845 S2_16467553	0.338963
YLD	random		E 48	1	2009-2011 all	DS	GS + de novo GWAS	-0.052187	2011 WS	1: S5_10419606 S12_18084532 2: S7_7049371 S9_5985892 3: S6_886013 S12_18084532 4: S2_8253889 S5_25267105 5: S6_9042198 S5_25267105	0.446573
YLD	random		E 48	2	2009-2011 all	DS	GS + de novo GWAS	0.140515	2011 WS	1: S11_8723063 S8_8388725 2: S11_8723063 S8_8388725 3: S11_8723063 S8_8388725 4: S11_8723063 S2_4788593 5: S11_8723063 S8_8388725	0.394684
YLD	random		E 48	3	2009-2011 all	DS	GS + de novo GWAS	0.00675309	2011 WS	1: S6_15084740 S1_1179894 2: S4_10778333 S10_16219507 3: S1_11792115 S2_34213995 4: S4_10778333 S12_14194024 5: S2_17008070	0.389263
YLD	random		E 48	4	2009-2011 all	DS	GS + de novo GWAS	-0.0518579	2011 WS	1: S3_34889784 S11_16737957 2: S1_455870 S1_3251269 3: S5_27223089 S11_16737957 4: S4_2050658 S11_16737957 5: S3_34889784 S11_16737957	0.600569
YLD	random		E 48	5	2009-2011 all	DS	GS + de novo GWAS	-0.087769	2011 WS	1: S5_18907861 2: S11_8762190 S2_8591672 3: S9_10982488 S8_12074868 4: S7_24422789 S5_18907861 5: S7_8106437 S2_8591672	0.500228
YLD	random		E 48	6	2009-2011 all	DS	GS + de novo GWAS	-0.168016	2011 WS	1: S11_21023290 S5_8919588 2: S7_2606586 S5_8919588 3: S1_31501549 S5_8294974 4: S2_23218050 S5_8919588 5: S2_23218050 S5_8919588	0.62587
YLD	random		E 48	7	2009-2011 all	DS	GS + de novo GWAS	0.0478132	2011 WS	1: S2_22064242 S3_855310 2: S7_23763724 S3_855310 3: S2_22064242 S3_855310 4: S7_4567208 S12_16534445 5: S2_22064242 S3_855310	0.50677
YLD	random		E 48	8	2009-2011 all	DS	GS + de novo GWAS	0.164642	2011 WS	1: S5_26061513 S11_17417786 2: S4_5131061 S2_16966241 3: S9_982695 S5_27849789 4: S4_16345177 S2_16966241 5: S3_31048679 S2_16966241	0.586789
YLD	random		E 48	9	2009-2011 all	DS	GS + de novo GWAS	-0.00133535	2011 WS	1: S11_14142296 S8_7965768 2: S1_11349504 S8_7965768 3: S11_14142296 S8_9631380 4: S7_8030450 S4_30432463 5: S4_32224454 S9_713791	0.490845
YLD	random		E 48	10	2009-2011 all	DS	GS + de novo GWAS	0.0599516	2011 WS	1: S1_10550819 S11_21961691 2: S1_10550819 S2_8375815 3: S4_32063506 S11_21961691 4: S7_3289613 S7_24372924 5: S4_32063506 S11_21961691	0.472437
YLD	random		E 24	1	2009-2011 all	DS	GS + de novo GWAS	0.0503653	2011 WS	1: S1_11349414 S2_10563453 2: S8_19713334 S1_3195041 3: S6_868464 S1_11349414 4: S7_5649969 S2_10563453 5: S2_34859959 S2_10563453	0.645718
YLD	random		E 24	2	2009-2011 all	DS	GS + de novo GWAS	0.0256625	2011 WS	1: S8_1720191 S3_732890 2: S5_14744476 S3_732890 3: S6_6923362 S3_732890 4: S6_6923362 S3_732890 5: S5_14744476 S3_732890	0.403084
YLD	random		E 24	3	2009-2011 all	DS	GS + de novo GWAS	-0.0526421	2011 WS	1: S4_13905594 S2_10141921 2: S4_16500392 S2_10141921 3: S3_6305947 S7_3600029 4: S4_13905594 S7_3600029 5: S7_22936061 S2_10141921	0.481998
YLD	random		E 24	4	2009-2011 all	DS	GS + de novo GWAS	0.118327	2011 WS	1: S2_25442505 S8_8796044 2: S10_15802210 S8_8796044 3: S10_15802210 S2_17577685 4: S2_25442505 S2_17577685 5: S10_15802210 S2_17577685	0.442586
YLD	random		E 24	5	2009-2011 all	DS	GS + de novo GWAS	0.0234882	2011 WS	1: S10_20795731 S11_23099627 2: S10_20795731 S11_23099627 3: S10_20795731 S11_23099627 4: S10_20795731 S11_23099627 5: S6_21007162 S11_23099627	0.455544
YLD	random		E 24	6	2009-2011 all	DS	GS + de novo GWAS	0.0254648	2011 WS	1: S2_19298540 S10_19941941 2: S5_813557 S1_3464892 3: S11_5488613 S10_19941941 4: S4_8132194 S10_19941941 5: S5_813557 S10_19941941	0.613257
YLD	random		E 24	7	2009-2011 all	DS	GS + de novo GWAS	0.043457	2011 WS	1: S5_24737012 S4_26365141 2: S8_19719329 S12_9098021 3: S9_3013203 S2_16617354 4: S2_16617354 S2_10902028 5: S2_16617354 S2_10902028	0.713004
YLD	random		E 24	8	2009-2011 all	DS	GS + de novo GWAS	-0.0549711	2011 WS	1: S2_23631209 S1_43075235 2: S2_8199586 S1_43075235 3: S5_1476784 S8_16917011 4: S2_23631209 S9_4216295 5: S5_1476784 S1_43075235	0.62683
YLD	random		E 24	9	2009-2011 all	DS	GS + de novo GWAS	-0.00651584	2011 WS	1: S2_8455540 S8_8144830 2: S11_8315207 S8_8144830 3: S2_8455540 S8_8144830 4: S2_8455540 S5_18262598 5: S2_8455540 S2_17595034	0.421383
YLD	random		E 24	10	2009-2011 all	DS	GS + de novo GWAS	-0.0122772	2011 WS	1: S6_16537553 S10_16236879 2: S9_22205541 S10_16236879 3: S9_21267075 S9_12863173 4: S7_25989487 S10_18792394 5: S9_22205541 S10_16236879	0.633798
YLD	random		A 9729	1	2010-2011 all,2012DS	WS	GS + de novo GWAS	0.165967	2011 WS	1: S11_8829885 S11_9317815 S11_14142160 S3_1125848 2: S11_8759742 S11_9317815 S11_8376322 S3_1125848 3: S2_17605385 S2_17456312 S6_1063040 S3_1125848 4: S2_24273077 S1_9456955 S10_14531846 S3_1125848 5: S3_30787721 S3_31036040 S5_1178285 S3_1125848	0.0444812
YLD	random		A 9729	2	2010-2011 all,2012DS	WS	GS + de novo GWAS	0.145117	2011 WS	1: S11_8723063 S11_14142296 S11_13628098 S3_1109404 2: S5_1156437 S11_8765719 S11_8376322 S3_1109404 3: S2_17564116 S12_26054163 S2_17456312 S3_1109404 4: S1_9456955 S12_2194618 S3_30666541 S3_1320779 5: S3_31397725 S3_30787721 S5_1418368 S3_1320779	0.0419213
YLD	random		A 9729	3	2010-2011 all,2012DS	WS	GS + de novo GWAS	0.169926	2011 WS	1: S11_10970936 S11_8829917 S5_27257281 S3_1125848 2: S11_10970936 S5_2182402 S5_1088407 S3_1109404 3: S11_10970936 S2_17509598 S6_1443927 S3_1125848 4: S11_10970936 S1_9456955 S2_25151105 S3_1125848 5: S11_10970936 S3_30787721 S9_11267581 S3_1125848	0.0517739
YLD	random		A 9729	4	2010-2011 all,2012DS	WS	GS + de novo GWAS	0.125482	2011 WS	1: S11_8829885 S11_14142160 S6_1545036 S3_1394477 2: S5_1088407 S11_8376322 S10_19497700 S3_1394477 3: S2_17605385 S3_31047815 S8_149129 S3_1094192 4: S1_9456939 S10_20857195 S2_25130424 S3_1394477 5: S3_31047815 S3_30787721 S4_27755523 S3_1394477	0.04292
YLD	random		A 9729	5	2010-2011 all,2012DS	WS	GS + de novo GWAS	0.0511378	2011 WS	1: S11_8723063 S11_10403092 S11_14146907 S3_1008723 2: S5_1027571 S10_19497700 S10_19509220 S3_643084 3: S11_9810763 S3_30807330 S12_26054163 S3_1008723 4: S9_12772193 S3_30832960 S12_2194618 S3_1008723 5: S3_30735830 S3_31343488 S9_11267584 S3_1008723	0.0251189
YLD	random		A 9729	6	2010-2011 all,2012DS	WS	GS + de novo GWAS	0.276478	2011 WS	1: S11_10970936 S11_8829885 S11_13823190 S3_1125848 2: S11_10970936 S11_8759742 S5_258527 S3_1125848 3: S11_10970936 S2_17564116 S4_19539230 S3_1125848 4: S11_10970936 S9_12772193 S3_30832991 S3_1125848 5: S11_10970936 S4_19539230 S5_258527 S3_1125848	0.0177588
YLD	random		A 9729	7	2010-2011 all,2012DS	WS	GS + de novo GWAS	0.271327	2011 WS	1: S11_10970936 S6_1544469 S11_13628098 S3_1221494 2: S11_10970936 S5_904355 S5_198310 S3_1394477 3: S11_10970936 S2_17605385 S4_19539230 S3_1221494 4: S11_10970936 S2_24640279 S3_30776027 S3_1221494 5: S5_198310 S11_10970936 S4_19539230 S3_1221494	0.013017
YLD	random		A 9729	8	2010-2011 all,2012DS	WS	GS + de novo GWAS	0.251463	2011 WS	1: S11_10970936 S11_10403092 S11_8785088 S3_1165376 2: S11_10970936 S5_2182402 S5_904355 S3_1165376 3: S11_10970936 S2_17605385 S4_19539230 S3_1165376 4: S11_10970936 S2_25130423 S4_19640881 S3_1165376 5: S11_10970936 S3_31047814 S5_258527 S3_1165376	0.0110031
YLD	random		A 9729	9	2010-2011 all,2012DS	WS	GS + de novo GWAS	0.250616	2011 WS	1: S11_10970936 S11_8790312 S11_9317803 S3_1194477 2: S11_10970936 S5_1418368 S11_9317803 S3_1320779 3: S11_10970936 S4_19539230 S2_17784603 S3_1194477 4: S11_10970936 S2_25130186 S3_30736426 S3_1194477 5: S11_10970936 S4_19539230 S9_11267584 S3_1194477	0.0176031
YLD	random		A 9729	10	2010-2011 all,2012DS	WS	GS + de novo GWAS	0.224589	2011 WS	1: S11_10970936 S11_8723063 S11_14142285 S3_1269941 2: S11_10970936 S5_992019 S5_1236478 S3_1269941 3: S11_10970936 S4_19539230 S2_17784603 S3_1269941 4: S11_10970936 S3_30832960 S10_14531846 S3_1269941 5: S11_10970936 S3_31047814 S4_19539230 S3_1269941	0.0137863
YLD	random		AB 5814	1	2010-2011 all,2012DS	WS	GS + de novo GWAS	0.152478	2011 WS	1: S11_8829885 S11_13628350 S3_539835 2: S5_2182402 S5_1027571 S10_19468934 S3_1025736 3: S2_17564116 S3_643084 4: S10_14531846 S10_20857195 S3_31343488 S3_1092199 5: S3_30735830 S3_31343488 S4_27755523 S3_1092199	0.0914841
YLD	random		AB 5814	2	2010-2011 all,2012DS	WS	GS + de novo GWAS	0.211475	2011 WS	1: S11_9317803 S12_2194902 S11_14142160 S3_1165376 2: S5_2182402 S11_9317815 S5_220117 S3_1165376 3: S11_9810763 S12_2194902 S2_17784603 S3_1165376 4: S2_24273077 S3_30832991 S12_2194902 S3_1165376 5: S5_220117 S12_2194902 S3_31397694 S3_1165376	0.0186756
YLD	random		AB 5814	3	2010-2011 all,2012DS	WS	GS + de novo GWAS	0.150057	2011 WS	1: S11_10403092 S11_8670865 S5_27257281 S3_1174616 2: S5_1088407 S11_8765719 S9_21305781 S3_964681 3: S4_19539230 S3_30807330 S2_17456312 S3_964681 4: S10_14531846 S3_964681 5: S4_19539230 S3_30787721 S9_11267584 S3_964681	0.0671585
YLD	random		AB 5814	4	2010-2011 all,2012DS	WS	GS + de novo GWAS	0.132107	2011 WS	1: S5_29175385 S11_8762791 S11_13823157 S3_1394477 2: S5_904355 S11_8762791 S5_1439998 S3_1394477 3: S5_198310 S2_17802800 S6_1063026 S3_1394477 4: S3_30832991 S2_25130186 S2_24673960 S3_1394477 5: S5_198310 S5_1439998 S3_30832991 S3_1394477	0.0249056
YLD	random		AB 5814	5	2010-2011 all,2012DS	WS	GS + de novo GWAS	0.128637	2011 WS	1: S11_10403092 S11_8607702 S11_14146917 S3_1221494 2: S11_8765719 S10_20920754 S4_20110525 S3_1221494 3: S8_22846606 S3_1221494 4: S3_30832960 S1_9456944 S12_2912258 S3_1221494 5: S3_30832960 S4_27608574 S3_31616253 S3_1221494	0.065792
YLD	random		AB 5814	6	2010-2011 all,2012DS	WS	GS + de novo GWAS	0.128559	2011 WS	1: S11_8723063 S11_13823190 S12_2194902 S3_1194477 2: S5_2182402 S11_8762798 S8_3230979 S3_1320779 3: S12_2194902 S8_22846606 S2_17509598 S3_1194477 4: S1_9456939 S12_2194902 S2_25130186 S3_1194477 5: S12_2194902 S9_11267581 S4_23192573 S3_1194477	0.0271033
YLD	random		AB 5814	7	2010-2011 all,2012DS	WS	GS + de novo GWAS	0.212628	2011 WS	1: S11_8723063 S11_13637555 S11_14146898 S3_1269941 2: S11_9317815 S5_1439998 S5_198310 S3_1269941 3: S4_19539230 S5_198310 S11_9794566 S3_1269941 4: S2_24640279 S2_24273077 S1_9456939 S3_1269941 5: S5_198310 S4_19539230 S3_31343488 S3_1269941	0.0198206
YLD	random		AB 5814	8	2010-2011 all,2012DS	WS	GS + de novo GWAS	0.189059	2011 WS	1: S11_8723038 S5_29175385 S11_14142296 S3_1165376 2: S11_8723038 S5_1027599 S10_19468911 S3_1165376 3: S2_17605385 S11_8723038 S3_31047815 S3_1165376 4: S11_8723038 S2_24673960 S1_9456944 S3_1165376 5: S11_8723038 S3_31047815 S9_11267584 S3_1165376	0.0217853
YLD	random		AB 5814	9	2010-2011 all,2012DS	WS	GS + de novo GWAS	0.111188	2011 WS	1: S11_8785095 S3_1003372 2: S5_904355 S5_1088407 S5_1507074 S3_1194477 3: S11_9405318 S3_1194477 4: S3_30776027 S1_9057761 S5_1088407 S3_1194477 5: S3_30787721 S9_11267581 S4_27629891 S3_1194477	0.0360471
YLD	random		AB 5814	10	2010-2011 all,2012DS	WS	GS + de novo GWAS	0.209074	2011 WS	1: S11_13616108 S3_1394477 2: S5_1156437 S5_198310 S3_1394477 3: S5_198310 S3_31047814 S3_1394477 4: S2_24640279 S9_12772193 S9_11070799 S3_1394477 5: S5_198310 S3_31047814 S4_27605693 S3_1194477	0.0488721
YLD	random		ABC 2773	1	2010-2011 all,2012DS	WS	GS + de novo GWAS	0.143529	2011 WS	1: S11_9317815 S6_1545036 S3_539835 2: S5_1088407 S11_9317815 S3_549875 3: S3_30776027 S3_539835 4: S3_30776027 S3_539835 5: S3_30776027 S3_549875	0.0305773
YLD	random		ABC 2773	2	2010-2011 all,2012DS	WS	GS + de novo GWAS	0.127083	2011 WS	1: S11_14146923 S11_13823157 S6_1475700 S3_555474 2: S5_1081209 S3_608927 3: S6_1063480 S3_565311 4: S3_30577189 S3_608927 5: S3_31397725 S4_27605693 S3_565311	0.094946
YLD	random		ABC 2773	3	2010-2011 all,2012DS	WS	GS + de novo GWAS	0.184775	2011 WS	1: S11_8762791 S11_13823190 S12_2194902 S3_1125178 2: S5_2182402 S11_8762791 S10_19468934 S3_963933 3: S12_2194902 S3_963933 4: S12_2194902 S3_1125178 5: S12_2194902 S5_1178285 S10_12900010 S3_1125178	0.138097
YLD	random		ABC 2773	4	2010-2011 all,2012DS	WS	GS + de novo GWAS	0.136075	2011 WS	1: S11_8723038 S3_1179404 2: S11_8723038 S10_19497700 S5_872926 S3_1179404 3: S11_8723038 S6_1063028 S12_25773186 S3_1179404 4: S11_8723038 S2_24273077 S3_30666541 S3_1179404 5: S11_8723038 S9_11267581 S3_30666541 S3_565311	0.115527
YLD	random		ABC 2773	5	2010-2011 all,2012DS	WS	GS + de novo GWAS	0.165298	2011 WS	1: S11_9317815 S5_27283288 S3_1320779 2: S11_9317815 S11_8571434 S11_8242605 S3_1320779 3: S3_30807330 S3_1320779 4: S3_30807330 S3_1320779 5: S3_30807330 S6_2461251 S4_27701160 S3_1320779	0.0334134
YLD	random		ABC 2773	6	2010-2011 all,2012DS	WS	GS + de novo GWAS	0.126117	2011 WS	1: S5_29175385 S11_8762798 S11_14146923 S3_638836 2: S11_8762798 S3_638836 3: S11_9810763 S3_638836 4: S3_30832960 S1_9456944 S2_23813743 S3_638836 5: S3_30832960 S5_29175385 S4_27513779 S3_638836	0.0381679
YLD	random		ABC 2773	7	2010-2011 all,2012DS	WS	GS + de novo GWAS	0.129126	2011 WS	1: S5_27257281 S11_14142296 S3_638836 2: S5_1088143 S3_638836 3: S6_1063038 S3_565310 4: S9_12772193 S10_14531846 S1_9456939 S3_565310 5: S4_27437775 S3_565310	0.0683043
YLD	random		ABC 2773	8	2010-2011 all,2012DS	WS	GS + de novo GWAS	0.266572	2011 WS	1: S11_8723038 S12_2194902 S3_985094 2: S11_8723038 S5_992019 S5_1507074 S3_985094 3: S12_2194902 S11_8723038 S2_17784603 S3_985094 4: S11_8723038 S3_985094 5: S12_2194902 S11_8723038 S3_985094	0.0129003
YLD	random		ABC 2773	9	2010-2011 all,2012DS	WS	GS + de novo GWAS	0.175775	2011 WS	1: S5_27257281 S5_179519 S11_13821836 S3_950277 2: S10_14855260 S3_950277 3: S2_17605653 S3_950277 4: S2_24640279 S3_950277 5: S5_179519 S4_23192573 S4_27513779 S3_950277	0.0438075
YLD	random		ABC 2773	10	2010-2011 all,2012DS	WS	GS + de novo GWAS	0.201657	2011 WS	1: S5_29175385 S11_14146907 S5_179519 S3_1194477 2: S5_179519 S3_1194477 3: S3_30720688 S3_1194477 4: S10_14531846 S3_30720688 S2_24673960 S3_1194477 5: S3_30720688 S5_179519 S5_29175385 S3_1194477	0.0692165
YLD	random		ABC 1492	1	2010-2011 all,2012DS	WS	GS + de novo GWAS	0.0797166	2011 WS	1: S4_27511098 S3_1394477 2: S10_19527454 S3_1394477 3: S6_1063469 S3_1394477 4: S2_24273077 S2_24910001 S3_1394477 5: S2_17934851 S3_1394477	0.0949978
YLD	random		ABC 1492	2	2010-2011 all,2012DS	WS	GS + de novo GWAS	0.0724553	2011 WS	1: S4_27580302 S3_604057 2: S4_20110525 S3_964681 3: S12_17751716 S3_964681 4: S3_30832960 S3_964681 5: S9_11267581 S3_30832960 S3_964681	0.122289
YLD	random		ABC 1492	3	2010-2011 all,2012DS	WS	GS + de novo GWAS	0.214367	2011 WS	1: S11_8785490 S5_258527 S3_1179404 2: S5_258527 S10_14855260 S5_1178285 S3_1179404 3: S3_30807330 S6_1443927 S3_1179404 4: S3_30776027 S3_1179404 5: S5_258527 S3_30776027 S5_1178285 S3_1179404	0.033341
YLD	random		ABC 1492	4	2010-2011 all,2012DS	WS	GS + de novo GWAS	0.119132	2011 WS	1: S4_19820240 S3_1025736 2: S9_21270793 S3_1025736 3: S4_19820240 S3_963216 4: S10_20933711 S3_963216 5: S2_17934851 S3_1025736	0.281045
YLD	random		ABC 1492	5	2010-2011 all,2012DS	WS	GS + de novo GWAS	0.0831222	2011 WS	1: S11_8829917 S3_950277 2: S8_3166038 S3_724137 3: S2_17605385 S3_813402 4: S2_24909991 S3_724137 5: S4_27629891 S11_8829917 S4_23172211 S3_813402	0.0703471
YLD	random		ABC 1492	6	2010-2011 all,2012DS	WS	GS + de novo GWAS	0.156274	2011 WS	1: S5_27254978 S6_1545040 S3_539918 2: S5_317384 S3_539918 3: S6_1063038 S3_539918 4: S3_30868981 S3_539918 5: S3_30868981 S3_539918	0.0659495
YLD	random		ABC 1492	7	2010-2011 all,2012DS	WS	GS + de novo GWAS	0.203004	2011 WS	1: S5_27283288 S11_14142296 S11_13823190 S3_1221494 2: S10_20857221 S3_1221494 3: S3_30736426 S3_1221494 4: S9_11070799 S3_1221494 5: S5_232396 S3_1221494	0.0618323
YLD	random		ABC 1492	8	2010-2011 all,2012DS	WS	GS + de novo GWAS	0.166783	2011 WS	1: S11_14142285 S11_13823157 S3_864112 2: S5_1027599 S9_21381458 3: S3_31402149 S3_864112 4: S1_8932033 S3_864112 5: S5_1027599 S3_881362	0.147331
YLD	random		ABC 1492	9	2010-2011 all,2012DS	WS	GS + de novo GWAS	0.17448	2011 WS	1: S11_8829917 S3_1125848 2: S5_1231084 S3_1125848 3: S8_149129 S3_1125848 4: S3_30776027 S3_1125848 5: S5_1231084 S11_8829917 S3_30776027 S3_1125848	0.102146
YLD	random		ABC 1492	10	2010-2011 all,2012DS	WS	GS + de novo GWAS	0.102894	2011 WS	1: S5_27283288 S6_1545039 S3_980677 2: S11_8448410 S3_980677 3: S3_30750085 S3_980677 4: S2_24561349 S3_980677 5: S4_27437987 S3_980677	0.0652521
YLD	random		BCD 770	1	2010-2011 all,2012DS	WS	GS + de novo GWAS	0.0623009	2011 WS	1: S6_1545038 S3_604056 2: S5_1043032 S11_8468210 S8_3139194 S3_604056 3: S12_3098222 S3_637464 4: S7_22371736 S3_637464 5: S9_11267581 S3_604056	0.0786007
YLD	random		BCD 770	2	2010-2011 all,2012DS	WS	GS + de novo GWAS	0.172413	2011 WS	1: S5_258527 S3_734213 2: S5_258527 S3_734213 3: S3_30735830 S3_984915 4: S1_9456952 S3_1092199 5: S3_30735830 S5_258527 S3_1092199	0.159087
YLD	random		BCD 770	3	2010-2011 all,2012DS	WS	GS + de novo GWAS	0.0484568	2011 WS	1: S11_9155747 S3_430324 2: S10_19468934 S3_430324 3: S2_17456312 S3_430324 4: S3_31403026 S3_866089 5: S3_31403026 S3_430324	0.140215
YLD	random		BCD 770	4	2010-2011 all,2012DS	WS	GS + de novo GWAS	0.12596	2011 WS	1: S11_14142160 S3_637464 2: S5_802750 S3_637464 3: S3_31047815 S3_549797 4: S3_31047815 S3_637464 5: S3_31047815 S4_27608574 S3_637464	0.0873098
YLD	random		BCD 770	5	2010-2011 all,2012DS	WS	GS + de novo GWAS	0.1023	2011 WS	1: S4_27432494 S3_734579 2: S10_19468934 S3_390883 3: S11_14953529 S3_734579 4: S10_20933745 S3_734579 5: S4_27432494 S3_734579	0.126561
YLD	random		BCD 770	6	2010-2011 all,2012DS	WS	GS + de novo GWAS	0.145664	2011 WS	1: S11_15243739 S3_734213 2: S5_1088143 S3_734213 3: S11_15243739 S3_734213 4: S2_24673960 S3_734213 5: S3_31616262 S3_734213	0.219379
YLD	random		BCD 770	7	2010-2011 all,2012DS	WS	GS + de novo GWAS	-0.0294788	2011 WS	1: S11_14146906 S3_539835 2: S10_20937942 S3_539835 3: S6_1063026 S3_549798 4: S2_25130423 S3_539835 5: S2_17016177 S3_539835	0.109685
YLD	random		BCD 770	8	2010-2011 all,2012DS	WS	GS + de novo GWAS	0.187261	2011 WS	1: S9_15363961 S3_1269941 2: S8_2995224 S3_1269941 3: S3_30750085 S3_1269941 4: S2_24910006 S3_1269941 5: S3_30750085 S3_1269941	0.126577
YLD	random		BCD 770	9	2010-2011 all,2012DS	WS	GS + de novo GWAS	0.255964	2011 WS	1: S4_32182048 S3_1935861 2: S11_8571434 S3_1935861 3: S2_17784603 S3_30736426 S3_1935861 4: S3_30736426 S3_1935861 5: S3_30736426 S3_1935861	0.040548
YLD	random		BCD 770	10	2010-2011 all,2012DS	WS	GS + de novo GWAS	0.188714	2011 WS	1: S6_1475700 S3_1269941 2: S9_21270793 S3_1269941 3: S3_31047814 S3_1269941 4: S7_3562258 S3_1269941 5: S3_31047814 S3_1269941	0.057185
YLD	random		E 446	1	2010-2011 all,2012DS	WS	GS + de novo GWAS	-0.0566537	2011 WS	1: S11_2662429 S11_18303957 2: S5_1080413 S11_23389715 3: S6_1063232 S11_18303957 4: S1_42965667 S5_11080461 5: S2_17016177 S5_11080461	0.162707
YLD	random		E 446	2	2010-2011 all,2012DS	WS	GS + de novo GWAS	0.223631	2011 WS	1: S11_8785088 S3_484323 2: S5_850076 S3_715489 3: S3_31629952 S3_715489 4: S3_31629952 S3_484323 5: S3_31629952 S3_484323	0.260031
YLD	random		E 446	3	2010-2011 all,2012DS	WS	GS + de novo GWAS	0.00177368	2011 WS	1: S11_8723063 S10_20857195 S3_1831602 2: S5_992019 S1_611774 S10_20857195 S3_1831602 3: S10_20857195 S5_26914610 4: S10_20857195 S3_1831602 5: S11_8723063 S3_1831602	0.213092
YLD	random		E 446	4	2010-2011 all,2012DS	WS	GS + de novo GWAS	0.119625	2011 WS	1: S11_8785088 S11_9317815 S3_984887 2: S11_9317815 S3_984887 3: S3_31057929 S3_984887 4: S10_20933708 S3_984887 5: S3_31057929 S3_984887	0.0532431
YLD	random		E 446	5	2010-2011 all,2012DS	WS	GS + de novo GWAS	0.0623195	2011 WS	1: S11_8670865 S3_964681 2: S5_1267043 S3_964681 3: S6_1063026 S3_964681 4: S6_1063026 S3_964681 5: S3_16974460 S3_964681	0.0900472
YLD	random		E 446	6	2010-2011 all,2012DS	WS	GS + de novo GWAS	-0.0118838	2011 WS	1: S10_20929738 S3_550558 2: S8_19719608 S3_550558 3: S3_31036035 S3_550558 4: S10_20929738 S3_550558 5: S2_18092232 S3_550558	0.104671
YLD	random		E 446	7	2010-2011 all,2012DS	WS	GS + de novo GWAS	0.141697	2011 WS	1: S5_26048654 S3_604057 2: S5_991972 S3_604057 3: S2_16435157 S3_725994 4: S4_8228401 S3_725994 5: S2_16435157 S3_604057	0.390719
YLD	random		E 446	8	2010-2011 all,2012DS	WS	GS + de novo GWAS	0.0449964	2011 WS	1: S4_27513779 S3_732890 2: S10_19550252 S3_715299 3: S4_27513779 S3_500823 4: S2_17080214 S3_715299 5: S4_27513779 S3_715299	0.274516
YLD	random		E 446	9	2010-2011 all,2012DS	WS	GS + de novo GWAS	0.0221991	2011 WS	1: S11_13506868 S3_179174 2: S5_934150 S3_179174 3: S4_27629891 S3_179174 4: S7_4641496 S10_13873983 5: S4_27629891 S3_179174	0.49065
YLD	random		E 446	10	2010-2011 all,2012DS	WS	GS + de novo GWAS	0.0751538	2011 WS	1: S6_894207 S3_870315 2: S5_6561730 S3_870315 3: S6_894207 S3_870315 4: S7_4471143 S3_870315 5: S3_30775997 S3_870315	0.118096
YLD	random		E 314	1	2010-2011 all,2012DS	WS	GS + de novo GWAS	0.144782	2011 WS	1: S5_27257281 S3_518743 2: S5_1267043 S3_518743 3: S3_30995811 S3_518743 4: S1_8948981 S3_518743 5: S3_30995811 S3_518743	0.440822
YLD	random		E 314	2	2010-2011 all,2012DS	WS	GS + de novo GWAS	0.065281	2011 WS	1: S3_27498137 S3_707135 2: S5_6722665 S3_707135 3: S3_31274915 S3_707135 4: S9_12772193 S3_707135 5: S3_31274915 S3_707135	0.123016
YLD	random		E 314	3	2010-2011 all,2012DS	WS	GS + de novo GWAS	0.00521454	2011 WS	1: S4_27035476 S3_425753 2: S8_19760433 S3_425753 3: S4_27035476 S3_425753 4: S2_25443534 S3_1841277 5: S4_27035476 S3_425753	0.380388
YLD	random		E 314	4	2010-2011 all,2012DS	WS	GS + de novo GWAS	0.0815682	2011 WS	1: S11_13821836 S3_1838728 2: S4_19616416 S3_1838728 3: S9_10982504 S8_8965503 4: S4_8631292 S2_24922977 S3_31373461 S3_1881232 5: S3_31373461 S3_1881232	0.286148
YLD	random		E 314	5	2010-2011 all,2012DS	WS	GS + de novo GWAS	0.0996535	2011 WS	1: S10_20703412 S3_637464 2: S8_2814968 S3_637464 3: S9_1351850 S3_637464 4: S1_657059 S3_637464 5: S10_20703412 S3_637464	0.139205
YLD	random		E 314	6	2010-2011 all,2012DS	WS	GS + de novo GWAS	0.107144	2011 WS	1: S6_1545040 S3_17038340 2: S5_787992 S9_8510647 3: S2_16435157 S5_25212817 4: S10_14531846 S5_25212817 5: S4_27629891 S5_25212817	0.377192
YLD	random		E 314	7	2010-2011 all,2012DS	WS	GS + de novo GWAS	-0.066778	2011 WS	1: S6_1063026 S3_1030333 2: S4_20226206 S3_1030333 3: S6_1063026 S2_17577719 S3_1030333 4: S4_20226206 S3_1030333 5: S2_17577719 S3_1030333	0.110694
YLD	random		E 314	8	2010-2011 all,2012DS	WS	GS + de novo GWAS	0.0169469	2011 WS	1: S4_27035476 S3_732890 2: S11_8456962 S3_732890 3: S4_27035476 S3_732890 4: S1_9456955 S3_732890 5: S4_27035476 S3_732890	0.135859
YLD	random		E 314	9	2010-2011 all,2012DS	WS	GS + de novo GWAS	0.13149	2011 WS	1: S1_11281265 S11_13465784 2: S10_19543521 S8_8882007 3: S3_30736426 S8_9003232 4: S3_30776027 S5_25267105 5: S3_31397694 S2_17207711	0.429368
YLD	random		E 314	10	2010-2011 all,2012DS	WS	GS + de novo GWAS	-0.0110334	2011 WS	1: S5_18908198 S11_21875982 2: S4_20280494 S8_7599630 3: S6_1063476 S1_22780745 4: S4_12532266 S4_3527549 5: S3_31107811 S5_11080477	0.503209
YLD	random		DE 212	1	2010-2011 all,2012DS	WS	GS + de novo GWAS	0.099081	2011 WS	1: S10_20703412 S3_437058 2: S8_19757759 S3_437058 3: S12_3006995 S3_437058 4: S12_3006995 S3_437058 5: S10_20703412 S3_437058	0.184181
YLD	random		DE 212	2	2010-2011 all,2012DS	WS	GS + de novo GWAS	0.180428	2011 WS	1: S11_8829885 S5_8919562 2: S11_8829885 S8_8060370 3: S12_25655927 S5_23574677 4: S11_8829885 S2_16966241 5: S11_8829885 S2_16966241	0.540911
YLD	random		DE 212	3	2010-2011 all,2012DS	WS	GS + de novo GWAS	0.147538	2011 WS	1: S3_30771367 S3_1842637 2: S12_26317583 S3_1842637 3: S9_717589 S3_1842637 4: S2_24871681 S3_1842637 5: S3_17021067 S3_1842637	0.3575
YLD	random		DE 212	4	2010-2011 all,2012DS	WS	GS + de novo GWAS	0.166387	2011 WS	1: S11_8790302 S8_9291072 2: S11_8790302 S8_9291072 3: S11_8790302 S8_9291072 4: S11_8790302 S3_3273955 5: S11_8790302 S8_9291072	0.403461
YLD	random		DE 212	5	2010-2011 all,2012DS	WS	GS + de novo GWAS	0.0472224	2011 WS	1: S11_9810763 S7_22412183 2: S5_1236478 S6_16471384 3: S11_9810763 S5_28682894 4: S4_20110871 S11_2556447 5: S5_1236478 S2_17862953 S2_17605401	0.423257
YLD	random		DE 212	6	2010-2011 all,2012DS	WS	GS + de novo GWAS	0.0242169	2011 WS	1: S11_14146898 S3_813574 2: S3_16974596 S3_813574 3: S2_17456312 S3_813574 4: S3_31047814 S3_813574 5: S3_31047814 S3_813574	0.084827
YLD	random		DE 212	7	2010-2011 all,2012DS	WS	GS + de novo GWAS	0.037829	2011 WS	1: S5_26295461 S2_19463436 2: S5_597544 S1_24891394 3: S3_31298932 S8_5466322 4: S3_31298932 S4_2828954 5: S3_31298932 S2_18436137	0.599521
YLD	random		DE 212	8	2010-2011 all,2012DS	WS	GS + de novo GWAS	-0.0613871	2011 WS	1: S3_30608057 S3_404126 2: S8_19677882 S3_404126 3: S12_17751716 S3_404126 4: S2_24966224 S3_404126 5: S4_31901481 S3_404126	0.159813
YLD	random		DE 212	9	2010-2011 all,2012DS	WS	GS + de novo GWAS	-0.0175427	2011 WS	1: S4_32224454 S8_9197233 2: S9_21187678 S8_9197233 3: S9_21187678 S8_9197233 4: S2_23672951 S4_3877365 5: S9_21187678 S8_9197233	0.602689
YLD	random		DE 212	10	2010-2011 all,2012DS	WS	GS + de novo GWAS	0.0574409	2011 WS	1: S1_10522426 S11_16857676 2: S1_10522426 S11_16857676 3: S2_1036415 S11_16857676 4: S2_16897411 S11_16857676 5: S2_1036415 S2_16918891	0.55486
YLD	random		CDE 160	1	2010-2011 all,2012DS	WS	GS + de novo GWAS	0.0388262	2011 WS	1: S4_31901481 S11_23389715 2: S10_2444967 S11_23389715 3: S7_4642812 S9_4378157 4: S7_4642812 S11_23389715 5: S4_31901481 S11_23389715	0.579252
YLD	random		CDE 160	2	2010-2011 all,2012DS	WS	GS + de novo GWAS	0.112524	2011 WS	1: S6_1046999 S11_17499728 2: S12_18714217 S3_28990797 3: S6_1046999 S3_31212071 S11_17499728 4: S6_1046999 S2_16036770 5: S3_31212071 S2_16036770	0.344078
YLD	random		CDE 160	3	2010-2011 all,2012DS	WS	GS + de novo GWAS	0.0866519	2011 WS	1: S11_8723063 S3_863831 2: S4_20119338 S3_863831 3: S3_31166668 S3_863831 4: S4_20119338 S3_863831 5: S11_8723063 S3_863831	0.0723044
YLD	random		CDE 160	4	2010-2011 all,2012DS	WS	GS + de novo GWAS	0.1178	2011 WS	1: S3_30742762 S3_425669 2: S3_30742762 S3_425669 3: S3_30742762 S3_425669 4: S3_30742762 S3_425669 5: S3_30742762 S3_425669	0.185732
YLD	random		CDE 160	5	2010-2011 all,2012DS	WS	GS + de novo GWAS	0.107442	2011 WS	1: S11_14142296 S8_1629499 2: S8_3166038 S5_802748 S12_16498012 3: S3_31047814 S5_24028142 4: S3_31047814 S12_16498012 5: S3_31047814 S2_15774589	0.237529
YLD	random		CDE 160	6	2010-2011 all,2012DS	WS	GS + de novo GWAS	0.0976027	2011 WS	1: S6_6686317 S5_8948691 2: S6_6686317 S11_2580786 3: S2_7353117 S5_25099764 4: S6_6686317 S11_2580786 5: S2_16376722	0.518292
YLD	random		CDE 160	7	2010-2011 all,2012DS	WS	GS + de novo GWAS	-0.0790261	2011 WS	1: S11_15230925 S8_9183663 2: S9_20803544 S3_1848847 3: S9_431001 S8_8440854 4: S10_14710768 S3_1848847 5: S3_16937030 S3_1848847	0.387583
YLD	random		CDE 160	8	2010-2011 all,2012DS	WS	GS + de novo GWAS	0.120309	2011 WS	1: S9_11317926 S11_16504395 2: S10_19468911 S8_8258206 3: S3_31212642 S8_8258206 4: S7_2506475 S2_15694160 5: S3_31212642 S2_15694160	0.594299
YLD	random		CDE 160	9	2010-2011 all,2012DS	WS	GS + de novo GWAS	0.0987098	2011 WS	1: S4_27511098 S8_8151655 2: S4_20219910 S8_8882009 3: S3_31415124 S8_8151655 4: S4_20219910 S11_2556447 5: S3_31415124 S4_27681926 S2_16874673	0.402232
YLD	random		CDE 160	10	2010-2011 all,2012DS	WS	GS + de novo GWAS	0.134587	2011 WS	1: S10_14855260 S11_18175347 2: S10_14855260 S5_772855 3: S2_17862953 S1_11335401 4: S10_14855260 S2_15920425 5: S2_17862953 S2_15920425	0.421288
YLD	random		E 109	1	2010-2011 all,2012DS	WS	GS + de novo GWAS	-0.058237	2011 WS	1: S4_32153620 S8_9068852 2: S8_19773179 S11_22491543 3: S9_11091756 S6_16443013 4: S9_11091756 S2_16259906 5: S4_32153620 S2_16259906	0.572856
YLD	random		E 109	2	2010-2011 all,2012DS	WS	GS + de novo GWAS	0.0685141	2011 WS	1: S4_27382796 S3_390925 2: S11_8454827 S3_390925 3: S4_27382796 S3_452394 4: S2_25442505 S3_390925 5: S4_27382796 S3_390925	0.245161
YLD	random		E 109	3	2010-2011 all,2012DS	WS	GS + de novo GWAS	0.109569	2011 WS	1: S6_849955 S11_18097814 2: S5_1088143 S8_8061415 3: S6_849955 S11_18097814 4: S6_849955 S5_15941488 5: S4_23193311 S8_8061415	0.547509
YLD	random		E 109	4	2010-2011 all,2012DS	WS	GS + de novo GWAS	0.173836	2011 WS	1: S12_2194902 S11_16580233 2: S12_2194902 S3_372391 3: S12_2194902 S11_16580233 4: S12_2194902 S5_11080472 5: S12_2194902 S5_11080472	0.311493
YLD	random		E 109	5	2010-2011 all,2012DS	WS	GS + de novo GWAS	0.0847095	2011 WS	1: S1_11040298 S11_16737957 2: S8_19936052 S12_24311626 3: S4_19754000 S11_16737957 4: S4_12621994 S12_15420857 5: S4_19754000 S11_16737957	0.711174
YLD	random		E 109	6	2010-2011 all,2012DS	WS	GS + de novo GWAS	0.0991321	2011 WS	1: S11_13616108 S2_19230689 2: S1_10109077 S8_25600689 3: S3_30666541 S11_16922368 4: S3_30666541 S5_8428895 5: S3_30666541 S5_8428895	0.495854
YLD	random		E 109	7	2010-2011 all,2012DS	WS	GS + de novo GWAS	0.126947	2011 WS	1: S5_21540564 S5_8122538 2: S8_2995319 S12_22982858 3: S8_2995319 S4_31514619 4: S7_2478540 S2_15694661 5: S8_20250436 S2_15694661	0.638783
YLD	random		E 109	8	2010-2011 all,2012DS	WS	GS + de novo GWAS	0.0147525	2011 WS	1: S2_23813743 S3_409846 2: S10_19527603 S3_409846 3: S5_1246859 S3_409846 4: S2_23813743 S3_409846 5: S3_31343113 S3_409846	0.101016
YLD	random		E 109	9	2010-2011 all,2012DS	WS	GS + de novo GWAS	-0.0464709	2011 WS	1: S6_218194 S11_18040611 2: S10_19445951 S9_6824261 3: S6_218194 S11_18040611 4: S7_7105031 S5_15407272 5: S1_23195826 S2_11270588	0.295687
YLD	random		E 109	10	2010-2011 all,2012DS	WS	GS + de novo GWAS	0.0341942	2011 WS	1: S12_22912906 S3_1125848 2: S5_317384 S3_1125848 3: S12_17472639 S3_1125848 4: S12_22912906 S3_1125848 5: S12_22912906 S3_1125848	0.177798
YLD	random		E 96	1	2010-2011 all,2012DS	WS	GS + de novo GWAS	0.134316	2011 WS	1: S3_31260501 S11_16741006 2: S8_19722649 S10_16210134 3: S3_31159201 S11_16741006 4: S3_31159201 S11_16741006 5: S3_31159201 S2_16892495	0.586382
YLD	random		E 96	2	2010-2011 all,2012DS	WS	GS + de novo GWAS	0.0464816	2011 WS	1: S11_8762310 S8_23047343 2: S11_8762310 S10_16210154 3: S11_8762310 S12_13546984 4: S11_8762310 S12_13546984 5: S12_1200898 S2_17989623	0.509533
YLD	random		E 96	3	2010-2011 all,2012DS	WS	GS + de novo GWAS	0.0470755	2011 WS	1: S5_29175385 S5_21429240 2: S3_30752997 S5_24014117 3: S5_29175385 S5_24014117 4: S2_25130424 S5_29175385 S2_15774587 5: S5_29175385 S2_15774587	0.285622
YLD	random		E 96	4	2010-2011 all,2012DS	WS	GS + de novo GWAS	-0.00324545	2011 WS	1: S6_1544469 S11_3781442 S5_13905219 2: S12_21604420 S10_16206004 3: S11_3781442 S2_15789985 4: S4_20164214 S2_15789985 5: S6_1544469 S2_15789985	0.415356
YLD	random		E 96	5	2010-2011 all,2012DS	WS	GS + de novo GWAS	0.0476108	2011 WS	1: S1_11516734 S11_22188862 2: S5_951582 S11_22188862 3: S2_20734410 S3_858567 4: S10_20859973 S2_15894556 5: S2_18435953 S2_15894556	0.547317
YLD	random		E 96	6	2010-2011 all,2012DS	WS	GS + de novo GWAS	-0.0654817	2011 WS	1: S2_24574901 S11_16922326 2: S5_3209074 S4_29962225 3: S6_733878 S11_18368794 4: S2_24574901 S10_18991711 5: S2_18839894 S4_22156391	0.574598
YLD	random		E 96	7	2010-2011 all,2012DS	WS	GS + de novo GWAS	0.120097	2011 WS	1: S6_1063474 S11_18126931 2: S2_25443534 S5_8786563 3: S6_1063474 S11_18126931 4: S2_25443534 S3_3359267 5: S3_31212642 S5_8786563	0.592974
YLD	random		E 96	8	2010-2011 all,2012DS	WS	GS + de novo GWAS	0.0977795	2011 WS	1: S2_2105045 S8_9295168 2: S8_2803180 S8_9295168 3: S8_5253786 S8_9295168 4: S10_20830205 S2_16478962 5: S2_18413980 S2_16478962	0.545367
YLD	random		E 96	9	2010-2011 all,2012DS	WS	GS + de novo GWAS	0.0366996	2011 WS	1: S6_563909 S11_17339680 2: S2_23448667 S9_21383043 3: S6_563909 S5_28815566 4: S6_627698 S11_17339680 5: S6_8961797 S2_16956400	0.559657
YLD	random		E 96	10	2010-2011 all,2012DS	WS	GS + de novo GWAS	0.0719683	2011 WS	1: S6_1460906 S5_9337093 2: S7_1511183 S2_17061928 3: S2_24674691 S2_17061928 4: S2_24674691 S2_17061928 5: S6_1460906 S2_17061928	0.420933
YLD	random		EF 83	1	2010-2011 all,2012DS	WS	GS + de novo GWAS	-0.0483436	2011 WS	1: S5_25518345 S3_262333 2: S8_3247239 S3_262333 3: S8_3247239 S3_262333 4: S7_7993169 S3_262333 5: S8_3247239 S3_262333	0.315879
YLD	random		EF 83	2	2010-2011 all,2012DS	WS	GS + de novo GWAS	0.0484798	2011 WS	1: S9_12363986 S11_16818118 2: S9_12363986 S8_5628196 3: S6_734721 S11_16818118 4: S6_734721 S11_16818118 5: S6_734721 S2_17778821	0.362594
YLD	random		EF 83	3	2010-2011 all,2012DS	WS	GS + de novo GWAS	-0.0417978	2011 WS	1: S12_26054163 S12_16483695 2: S1_24408157 S12_16483695 3: S12_26054163 S1_22575706 4: S12_2883109 S12_16483695 5: S6_8913644 S1_22575706	0.556455
YLD	random		EF 83	4	2010-2011 all,2012DS	WS	GS + de novo GWAS	0.0970062	2011 WS	1: S5_26913668 S5_6561707 2: S11_8337615 S8_8795951 3: S5_19152649 S8_8762834 4: S7_3320486 S2_16968309 5: S5_6561707 S2_16968309	0.554483
YLD	random		EF 83	5	2010-2011 all,2012DS	WS	GS + de novo GWAS	0.0460735	2011 WS	1: S3_27513665 S11_17500031 2: S5_1043949 S9_8171820 3: S3_27513665 S11_17500031 4: S4_8131741 S11_17500031 5: S2_17857012 S3_3273955	0.517805
YLD	random		EF 83	6	2010-2011 all,2012DS	WS	GS + de novo GWAS	0.0318254	2011 WS	1: S4_27681926 S3_384799 2: S5_1478872 S3_384799 3: S4_27681926 S3_384799 4: S2_8518164 S3_384799 5: S4_27681926 S3_384799	0.0674438
YLD	random		EF 83	7	2010-2011 all,2012DS	WS	GS + de novo GWAS	0.15797	2011 WS	1: S4_27513779 S5_8122531 2: S4_27513779 S6_16251332 3: S4_27513779 S5_8122531 4: S4_27513779 S4_4162444 5: S4_27513779 S5_8122531	0.563667
YLD	random		EF 83	8	2010-2011 all,2012DS	WS	GS + de novo GWAS	-0.0361102	2011 WS	1: S1_12187292 S11_23514884 2: S8_20127232 S11_23514884 3: S2_639292 S11_23514884 4: S7_24512690 S11_23514884 5: S12_1097086 S11_23514884	0.741894
YLD	random		EF 83	9	2010-2011 all,2012DS	WS	GS + de novo GWAS	0.134376	2011 WS	1: S4_27432494 S8_9388684 2: S4_27432494 S8_9388684 3: S4_27432494 S2_16775536 4: S2_24277222 S2_16775536 5: S4_27432494 S2_16775536	0.43759
YLD	random		EF 83	10	2010-2011 all,2012DS	WS	GS + de novo GWAS	0.0141528	2011 WS	1: S12_9230717 S3_984887 2: S6_2900104 S3_984887 3: S4_17436992 S3_984887 4: S12_3057958 S3_984887 5: S6_2900104 S3_984887	0.225595
YLD	random		E 65	1	2010-2011 all,2012DS	WS	GS + de novo GWAS	0.0973131	2011 WS	1: S12_8414515 S3_368608 2: S5_802748 S3_368608 3: S9_12445651 S3_368608 4: S3_31159107 S3_368608 5: S3_31159107 S3_368608	0.362051
YLD	random		E 65	2	2010-2011 all,2012DS	WS	GS + de novo GWAS	-0.012	2011 WS	1: S2_17493666 S3_508608 2: S2_18839894 S3_508608 3: S2_17493666 S3_508608 4: S2_17493666 S3_508608 5: S2_17493666 S3_508608	0.11153
YLD	random		E 65	3	2010-2011 all,2012DS	WS	GS + de novo GWAS	0.183403	2011 WS	1: S3_30914872 S8_9778893 2: S3_30914872 S2_15600471 3: S3_30914872 S2_15600471 4: S3_30914872 S2_15600471 5: S3_30914872 S2_15600471	0.535264
YLD	random		E 65	4	2010-2011 all,2012DS	WS	GS + de novo GWAS	0.0414436	2011 WS	1: S5_25490687 S5_24028046 2: S5_1156437 S5_24028046 3: S5_1156437 S5_24028046 4: S4_12703742 S9_2847187 5: S5_1156437 S9_2847187	0.496551
YLD	random		E 65	5	2010-2011 all,2012DS	WS	GS + de novo GWAS	0.170628	2011 WS	1: S3_31047814 S8_5484672 2: S3_5457672 S2_19464406 3: S3_31047814 S2_17605707 4: S3_31047814 S4_4744737 5: S3_31047814 S2_17605707	0.416121
YLD	random		E 65	6	2010-2011 all,2012DS	WS	GS + de novo GWAS	-0.0242687	2011 WS	1: S6_879575 S3_863438 2: S10_14869804 S3_863438 3: S6_879575 S3_863438 4: S6_879575 S3_863438 5: S6_879575 S3_863438	0.424059
YLD	random		E 65	7	2010-2011 all,2012DS	WS	GS + de novo GWAS	0.0426042	2011 WS	1: S6_1545036 S8_9683088 2: S8_19757742 S8_9683088 3: S11_9803286 S8_9683088 4: S4_13002113 S2_15894556 5: S6_1545036 S2_15894556	0.527926
YLD	random		E 65	8	2010-2011 all,2012DS	WS	GS + de novo GWAS	-0.025556	2011 WS	1: S2_18222293 S6_19651174 2: S2_18222293 S6_19651174 3: S2_18222293 S6_19651174 4: S2_18222293 S2_17778656 5: S2_18222293 S2_17778656	0.586483
YLD	random		E 65	9	2010-2011 all,2012DS	WS	GS + de novo GWAS	-0.0236377	2011 WS	1: S4_31902959 S11_23436922 2: S2_24267857 S11_23436922 3: S9_11247713 S11_23436922 4: S2_24267857 S11_23436922 5: S4_31902959 S11_23436922	0.296013
YLD	random		E 65	10	2010-2011 all,2012DS	WS	GS + de novo GWAS	0.132983	2011 WS	1: S5_29174845 S2_16467560 2: S2_10866493 S2_16467560 3: S2_16467560 4: S2_16467560 5: S5_29174845 S2_16467553	0.338963
YLD	random		G 48	1	2010-2011 all,2012DS	WS	GS + de novo GWAS	-0.12796	2011 WS	1: S5_10419606 S12_18084532 2: S7_7049371 S9_5985892 3: S6_886013 S12_18084532 4: S2_8253889 S5_25267105 5: S6_9042198 S5_25267105	0.446573
YLD	random		G 48	2	2010-2011 all,2012DS	WS	GS + de novo GWAS	0.135463	2011 WS	1: S11_8723063 S8_8388725 2: S11_8723063 S8_8388725 3: S11_8723063 S8_8388725 4: S11_8723063 S2_4788593 5: S11_8723063 S8_8388725	0.394684
YLD	random		G 48	3	2010-2011 all,2012DS	WS	GS + de novo GWAS	-0.0548823	2011 WS	1: S6_15084740 S1_1179894 2: S4_10778333 S10_16219507 3: S1_11792115 S2_34213995 4: S4_10778333 S12_14194024 5: S2_17008070	0.389263
YLD	random		G 48	4	2010-2011 all,2012DS	WS	GS + de novo GWAS	-0.0660233	2011 WS	1: S3_34889784 S11_16737957 2: S1_455870 S1_3251269 3: S5_27223089 S11_16737957 4: S4_2050658 S11_16737957 5: S3_34889784 S11_16737957	0.600569
YLD	random		G 48	5	2010-2011 all,2012DS	WS	GS + de novo GWAS	-0.165053	2011 WS	1: S5_18907861 2: S11_8762190 S2_8591672 3: S9_10982488 S8_12074868 4: S7_24422789 S5_18907861 5: S7_8106437 S2_8591672	0.500228
YLD	random		G 48	6	2010-2011 all,2012DS	WS	GS + de novo GWAS	-0.0823445	2011 WS	1: S11_21023290 S5_8919588 2: S7_2606586 S5_8919588 3: S1_31501549 S5_8294974 4: S2_23218050 S5_8919588 5: S2_23218050 S5_8919588	0.62587
YLD	random		G 48	7	2010-2011 all,2012DS	WS	GS + de novo GWAS	-0.0529917	2011 WS	1: S2_22064242 S3_855310 2: S7_23763724 S3_855310 3: S2_22064242 S3_855310 4: S7_4567208 S12_16534445 5: S2_22064242 S3_855310	0.50677
YLD	random		G 48	8	2010-2011 all,2012DS	WS	GS + de novo GWAS	0.135604	2011 WS	1: S5_26061513 S11_17417786 2: S4_5131061 S2_16966241 3: S9_982695 S5_27849789 4: S4_16345177 S2_16966241 5: S3_31048679 S2_16966241	0.586789
YLD	random		G 48	9	2010-2011 all,2012DS	WS	GS + de novo GWAS	-0.0409459	2011 WS	1: S11_14142296 S8_7965768 2: S1_11349504 S8_7965768 3: S11_14142296 S8_9631380 4: S7_8030450 S4_30432463 5: S4_32224454 S9_713791	0.490845
YLD	random		G 48	10	2010-2011 all,2012DS	WS	GS + de novo GWAS	-0.0306594	2011 WS	1: S1_10550819 S11_21961691 2: S1_10550819 S2_8375815 3: S4_32063506 S11_21961691 4: S7_3289613 S7_24372924 5: S4_32063506 S11_21961691	0.472437
YLD	random		FG 24	1	2010-2011 all,2012DS	WS	GS + de novo GWAS	-0.0790901	2011 WS	1: S1_11349414 S2_10563453 2: S8_19713334 S1_3195041 3: S6_868464 S1_11349414 4: S7_5649969 S2_10563453 5: S2_34859959 S2_10563453	0.645718
YLD	random		FG 24	2	2010-2011 all,2012DS	WS	GS + de novo GWAS	-0.0208647	2011 WS	1: S8_1720191 S3_732890 2: S5_14744476 S3_732890 3: S6_6923362 S3_732890 4: S6_6923362 S3_732890 5: S5_14744476 S3_732890	0.403084
YLD	random		FG 24	3	2010-2011 all,2012DS	WS	GS + de novo GWAS	-0.0343529	2011 WS	1: S4_13905594 S2_10141921 2: S4_16500392 S2_10141921 3: S3_6305947 S7_3600029 4: S4_13905594 S7_3600029 5: S7_22936061 S2_10141921	0.481998
YLD	random		FG 24	4	2010-2011 all,2012DS	WS	GS + de novo GWAS	0.0154474	2011 WS	1: S2_25442505 S8_8796044 2: S10_15802210 S8_8796044 3: S10_15802210 S2_17577685 4: S2_25442505 S2_17577685 5: S10_15802210 S2_17577685	0.442586
YLD	random		FG 24	5	2010-2011 all,2012DS	WS	GS + de novo GWAS	0.0989131	2011 WS	1: S10_20795731 S11_23099627 2: S10_20795731 S11_23099627 3: S10_20795731 S11_23099627 4: S10_20795731 S11_23099627 5: S6_21007162 S11_23099627	0.455544
YLD	random		FG 24	6	2010-2011 all,2012DS	WS	GS + de novo GWAS	-0.0229895	2011 WS	1: S2_19298540 S10_19941941 2: S5_813557 S1_3464892 3: S11_5488613 S10_19941941 4: S4_8132194 S10_19941941 5: S5_813557 S10_19941941	0.613257
YLD	random		FG 24	7	2010-2011 all,2012DS	WS	GS + de novo GWAS	-0.0482096	2011 WS	1: S5_24737012 S4_26365141 2: S8_19719329 S12_9098021 3: S9_3013203 S2_16617354 4: S2_16617354 S2_10902028 5: S2_16617354 S2_10902028	0.713004
YLD	random		FG 24	8	2010-2011 all,2012DS	WS	GS + de novo GWAS	-0.0441363	2011 WS	1: S2_23631209 S1_43075235 2: S2_8199586 S1_43075235 3: S5_1476784 S8_16917011 4: S2_23631209 S9_4216295 5: S5_1476784 S1_43075235	0.62683
YLD	random		FG 24	9	2010-2011 all,2012DS	WS	GS + de novo GWAS	0.0605116	2011 WS	1: S2_8455540 S8_8144830 2: S11_8315207 S8_8144830 3: S2_8455540 S8_8144830 4: S2_8455540 S5_18262598 5: S2_8455540 S2_17595034	0.421383
YLD	random		FG 24	10	2010-2011 all,2012DS	WS	GS + de novo GWAS	-0.057504	2011 WS	1: S6_16537553 S10_16236879 2: S9_22205541 S10_16236879 3: S9_21267075 S9_12863173 4: S7_25989487 S10_18792394 5: S9_22205541 S10_16236879	0.633798
FLW	binned	25	AB 9729	1	2009-2011 DS only	DS	rrBLUP	0.51291
FLW	binned	25	AB 9729	2	2009-2011 DS only	DS	rrBLUP	0.526652
FLW	binned	25	AB 9729	3	2009-2011 DS only	DS	rrBLUP	0.52263
FLW	binned	25	AB 9729	4	2009-2011 DS only	DS	rrBLUP	0.522852
FLW	binned	25	AB 9729	5	2009-2011 DS only	DS	rrBLUP	0.515019
FLW	binned	25	AB 9729	6	2009-2011 DS only	DS	rrBLUP	0.527877
FLW	binned	25	AB 9729	7	2009-2011 DS only	DS	rrBLUP	0.529949
FLW	binned	25	AB 9729	8	2009-2011 DS only	DS	rrBLUP	0.522946
FLW	binned	25	AB 9729	9	2009-2011 DS only	DS	rrBLUP	0.525476
FLW	binned	25	AB 9729	10	2009-2011 DS only	DS	rrBLUP	0.525206
FLW	binned	50	A 5814	1	2009-2011 DS only	DS	rrBLUP	0.509571
FLW	binned	50	A 5814	2	2009-2011 DS only	DS	rrBLUP	0.524524
FLW	binned	50	A 5814	3	2009-2011 DS only	DS	rrBLUP	0.521864
FLW	binned	50	A 5814	4	2009-2011 DS only	DS	rrBLUP	0.52495
FLW	binned	50	A 5814	5	2009-2011 DS only	DS	rrBLUP	0.517887
FLW	binned	50	A 5814	6	2009-2011 DS only	DS	rrBLUP	0.532835
FLW	binned	50	A 5814	7	2009-2011 DS only	DS	rrBLUP	0.542121
FLW	binned	50	A 5814	8	2009-2011 DS only	DS	rrBLUP	0.534354
FLW	binned	50	A 5814	9	2009-2011 DS only	DS	rrBLUP	0.529271
FLW	binned	50	A 5814	10	2009-2011 DS only	DS	rrBLUP	0.53138
FLW	binned	120	ABC 2773	1	2009-2011 DS only	DS	rrBLUP	0.474401
FLW	binned	120	ABC 2773	2	2009-2011 DS only	DS	rrBLUP	0.514346
FLW	binned	120	ABC 2773	3	2009-2011 DS only	DS	rrBLUP	0.521748
FLW	binned	120	ABC 2773	4	2009-2011 DS only	DS	rrBLUP	0.517253
FLW	binned	120	ABC 2773	5	2009-2011 DS only	DS	rrBLUP	0.516016
FLW	binned	120	ABC 2773	6	2009-2011 DS only	DS	rrBLUP	0.519512
FLW	binned	120	ABC 2773	7	2009-2011 DS only	DS	rrBLUP	0.526723
FLW	binned	120	ABC 2773	8	2009-2011 DS only	DS	rrBLUP	0.501008
FLW	binned	120	ABC 2773	9	2009-2011 DS only	DS	rrBLUP	0.498972
FLW	binned	120	ABC 2773	10	2009-2011 DS only	DS	rrBLUP	0.524353
FLW	binned	240	BC 1462	1	2009-2011 DS only	DS	rrBLUP	0.441348
FLW	binned	240	BC 1462	2	2009-2011 DS only	DS	rrBLUP	0.491743
FLW	binned	240	BC 1462	3	2009-2011 DS only	DS	rrBLUP	0.505768
FLW	binned	240	BC 1462	4	2009-2011 DS only	DS	rrBLUP	0.498033
FLW	binned	240	BC 1462	5	2009-2011 DS only	DS	rrBLUP	0.503466
FLW	binned	240	BC 1462	6	2009-2011 DS only	DS	rrBLUP	0.472307
FLW	binned	240	BC 1462	7	2009-2011 DS only	DS	rrBLUP	0.496516
FLW	binned	240	BC 1462	8	2009-2011 DS only	DS	rrBLUP	0.498612
FLW	binned	240	BC 1462	9	2009-2011 DS only	DS	rrBLUP	0.51093
FLW	binned	240	BC 1462	10	2009-2011 DS only	DS	rrBLUP	0.530131
FLW	binned	480	C 770	1	2009-2011 DS only	DS	rrBLUP	0.410416
FLW	binned	480	C 770	2	2009-2011 DS only	DS	rrBLUP	0.498744
FLW	binned	480	C 770	3	2009-2011 DS only	DS	rrBLUP	0.507975
FLW	binned	480	C 770	4	2009-2011 DS only	DS	rrBLUP	0.487702
FLW	binned	480	C 770	5	2009-2011 DS only	DS	rrBLUP	0.513946
FLW	binned	480	C 770	6	2009-2011 DS only	DS	rrBLUP	0.443679
FLW	binned	480	C 770	7	2009-2011 DS only	DS	rrBLUP	0.503212
FLW	binned	480	C 770	8	2009-2011 DS only	DS	rrBLUP	0.484886
FLW	binned	480	C 770	9	2009-2011 DS only	DS	rrBLUP	0.524497
FLW	binned	480	C 770	10	2009-2011 DS only	DS	rrBLUP	0.504529
FLW	binned	840	E 446	1	2009-2011 DS only	DS	rrBLUP	0.400197
FLW	binned	840	E 446	2	2009-2011 DS only	DS	rrBLUP	0.342399
FLW	binned	840	E 446	3	2009-2011 DS only	DS	rrBLUP	0.441191
FLW	binned	840	E 446	4	2009-2011 DS only	DS	rrBLUP	0.379144
FLW	binned	840	E 446	5	2009-2011 DS only	DS	rrBLUP	0.394707
FLW	binned	840	E 446	6	2009-2011 DS only	DS	rrBLUP	0.435753
FLW	binned	840	E 446	7	2009-2011 DS only	DS	rrBLUP	0.401615
FLW	binned	840	E 446	8	2009-2011 DS only	DS	rrBLUP	0.392791
FLW	binned	840	E 446	9	2009-2011 DS only	DS	rrBLUP	0.370724
FLW	binned	840	E 446	10	2009-2011 DS only	DS	rrBLUP	0.364456
FLW	binned	1200	D 314	1	2009-2011 DS only	DS	rrBLUP	0.461718
FLW	binned	1200	D 314	2	2009-2011 DS only	DS	rrBLUP	0.498605
FLW	binned	1200	D 314	3	2009-2011 DS only	DS	rrBLUP	0.467945
FLW	binned	1200	D 314	4	2009-2011 DS only	DS	rrBLUP	0.447087
FLW	binned	1200	D 314	5	2009-2011 DS only	DS	rrBLUP	0.497011
FLW	binned	1200	D 314	6	2009-2011 DS only	DS	rrBLUP	0.475685
FLW	binned	1200	D 314	7	2009-2011 DS only	DS	rrBLUP	0.441764
FLW	binned	1200	D 314	8	2009-2011 DS only	DS	rrBLUP	0.353686
FLW	binned	1200	D 314	9	2009-2011 DS only	DS	rrBLUP	0.429978
FLW	binned	1200	D 314	10	2009-2011 DS only	DS	rrBLUP	0.405215
FLW	binned	1800	E 212	1	2009-2011 DS only	DS	rrBLUP	0.419391
FLW	binned	1800	E 212	2	2009-2011 DS only	DS	rrBLUP	0.389752
FLW	binned	1800	E 212	3	2009-2011 DS only	DS	rrBLUP	0.375835
FLW	binned	1800	E 212	4	2009-2011 DS only	DS	rrBLUP	0.396647
FLW	binned	1800	E 212	5	2009-2011 DS only	DS	rrBLUP	0.362278
FLW	binned	1800	E 212	6	2009-2011 DS only	DS	rrBLUP	0.395343
FLW	binned	1800	E 212	7	2009-2011 DS only	DS	rrBLUP	0.417585
FLW	binned	1800	E 212	8	2009-2011 DS only	DS	rrBLUP	0.371246
FLW	binned	1800	E 212	9	2009-2011 DS only	DS	rrBLUP	0.342385
FLW	binned	1800	E 212	10	2009-2011 DS only	DS	rrBLUP	0.36243
FLW	binned	2400	E 160	1	2009-2011 DS only	DS	rrBLUP	0.456827
FLW	binned	2400	E 160	2	2009-2011 DS only	DS	rrBLUP	0.388667
FLW	binned	2400	E 160	3	2009-2011 DS only	DS	rrBLUP	0.378325
FLW	binned	2400	E 160	4	2009-2011 DS only	DS	rrBLUP	0.376474
FLW	binned	2400	E 160	5	2009-2011 DS only	DS	rrBLUP	0.35985
FLW	binned	2400	E 160	6	2009-2011 DS only	DS	rrBLUP	0.41091
FLW	binned	2400	E 160	7	2009-2011 DS only	DS	rrBLUP	0.340072
FLW	binned	2400	E 160	8	2009-2011 DS only	DS	rrBLUP	0.369061
FLW	binned	2400	E 160	9	2009-2011 DS only	DS	rrBLUP	0.350748
FLW	binned	2400	E 160	10	2009-2011 DS only	DS	rrBLUP	0.335608
FLW	binned	3600	F 109	1	2009-2011 DS only	DS	rrBLUP	0.464394
FLW	binned	3600	F 109	2	2009-2011 DS only	DS	rrBLUP	0.31319
FLW	binned	3600	F 109	3	2009-2011 DS only	DS	rrBLUP	0.273451
FLW	binned	3600	F 109	4	2009-2011 DS only	DS	rrBLUP	0.323043
FLW	binned	3600	F 109	5	2009-2011 DS only	DS	rrBLUP	0.300532
FLW	binned	3600	F 109	6	2009-2011 DS only	DS	rrBLUP	0.342189
FLW	binned	3600	F 109	7	2009-2011 DS only	DS	rrBLUP	0.39672
FLW	binned	3600	F 109	8	2009-2011 DS only	DS	rrBLUP	0.35349
FLW	binned	3600	F 109	9	2009-2011 DS only	DS	rrBLUP	0.359625
FLW	binned	3600	F 109	10	2009-2011 DS only	DS	rrBLUP	0.308281
FLW	binned	4800	F 83	1	2009-2011 DS only	DS	rrBLUP	0.430422
FLW	binned	4800	F 83	2	2009-2011 DS only	DS	rrBLUP	0.349771
FLW	binned	4800	F 83	3	2009-2011 DS only	DS	rrBLUP	0.360873
FLW	binned	4800	F 83	4	2009-2011 DS only	DS	rrBLUP	0.365504
FLW	binned	4800	F 83	5	2009-2011 DS only	DS	rrBLUP	0.365461
FLW	binned	4800	F 83	6	2009-2011 DS only	DS	rrBLUP	0.321611
FLW	binned	4800	F 83	7	2009-2011 DS only	DS	rrBLUP	0.280925
FLW	binned	4800	F 83	8	2009-2011 DS only	DS	rrBLUP	0.238162
FLW	binned	4800	F 83	9	2009-2011 DS only	DS	rrBLUP	0.292124
FLW	binned	4800	F 83	10	2009-2011 DS only	DS	rrBLUP	0.28897
FLW	binned	25	A 9729	1	2009-2011 WS only	WS	rrBLUP	0.402929
FLW	binned	25	A 9729	2	2009-2011 WS only	WS	rrBLUP	0.414911
FLW	binned	25	A 9729	3	2009-2011 WS only	WS	rrBLUP	0.418556
FLW	binned	25	A 9729	4	2009-2011 WS only	WS	rrBLUP	0.420459
FLW	binned	25	A 9729	5	2009-2011 WS only	WS	rrBLUP	0.409635
FLW	binned	25	A 9729	6	2009-2011 WS only	WS	rrBLUP	0.419181
FLW	binned	25	A 9729	7	2009-2011 WS only	WS	rrBLUP	0.419475
FLW	binned	25	A 9729	8	2009-2011 WS only	WS	rrBLUP	0.408687
FLW	binned	25	A 9729	9	2009-2011 WS only	WS	rrBLUP	0.417798
FLW	binned	25	A 9729	10	2009-2011 WS only	WS	rrBLUP	0.410793
FLW	binned	50	AB 5814	1	2009-2011 WS only	WS	rrBLUP	0.405503
FLW	binned	50	AB 5814	2	2009-2011 WS only	WS	rrBLUP	0.402165
FLW	binned	50	AB 5814	3	2009-2011 WS only	WS	rrBLUP	0.406629
FLW	binned	50	AB 5814	4	2009-2011 WS only	WS	rrBLUP	0.401456
FLW	binned	50	AB 5814	5	2009-2011 WS only	WS	rrBLUP	0.419946
FLW	binned	50	AB 5814	6	2009-2011 WS only	WS	rrBLUP	0.422153
FLW	binned	50	AB 5814	7	2009-2011 WS only	WS	rrBLUP	0.415975
FLW	binned	50	AB 5814	8	2009-2011 WS only	WS	rrBLUP	0.40398
FLW	binned	50	AB 5814	9	2009-2011 WS only	WS	rrBLUP	0.404553
FLW	binned	50	AB 5814	10	2009-2011 WS only	WS	rrBLUP	0.407745
FLW	binned	120	AB 2773	1	2009-2011 WS only	WS	rrBLUP	0.383893
FLW	binned	120	AB 2773	2	2009-2011 WS only	WS	rrBLUP	0.403346
FLW	binned	120	AB 2773	3	2009-2011 WS only	WS	rrBLUP	0.401522
FLW	binned	120	AB 2773	4	2009-2011 WS only	WS	rrBLUP	0.416955
FLW	binned	120	AB 2773	5	2009-2011 WS only	WS	rrBLUP	0.401798
FLW	binned	120	AB 2773	6	2009-2011 WS only	WS	rrBLUP	0.40517
FLW	binned	120	AB 2773	7	2009-2011 WS only	WS	rrBLUP	0.410282
FLW	binned	120	AB 2773	8	2009-2011 WS only	WS	rrBLUP	0.368727
FLW	binned	120	AB 2773	9	2009-2011 WS only	WS	rrBLUP	0.36136
FLW	binned	120	AB 2773	10	2009-2011 WS only	WS	rrBLUP	0.396315
FLW	binned	240	AB 1492	1	2009-2011 WS only	WS	rrBLUP	0.347648
FLW	binned	240	AB 1492	2	2009-2011 WS only	WS	rrBLUP	0.402769
FLW	binned	240	AB 1492	3	2009-2011 WS only	WS	rrBLUP	0.390385
FLW	binned	240	AB 1492	4	2009-2011 WS only	WS	rrBLUP	0.396728
FLW	binned	240	AB 1492	5	2009-2011 WS only	WS	rrBLUP	0.366688
FLW	binned	240	AB 1492	6	2009-2011 WS only	WS	rrBLUP	0.378992
FLW	binned	240	AB 1492	7	2009-2011 WS only	WS	rrBLUP	0.394026
FLW	binned	240	AB 1492	8	2009-2011 WS only	WS	rrBLUP	0.346416
FLW	binned	240	AB 1492	9	2009-2011 WS only	WS	rrBLUP	0.370761
FLW	binned	240	AB 1492	10	2009-2011 WS only	WS	rrBLUP	0.382143
FLW	binned	480	B 770	1	2009-2011 WS only	WS	rrBLUP	0.3328
FLW	binned	480	B 770	2	2009-2011 WS only	WS	rrBLUP	0.387115
FLW	binned	480	B 770	3	2009-2011 WS only	WS	rrBLUP	0.358015
FLW	binned	480	B 770	4	2009-2011 WS only	WS	rrBLUP	0.372094
FLW	binned	480	B 770	5	2009-2011 WS only	WS	rrBLUP	0.33981
FLW	binned	480	B 770	6	2009-2011 WS only	WS	rrBLUP	0.373982
FLW	binned	480	B 770	7	2009-2011 WS only	WS	rrBLUP	0.401813
FLW	binned	480	B 770	8	2009-2011 WS only	WS	rrBLUP	0.344125
FLW	binned	480	B 770	9	2009-2011 WS only	WS	rrBLUP	0.379246
FLW	binned	480	B 770	10	2009-2011 WS only	WS	rrBLUP	0.384462
FLW	binned	840	C 446	1	2009-2011 WS only	WS	rrBLUP	0.345917
FLW	binned	840	C 446	2	2009-2011 WS only	WS	rrBLUP	0.236021
FLW	binned	840	C 446	3	2009-2011 WS only	WS	rrBLUP	0.279604
FLW	binned	840	C 446	4	2009-2011 WS only	WS	rrBLUP	0.31046
FLW	binned	840	C 446	5	2009-2011 WS only	WS	rrBLUP	0.332264
FLW	binned	840	C 446	6	2009-2011 WS only	WS	rrBLUP	0.361617
FLW	binned	840	C 446	7	2009-2011 WS only	WS	rrBLUP	0.283114
FLW	binned	840	C 446	8	2009-2011 WS only	WS	rrBLUP	0.270951
FLW	binned	840	C 446	9	2009-2011 WS only	WS	rrBLUP	0.282276
FLW	binned	840	C 446	10	2009-2011 WS only	WS	rrBLUP	0.340079
FLW	binned	1200	C 314	1	2009-2011 WS only	WS	rrBLUP	0.417096
FLW	binned	1200	C 314	2	2009-2011 WS only	WS	rrBLUP	0.36975
FLW	binned	1200	C 314	3	2009-2011 WS only	WS	rrBLUP	0.296905
FLW	binned	1200	C 314	4	2009-2011 WS only	WS	rrBLUP	0.382687
FLW	binned	1200	C 314	5	2009-2011 WS only	WS	rrBLUP	0.328063
FLW	binned	1200	C 314	6	2009-2011 WS only	WS	rrBLUP	0.352553
FLW	binned	1200	C 314	7	2009-2011 WS only	WS	rrBLUP	0.271836
FLW	binned	1200	C 314	8	2009-2011 WS only	WS	rrBLUP	0.254949
FLW	binned	1200	C 314	9	2009-2011 WS only	WS	rrBLUP	0.288575
FLW	binned	1200	C 314	10	2009-2011 WS only	WS	rrBLUP	0.232848
FLW	binned	1800	E 212	1	2009-2011 WS only	WS	rrBLUP	0.334404
FLW	binned	1800	E 212	2	2009-2011 WS only	WS	rrBLUP	0.186829
FLW	binned	1800	E 212	3	2009-2011 WS only	WS	rrBLUP	0.126277
FLW	binned	1800	E 212	4	2009-2011 WS only	WS	rrBLUP	0.268928
FLW	binned	1800	E 212	5	2009-2011 WS only	WS	rrBLUP	0.107428
FLW	binned	1800	E 212	6	2009-2011 WS only	WS	rrBLUP	0.16256
FLW	binned	1800	E 212	7	2009-2011 WS only	WS	rrBLUP	0.174819
FLW	binned	1800	E 212	8	2009-2011 WS only	WS	rrBLUP	0.211226
FLW	binned	1800	E 212	9	2009-2011 WS only	WS	rrBLUP	0.111051
FLW	binned	1800	E 212	10	2009-2011 WS only	WS	rrBLUP	0.161391
FLW	binned	2400	D 160	1	2009-2011 WS only	WS	rrBLUP	0.358483
FLW	binned	2400	D 160	2	2009-2011 WS only	WS	rrBLUP	0.241843
FLW	binned	2400	D 160	3	2009-2011 WS only	WS	rrBLUP	0.195214
FLW	binned	2400	D 160	4	2009-2011 WS only	WS	rrBLUP	0.227767
FLW	binned	2400	D 160	5	2009-2011 WS only	WS	rrBLUP	0.147729
FLW	binned	2400	D 160	6	2009-2011 WS only	WS	rrBLUP	0.311619
FLW	binned	2400	D 160	7	2009-2011 WS only	WS	rrBLUP	0.186682
FLW	binned	2400	D 160	8	2009-2011 WS only	WS	rrBLUP	0.247621
FLW	binned	2400	D 160	9	2009-2011 WS only	WS	rrBLUP	0.287562
FLW	binned	2400	D 160	10	2009-2011 WS only	WS	rrBLUP	0.219434
FLW	binned	3600	E 109	1	2009-2011 WS only	WS	rrBLUP	0.361959
FLW	binned	3600	E 109	2	2009-2011 WS only	WS	rrBLUP	0.15521
FLW	binned	3600	E 109	3	2009-2011 WS only	WS	rrBLUP	0.0371996
FLW	binned	3600	E 109	4	2009-2011 WS only	WS	rrBLUP	0.217557
FLW	binned	3600	E 109	5	2009-2011 WS only	WS	rrBLUP	0.114058
FLW	binned	3600	E 109	6	2009-2011 WS only	WS	rrBLUP	0.140952
FLW	binned	3600	E 109	7	2009-2011 WS only	WS	rrBLUP	0.160282
FLW	binned	3600	E 109	8	2009-2011 WS only	WS	rrBLUP	0.152384
FLW	binned	3600	E 109	9	2009-2011 WS only	WS	rrBLUP	0.167714
FLW	binned	3600	E 109	10	2009-2011 WS only	WS	rrBLUP	0.123636
FLW	binned	4800	D 83	1	2009-2011 WS only	WS	rrBLUP	0.377478
FLW	binned	4800	D 83	2	2009-2011 WS only	WS	rrBLUP	0.233967
FLW	binned	4800	D 83	3	2009-2011 WS only	WS	rrBLUP	0.147944
FLW	binned	4800	D 83	4	2009-2011 WS only	WS	rrBLUP	0.232032
FLW	binned	4800	D 83	5	2009-2011 WS only	WS	rrBLUP	0.224734
FLW	binned	4800	D 83	6	2009-2011 WS only	WS	rrBLUP	0.263974
FLW	binned	4800	D 83	7	2009-2011 WS only	WS	rrBLUP	0.225804
FLW	binned	4800	D 83	8	2009-2011 WS only	WS	rrBLUP	0.270033
FLW	binned	4800	D 83	9	2009-2011 WS only	WS	rrBLUP	0.293674
FLW	binned	4800	D 83	10	2009-2011 WS only	WS	rrBLUP	0.211565
PH	binned	25	A 9729	1	2009-2011 DS only	DS	rrBLUP	0.309879
PH	binned	25	A 9729	2	2009-2011 DS only	DS	rrBLUP	0.314998
PH	binned	25	A 9729	3	2009-2011 DS only	DS	rrBLUP	0.315368
PH	binned	25	A 9729	4	2009-2011 DS only	DS	rrBLUP	0.307436
PH	binned	25	A 9729	5	2009-2011 DS only	DS	rrBLUP	0.311955
PH	binned	25	A 9729	6	2009-2011 DS only	DS	rrBLUP	0.314359
PH	binned	25	A 9729	7	2009-2011 DS only	DS	rrBLUP	0.310416
PH	binned	25	A 9729	8	2009-2011 DS only	DS	rrBLUP	0.309329
PH	binned	25	A 9729	9	2009-2011 DS only	DS	rrBLUP	0.303748
PH	binned	25	A 9729	10	2009-2011 DS only	DS	rrBLUP	0.309329
PH	binned	50	AB 5814	1	2009-2011 DS only	DS	rrBLUP	0.314251
PH	binned	50	AB 5814	2	2009-2011 DS only	DS	rrBLUP	0.307771
PH	binned	50	AB 5814	3	2009-2011 DS only	DS	rrBLUP	0.304905
PH	binned	50	AB 5814	4	2009-2011 DS only	DS	rrBLUP	0.291979
PH	binned	50	AB 5814	5	2009-2011 DS only	DS	rrBLUP	0.319632
PH	binned	50	AB 5814	6	2009-2011 DS only	DS	rrBLUP	0.314897
PH	binned	50	AB 5814	7	2009-2011 DS only	DS	rrBLUP	0.310432
PH	binned	50	AB 5814	8	2009-2011 DS only	DS	rrBLUP	0.300926
PH	binned	50	AB 5814	9	2009-2011 DS only	DS	rrBLUP	0.296347
PH	binned	50	AB 5814	10	2009-2011 DS only	DS	rrBLUP	0.315923
PH	binned	120	ABC 2773	1	2009-2011 DS only	DS	rrBLUP	0.296129
PH	binned	120	ABC 2773	2	2009-2011 DS only	DS	rrBLUP	0.284324
PH	binned	120	ABC 2773	3	2009-2011 DS only	DS	rrBLUP	0.283633
PH	binned	120	ABC 2773	4	2009-2011 DS only	DS	rrBLUP	0.271788
PH	binned	120	ABC 2773	5	2009-2011 DS only	DS	rrBLUP	0.293701
PH	binned	120	ABC 2773	6	2009-2011 DS only	DS	rrBLUP	0.281672
PH	binned	120	ABC 2773	7	2009-2011 DS only	DS	rrBLUP	0.280836
PH	binned	120	ABC 2773	8	2009-2011 DS only	DS	rrBLUP	0.25532
PH	binned	120	ABC 2773	9	2009-2011 DS only	DS	rrBLUP	0.270732
PH	binned	120	ABC 2773	10	2009-2011 DS only	DS	rrBLUP	0.298292
PH	binned	240	BC 1492	1	2009-2011 DS only	DS	rrBLUP	0.292541
PH	binned	240	BC 1492	2	2009-2011 DS only	DS	rrBLUP	0.289757
PH	binned	240	BC 1492	3	2009-2011 DS only	DS	rrBLUP	0.272531
PH	binned	240	BC 1492	4	2009-2011 DS only	DS	rrBLUP	0.274541
PH	binned	240	BC 1492	5	2009-2011 DS only	DS	rrBLUP	0.296032
PH	binned	240	BC 1492	6	2009-2011 DS only	DS	rrBLUP	0.274243
PH	binned	240	BC 1492	7	2009-2011 DS only	DS	rrBLUP	0.286821
PH	binned	240	BC 1492	8	2009-2011 DS only	DS	rrBLUP	0.246904
PH	binned	240	BC 1492	9	2009-2011 DS only	DS	rrBLUP	0.254669
PH	binned	240	BC 1492	10	2009-2011 DS only	DS	rrBLUP	0.27478
PH	binned	480	C 770	1	2009-2011 DS only	DS	rrBLUP	0.259166
PH	binned	480	C 770	2	2009-2011 DS only	DS	rrBLUP	0.280409
PH	binned	480	C 770	3	2009-2011 DS only	DS	rrBLUP	0.307527
PH	binned	480	C 770	4	2009-2011 DS only	DS	rrBLUP	0.26965
PH	binned	480	C 770	5	2009-2011 DS only	DS	rrBLUP	0.320703
PH	binned	480	C 770	6	2009-2011 DS only	DS	rrBLUP	0.243104
PH	binned	480	C 770	7	2009-2011 DS only	DS	rrBLUP	0.305828
PH	binned	480	C 770	8	2009-2011 DS only	DS	rrBLUP	0.21739
PH	binned	480	C 770	9	2009-2011 DS only	DS	rrBLUP	0.237744
PH	binned	480	C 770	10	2009-2011 DS only	DS	rrBLUP	0.241802
PH	binned	840	D 446	1	2009-2011 DS only	DS	rrBLUP	0.244954
PH	binned	840	D 446	2	2009-2011 DS only	DS	rrBLUP	0.178929
PH	binned	840	D 446	3	2009-2011 DS only	DS	rrBLUP	0.194052
PH	binned	840	D 446	4	2009-2011 DS only	DS	rrBLUP	0.156753
PH	binned	840	D 446	5	2009-2011 DS only	DS	rrBLUP	0.238895
PH	binned	840	D 446	6	2009-2011 DS only	DS	rrBLUP	0.26136
PH	binned	840	D 446	7	2009-2011 DS only	DS	rrBLUP	0.244466
PH	binned	840	D 446	8	2009-2011 DS only	DS	rrBLUP	0.220143
PH	binned	840	D 446	9	2009-2011 DS only	DS	rrBLUP	0.289725
PH	binned	840	D 446	10	2009-2011 DS only	DS	rrBLUP	0.209384
PH	binned	1200	D 314	1	2009-2011 DS only	DS	rrBLUP	0.275048
PH	binned	1200	D 314	2	2009-2011 DS only	DS	rrBLUP	0.303009
PH	binned	1200	D 314	3	2009-2011 DS only	DS	rrBLUP	0.175856
PH	binned	1200	D 314	4	2009-2011 DS only	DS	rrBLUP	0.198655
PH	binned	1200	D 314	5	2009-2011 DS only	DS	rrBLUP	0.302778
PH	binned	1200	D 314	6	2009-2011 DS only	DS	rrBLUP	0.219744
PH	binned	1200	D 314	7	2009-2011 DS only	DS	rrBLUP	0.117138
PH	binned	1200	D 314	8	2009-2011 DS only	DS	rrBLUP	0.147778
PH	binned	1200	D 314	9	2009-2011 DS only	DS	rrBLUP	0.20837
PH	binned	1200	D 314	10	2009-2011 DS only	DS	rrBLUP	0.167795
PH	binned	1800	E 212	1	2009-2011 DS only	DS	rrBLUP	0.198465
PH	binned	1800	E 212	2	2009-2011 DS only	DS	rrBLUP	0.161692
PH	binned	1800	E 212	3	2009-2011 DS only	DS	rrBLUP	0.130832
PH	binned	1800	E 212	4	2009-2011 DS only	DS	rrBLUP	0.149337
PH	binned	1800	E 212	5	2009-2011 DS only	DS	rrBLUP	0.148412
PH	binned	1800	E 212	6	2009-2011 DS only	DS	rrBLUP	0.193857
PH	binned	1800	E 212	7	2009-2011 DS only	DS	rrBLUP	0.127272
PH	binned	1800	E 212	8	2009-2011 DS only	DS	rrBLUP	0.149498
PH	binned	1800	E 212	9	2009-2011 DS only	DS	rrBLUP	0.189679
PH	binned	1800	E 212	10	2009-2011 DS only	DS	rrBLUP	0.180194
PH	binned	2400	EF 160	1	2009-2011 DS only	DS	rrBLUP	0.186709
PH	binned	2400	EF 160	2	2009-2011 DS only	DS	rrBLUP	0.163744
PH	binned	2400	EF 160	3	2009-2011 DS only	DS	rrBLUP	0.208392
PH	binned	2400	EF 160	4	2009-2011 DS only	DS	rrBLUP	0.167327
PH	binned	2400	EF 160	5	2009-2011 DS only	DS	rrBLUP	0.194681
PH	binned	2400	EF 160	6	2009-2011 DS only	DS	rrBLUP	0.113404
PH	binned	2400	EF 160	7	2009-2011 DS only	DS	rrBLUP	0.0478831
PH	binned	2400	EF 160	8	2009-2011 DS only	DS	rrBLUP	0.114029
PH	binned	2400	EF 160	9	2009-2011 DS only	DS	rrBLUP	0.100418
PH	binned	2400	EF 160	10	2009-2011 DS only	DS	rrBLUP	0.0639196
PH	binned	3600	F 109	1	2009-2011 DS only	DS	rrBLUP	0.194954
PH	binned	3600	F 109	2	2009-2011 DS only	DS	rrBLUP	0.144672
PH	binned	3600	F 109	3	2009-2011 DS only	DS	rrBLUP	0.055212
PH	binned	3600	F 109	4	2009-2011 DS only	DS	rrBLUP	0.102253
PH	binned	3600	F 109	5	2009-2011 DS only	DS	rrBLUP	0.142512
PH	binned	3600	F 109	6	2009-2011 DS only	DS	rrBLUP	0.171357
PH	binned	3600	F 109	7	2009-2011 DS only	DS	rrBLUP	0.054915
PH	binned	3600	F 109	8	2009-2011 DS only	DS	rrBLUP	0.108762
PH	binned	3600	F 109	9	2009-2011 DS only	DS	rrBLUP	0.104003
PH	binned	3600	F 109	10	2009-2011 DS only	DS	rrBLUP	0.1196
PH	binned	4800	EF 83	1	2009-2011 DS only	DS	rrBLUP	0.159287
PH	binned	4800	EF 83	2	2009-2011 DS only	DS	rrBLUP	0.184638
PH	binned	4800	EF 83	3	2009-2011 DS only	DS	rrBLUP	0.159278
PH	binned	4800	EF 83	4	2009-2011 DS only	DS	rrBLUP	0.202489
PH	binned	4800	EF 83	5	2009-2011 DS only	DS	rrBLUP	0.173356
PH	binned	4800	EF 83	6	2009-2011 DS only	DS	rrBLUP	0.134255
PH	binned	4800	EF 83	7	2009-2011 DS only	DS	rrBLUP	0.066122
PH	binned	4800	EF 83	8	2009-2011 DS only	DS	rrBLUP	0.167967
PH	binned	4800	EF 83	9	2009-2011 DS only	DS	rrBLUP	0.0921921
PH	binned	4800	EF 83	10	2009-2011 DS only	DS	rrBLUP	0.072801
PH	binned	25	A 9729	1	2010-2011 all,2012DS	WS	rrBLUP	0.271857
PH	binned	25	A 9729	2	2010-2011 all,2012DS	WS	rrBLUP	0.268364
PH	binned	25	A 9729	3	2010-2011 all,2012DS	WS	rrBLUP	0.276972
PH	binned	25	A 9729	4	2010-2011 all,2012DS	WS	rrBLUP	0.267019
PH	binned	25	A 9729	5	2010-2011 all,2012DS	WS	rrBLUP	0.263646
PH	binned	25	A 9729	6	2010-2011 all,2012DS	WS	rrBLUP	0.271136
PH	binned	25	A 9729	7	2010-2011 all,2012DS	WS	rrBLUP	0.272174
PH	binned	25	A 9729	8	2010-2011 all,2012DS	WS	rrBLUP	0.264978
PH	binned	25	A 9729	9	2010-2011 all,2012DS	WS	rrBLUP	0.261848
PH	binned	25	A 9729	10	2010-2011 all,2012DS	WS	rrBLUP	0.270694
PH	binned	50	A 5814	1	2010-2011 all,2012DS	WS	rrBLUP	0.274727
PH	binned	50	A 5814	2	2010-2011 all,2012DS	WS	rrBLUP	0.278816
PH	binned	50	A 5814	3	2010-2011 all,2012DS	WS	rrBLUP	0.268066
PH	binned	50	A 5814	4	2010-2011 all,2012DS	WS	rrBLUP	0.25483
PH	binned	50	A 5814	5	2010-2011 all,2012DS	WS	rrBLUP	0.28504
PH	binned	50	A 5814	6	2010-2011 all,2012DS	WS	rrBLUP	0.27946
PH	binned	50	A 5814	7	2010-2011 all,2012DS	WS	rrBLUP	0.278433
PH	binned	50	A 5814	8	2010-2011 all,2012DS	WS	rrBLUP	0.268184
PH	binned	50	A 5814	9	2010-2011 all,2012DS	WS	rrBLUP	0.256667
PH	binned	50	A 5814	10	2010-2011 all,2012DS	WS	rrBLUP	0.28029
PH	binned	120	AB 2773	1	2010-2011 all,2012DS	WS	rrBLUP	0.282043
PH	binned	120	AB 2773	2	2010-2011 all,2012DS	WS	rrBLUP	0.256865
PH	binned	120	AB 2773	3	2010-2011 all,2012DS	WS	rrBLUP	0.267032
PH	binned	120	AB 2773	4	2010-2011 all,2012DS	WS	rrBLUP	0.224564
PH	binned	120	AB 2773	5	2010-2011 all,2012DS	WS	rrBLUP	0.247911
PH	binned	120	AB 2773	6	2010-2011 all,2012DS	WS	rrBLUP	0.254751
PH	binned	120	AB 2773	7	2010-2011 all,2012DS	WS	rrBLUP	0.257561
PH	binned	120	AB 2773	8	2010-2011 all,2012DS	WS	rrBLUP	0.228755
PH	binned	120	AB 2773	9	2010-2011 all,2012DS	WS	rrBLUP	0.259941
PH	binned	120	AB 2773	10	2010-2011 all,2012DS	WS	rrBLUP	0.256791
PH	binned	240	A 1492	1	2010-2011 all,2012DS	WS	rrBLUP	0.280288
PH	binned	240	A 1492	2	2010-2011 all,2012DS	WS	rrBLUP	0.267641
PH	binned	240	A 1492	3	2010-2011 all,2012DS	WS	rrBLUP	0.255353
PH	binned	240	A 1492	4	2010-2011 all,2012DS	WS	rrBLUP	0.222341
PH	binned	240	A 1492	5	2010-2011 all,2012DS	WS	rrBLUP	0.270013
PH	binned	240	A 1492	6	2010-2011 all,2012DS	WS	rrBLUP	0.250659
PH	binned	240	A 1492	7	2010-2011 all,2012DS	WS	rrBLUP	0.242448
PH	binned	240	A 1492	8	2010-2011 all,2012DS	WS	rrBLUP	0.255783
PH	binned	240	A 1492	9	2010-2011 all,2012DS	WS	rrBLUP	0.259759
PH	binned	240	A 1492	10	2010-2011 all,2012DS	WS	rrBLUP	0.271511
PH	binned	480	B 770	1	2010-2011 all,2012DS	WS	rrBLUP	0.243716
PH	binned	480	B 770	2	2010-2011 all,2012DS	WS	rrBLUP	0.207097
PH	binned	480	B 770	3	2010-2011 all,2012DS	WS	rrBLUP	0.266707
PH	binned	480	B 770	4	2010-2011 all,2012DS	WS	rrBLUP	0.203675
PH	binned	480	B 770	5	2010-2011 all,2012DS	WS	rrBLUP	0.223035
PH	binned	480	B 770	6	2010-2011 all,2012DS	WS	rrBLUP	0.215907
PH	binned	480	B 770	7	2010-2011 all,2012DS	WS	rrBLUP	0.235505
PH	binned	480	B 770	8	2010-2011 all,2012DS	WS	rrBLUP	0.18794
PH	binned	480	B 770	9	2010-2011 all,2012DS	WS	rrBLUP	0.218617
PH	binned	480	B 770	10	2010-2011 all,2012DS	WS	rrBLUP	0.212063
PH	binned	840	C 446	1	2010-2011 all,2012DS	WS	rrBLUP	0.243463
PH	binned	840	C 446	2	2010-2011 all,2012DS	WS	rrBLUP	0.115432
PH	binned	840	C 446	3	2010-2011 all,2012DS	WS	rrBLUP	0.191913
PH	binned	840	C 446	4	2010-2011 all,2012DS	WS	rrBLUP	0.139423
PH	binned	840	C 446	5	2010-2011 all,2012DS	WS	rrBLUP	0.158307
PH	binned	840	C 446	6	2010-2011 all,2012DS	WS	rrBLUP	0.194074
PH	binned	840	C 446	7	2010-2011 all,2012DS	WS	rrBLUP	0.199717
PH	binned	840	C 446	8	2010-2011 all,2012DS	WS	rrBLUP	0.154067
PH	binned	840	C 446	9	2010-2011 all,2012DS	WS	rrBLUP	0.244682
PH	binned	840	C 446	10	2010-2011 all,2012DS	WS	rrBLUP	0.180052
PH	binned	1200	C 314	1	2010-2011 all,2012DS	WS	rrBLUP	0.241708
PH	binned	1200	C 314	2	2010-2011 all,2012DS	WS	rrBLUP	0.23039
PH	binned	1200	C 314	3	2010-2011 all,2012DS	WS	rrBLUP	0.165055
PH	binned	1200	C 314	4	2010-2011 all,2012DS	WS	rrBLUP	0.127154
PH	binned	1200	C 314	5	2010-2011 all,2012DS	WS	rrBLUP	0.293869
PH	binned	1200	C 314	6	2010-2011 all,2012DS	WS	rrBLUP	0.155188
PH	binned	1200	C 314	7	2010-2011 all,2012DS	WS	rrBLUP	0.101894
PH	binned	1200	C 314	8	2010-2011 all,2012DS	WS	rrBLUP	0.149019
PH	binned	1200	C 314	9	2010-2011 all,2012DS	WS	rrBLUP	0.190124
PH	binned	1200	C 314	10	2010-2011 all,2012DS	WS	rrBLUP	0.179716
PH	binned	1800	D 212	1	2010-2011 all,2012DS	WS	rrBLUP	0.19925
PH	binned	1800	D 212	2	2010-2011 all,2012DS	WS	rrBLUP	0.122076
PH	binned	1800	D 212	3	2010-2011 all,2012DS	WS	rrBLUP	0.14379
PH	binned	1800	D 212	4	2010-2011 all,2012DS	WS	rrBLUP	0.112142
PH	binned	1800	D 212	5	2010-2011 all,2012DS	WS	rrBLUP	0.181393
PH	binned	1800	D 212	6	2010-2011 all,2012DS	WS	rrBLUP	0.148994
PH	binned	1800	D 212	7	2010-2011 all,2012DS	WS	rrBLUP	0.0265066
PH	binned	1800	D 212	8	2010-2011 all,2012DS	WS	rrBLUP	0.0776178
PH	binned	1800	D 212	9	2010-2011 all,2012DS	WS	rrBLUP	0.0983103
PH	binned	1800	D 212	10	2010-2011 all,2012DS	WS	rrBLUP	0.175988
PH	binned	2400	D 160	1	2010-2011 all,2012DS	WS	rrBLUP	0.11004
PH	binned	2400	D 160	2	2010-2011 all,2012DS	WS	rrBLUP	0.116375
PH	binned	2400	D 160	3	2010-2011 all,2012DS	WS	rrBLUP	0.155284
PH	binned	2400	D 160	4	2010-2011 all,2012DS	WS	rrBLUP	0.134182
PH	binned	2400	D 160	5	2010-2011 all,2012DS	WS	rrBLUP	0.162623
PH	binned	2400	D 160	6	2010-2011 all,2012DS	WS	rrBLUP	0.100074
PH	binned	2400	D 160	7	2010-2011 all,2012DS	WS	rrBLUP	0.0800781
PH	binned	2400	D 160	8	2010-2011 all,2012DS	WS	rrBLUP	0.10705
PH	binned	2400	D 160	9	2010-2011 all,2012DS	WS	rrBLUP	0.167334
PH	binned	2400	D 160	10	2010-2011 all,2012DS	WS	rrBLUP	0.149622
PH	binned	3600	E 109	1	2010-2011 all,2012DS	WS	rrBLUP	0.114646
PH	binned	3600	E 109	2	2010-2011 all,2012DS	WS	rrBLUP	0.105322
PH	binned	3600	E 109	3	2010-2011 all,2012DS	WS	rrBLUP	0.0807224
PH	binned	3600	E 109	4	2010-2011 all,2012DS	WS	rrBLUP	0.0680539
PH	binned	3600	E 109	5	2010-2011 all,2012DS	WS	rrBLUP	0.196852
PH	binned	3600	E 109	6	2010-2011 all,2012DS	WS	rrBLUP	0.113036
PH	binned	3600	E 109	7	2010-2011 all,2012DS	WS	rrBLUP	-0.0153694
PH	binned	3600	E 109	8	2010-2011 all,2012DS	WS	rrBLUP	0.0597524
PH	binned	3600	E 109	9	2010-2011 all,2012DS	WS	rrBLUP	0.0298402
PH	binned	3600	E 109	10	2010-2011 all,2012DS	WS	rrBLUP	0.137151
PH	binned	4800	DE 83	1	2010-2011 all,2012DS	WS	rrBLUP	0.0154275
PH	binned	4800	DE 83	2	2010-2011 all,2012DS	WS	rrBLUP	0.0973247
PH	binned	4800	DE 83	3	2010-2011 all,2012DS	WS	rrBLUP	0.0885237
PH	binned	4800	DE 83	4	2010-2011 all,2012DS	WS	rrBLUP	0.109332
PH	binned	4800	DE 83	5	2010-2011 all,2012DS	WS	rrBLUP	0.133723
PH	binned	4800	DE 83	6	2010-2011 all,2012DS	WS	rrBLUP	0.115298
PH	binned	4800	DE 83	7	2010-2011 all,2012DS	WS	rrBLUP	0.0684859
PH	binned	4800	DE 83	8	2010-2011 all,2012DS	WS	rrBLUP	0.12024
PH	binned	4800	DE 83	9	2010-2011 all,2012DS	WS	rrBLUP	0.157857
[truncated: 1,121 more rows]
