# Supplementary material for: Genome-wide prediction models that incorporate de novo GWAS are a powerful new tool for tropical rice improvement
Source: Heredity (Edinb). 2016 Feb 10;116(4):395–408. doi: 10.1038/hdy.2015.113 (PMC4806696; doi:10.1038/hdy.2015.113)
Supplement: Supplementary Table 4 [file hdy2015113x7.xlsx]

## Sheet: Table S4A Best MET CV results
Trait	Table_S1B_row	Table_S1B_col	VP_site	Training_group	Training pop	Sites_by_Sesaons_IN_training	Val_pop	Method	GWAS_used	Accuracy	fixed_SNPs	average_p_wald_corrected	log p-wald
FLW	A 5	D	A IRRI	NE, Isa, LB, Ag	2011 DS, 2012 DS, no 2012 DS Isa	Isa NE 2011DS, NE Ag LB 2012 DS	2012 DS	GS + de novo GWAS	A VP_data	0.5932	1: S3_1269941 S3_985094 S3_291153 2: S3_1269941 S3_980677 S3_345464 3: S3_1269941 S3_980677 S3_345464 4: S3_1269941 S3_985094 S3_1935861 5: S3_1269941 S3_980677 S3_345464	7.39808e-06	5.13088
FLW	A 5	D	A IRRI	NE, Isa, LB, Ag	2011 DS, 2012 DS, no 2012 DS Isa	Isa NE 2011DS, NE Ag LB 2012 DS	2012 DS	GS + de novo GWAS	B RYT 2012 DS	0.58023	1: S3_1269941 S3_995095 S3_248339 2: S3_1269941 S3_964681 S3_234929 3: S3_1269941 S3_995095 S3_409846 4: S3_1269941 S3_995095 S3_1935861 5: S3_1269941 S3_565311 S3_484323	7.34496e-10	9.13401
FLW	A 5	D	A IRRI	NE, Isa, LB, Ag	2011 DS, 2012 DS, no 2012 DS Isa	Isa NE 2011DS, NE Ag LB 2012 DS	2012 DS	GS + de novo GWAS	B RYT 2012 WS	0.577004	1: S3_1269941 S3_608927 S3_248339 2: S3_1269941 S3_985094 S3_404126 3: S3_1269941 S3_984915 S3_473989 4: S3_1269941 S3_953308 S3_443301 5: S3_1269941 S3_608927 S3_404126	1.46329e-05	4.83467
FLW	A 5	D	A IRRI	NE, Isa, LB, Ag	2011 DS, 2012 DS, no 2012 DS Isa	Isa NE 2011DS, NE Ag LB 2012 DS	2012 DS	RF	C	0.51414
FLW	A 5	D	A IRRI	NE, Isa, LB, Ag	2011 DS, 2012 DS, no 2012 DS Isa	Isa NE 2011DS, NE Ag LB 2012 DS	2012 DS	rrBLUP	D	0.421381
FLW	A 5	D	A IRRI	NE, Isa, LB, Ag	2011 DS, 2012 DS, no 2012 DS Isa	Isa NE 2011DS, NE Ag LB 2012 DS	2012 DS	GS + historical GWAS	DE 44K_indica	0.408918	1: S8_527441 S12_14104904 S3_13075253 2: S8_527441 S12_14104904 S3_13075253 3: S8_527441 S12_14104904 S3_13075253 4: S8_527441 S12_14104904 S3_13075253 5: S8_527441 S12_14104904 S3_13075253
FLW	A 5	D	A IRRI	NE, Isa, LB, Ag	2011 DS, 2012 DS, no 2012 DS Isa	Isa NE 2011DS, NE Ag LB 2012 DS	2012 DS	GS + historical GWAS	E 44K_all	0.403292	1: S6_9652192 S3_13075253 S3_3767014 2: S6_9652192 S3_13075253 S3_3767014 3: S6_9652192 S3_13075253 S3_3767014 4: S6_9652192 S3_13075253 S3_3767014 5: S6_9652192 S3_13075253 S3_3767014
FLW	A 5	D	A IRRI	NE, Isa, LB, Ag	2011 DS, 2012 DS, no 2012 DS Isa	Isa NE 2011DS, NE Ag LB 2012 DS	2012 DS	GS + historical GWAS	F 44K_TRJ	0.334905	1: S1_27559237 S4_6974032 S9_18690563 2: S1_27559237 S4_6974032 S9_18690563 3: S1_27559237 S4_6974032 S9_18690563 4: S1_27559237 S4_6974032 S9_18690563 5: S1_27559237 S4_6974032 S9_18690563
FLW	1	H	A NE	all except V	2011 DS, 2012 DS	Isa NE 2011 DS, Ag Bh LB NE Isa 2012DS	2012 DS	GS + de novo GWAS	A VP_data	0.629718	1: S3_1269941 S3_620039 S3_404126 2: S3_1269941 S3_985094 S3_345464 3: S3_1269941 S3_985094 S3_345464 4: S3_1269941 S3_964681 S3_388403 5: S3_1269941 S3_985094 S3_390878	1.07819e-07	6.96731
FLW	1	H	A NE	all except V	2011 DS, 2012 DS	Isa NE 2011 DS, Ag Bh LB NE Isa 2012DS	2012 DS	GS + de novo GWAS	AB RYT 2012 WS	0.619007	1: S3_1269941 S3_608927 S3_248339 2: S3_1269941 S3_985094 S3_404126 3: S3_1269941 S3_984915 S3_473989 4: S3_1269941 S3_953308 S3_443301 5: S3_1269941 S3_608927 S3_404126	1.46329e-05	4.83467
FLW	1	H	A NE	all except V	2011 DS, 2012 DS	Isa NE 2011 DS, Ag Bh LB NE Isa 2012DS	2012 DS	GS + de novo GWAS	B RYT 2012 DS	0.608285	1: S3_1269941 S3_995095 S3_248339 2: S3_1269941 S3_964681 S3_234929 3: S3_1269941 S3_995095 S3_409846 4: S3_1269941 S3_995095 S3_1935861 5: S3_1269941 S3_565311 S3_484323	7.34496e-10	9.13401
FLW	1	H	A NE	all except V	2011 DS, 2012 DS	Isa NE 2011 DS, Ag Bh LB NE Isa 2012DS	2012 DS	RF	C	0.576509
FLW	1	H	A NE	all except V	2011 DS, 2012 DS	Isa NE 2011 DS, Ag Bh LB NE Isa 2012DS	2012 DS	rrBLUP	D	0.418162
FLW	1	H	A NE	all except V	2011 DS, 2012 DS	Isa NE 2011 DS, Ag Bh LB NE Isa 2012DS	2012 DS	GS + historical GWAS	E 44K_all	0.400568	1: S6_9652192 S3_13075253 S3_3767014 2: S6_9652192 S3_13075253 S3_3767014 3: S6_9652192 S3_13075253 S3_3767014 4: S6_9652192 S3_13075253 S3_3767014 5: S6_9652192 S3_13075253 S3_3767014
FLW	1	H	A NE	all except V	2011 DS, 2012 DS	Isa NE 2011 DS, Ag Bh LB NE Isa 2012DS	2012 DS	GS + historical GWAS	E 44K_indica	0.393898	1: S8_527441 S12_14104904 S3_13075253 2: S8_527441 S12_14104904 S3_13075253 3: S8_527441 S12_14104904 S3_13075253 4: S8_527441 S12_14104904 S3_13075253 5: S8_527441 S12_14104904 S3_13075253
FLW	1	H	A NE	all except V	2011 DS, 2012 DS	Isa NE 2011 DS, Ag Bh LB NE Isa 2012DS	2012 DS	GS + historical GWAS	F 44K_TRJ	0.376312	1: S1_27559237 S4_6974032 S9_18690563 2: S1_27559237 S4_6974032 S9_18690563 3: S1_27559237 S4_6974032 S9_18690563 4: S1_27559237 S4_6974032 S9_18690563 5: S1_27559237 S4_6974032 S9_18690563
FLW	5	H	A NE	NE, Isa, LB, Ag	2011 DS, 2012 DS	Isa NE 2011 DS, Ag LB Isa NE 2012DS	2012 DS	GS + de novo GWAS	A VP_data	0.628672	1: S3_1269941 S3_620039 S3_404126 2: S3_1269941 S3_985094 S3_345464 3: S3_1269941 S3_985094 S3_345464 4: S3_1269941 S3_964681 S3_388403 5: S3_1269941 S3_985094 S3_390878	1.07819e-07	6.96731
FLW	6	A A	B Agusan	VP site only	2011 all, 2012DS, no 2012 DS Isa	Ag 2012WS, AG 2012DS	2012 DS	GS + de novo GWAS	A RYT 2012 DS	0.336673	1: S3_1269941 S3_995095 S3_248339 2: S3_1269941 S3_964681 S3_234929 3: S3_1269941 S3_995095 S3_409846 4: S3_1269941 S3_995095 S3_1935861 5: S3_1269941 S3_565311 S3_484323	7.34496e-10	9.13401
FLW	6	A A	B Agusan	VP site only	2011 all, 2012DS, no 2012 DS Isa	Ag 2012WS, AG 2012DS	2012 DS	GS + de novo GWAS	A RYT 2012 WS	0.333421	1: S3_1269941 S3_608927 S3_248339 2: S3_1269941 S3_985094 S3_404126 3: S3_1269941 S3_984915 S3_473989 4: S3_1269941 S3_953308 S3_443301 5: S3_1269941 S3_608927 S3_404126	1.46329e-05
FLW	6	A A	B Agusan	VP site only	2011 all, 2012DS, no 2012 DS Isa	Ag 2012WS, AG 2012DS	2012 DS	GS + de novo GWAS	AB VP_data	0.311275	1: S3_858567 S1_10272337 S6_23221747 2: S7_1500989 S1_41374168 S6_22799044 3: S1_41899965 S2_8843178 S8_5346138 4: S11_5992701 S12_7418442 S11_23282419 5: S7_1500989 S7_1162455 S7_857907	0.0171587
FLW	6	A A	B Agusan	VP site only	2011 all, 2012DS, no 2012 DS Isa	Ag 2012WS, AG 2012DS	2012 DS	RF	AB	0.305119
FLW	6	A A	B Agusan	VP site only	2011 all, 2012DS, no 2012 DS Isa	Ag 2012WS, AG 2012DS	2012 DS	rrBLUP	ABC	0.300499
FLW	6	A A	B Agusan	VP site only	2011 all, 2012DS, no 2012 DS Isa	Ag 2012WS, AG 2012DS	2012 DS	GS + historical GWAS	BC 44K_indica	0.292578	1: S8_527441 S12_14104904 S3_13075253 2: S8_527441 S12_14104904 S3_13075253 3: S8_527441 S12_14104904 S3_13075253 4: S8_527441 S12_14104904 S3_13075253 5: S8_527441 S12_14104904 S3_13075253
FLW	6	A A	B Agusan	VP site only	2011 all, 2012DS, no 2012 DS Isa	Ag 2012WS, AG 2012DS	2012 DS	GS + historical GWAS	BC 44K_all	0.291411	1: S6_9652192 S3_13075253 S3_3767014 2: S6_9652192 S3_13075253 S3_3767014 3: S6_9652192 S3_13075253 S3_3767014 4: S6_9652192 S3_13075253 S3_3767014 5: S6_9652192 S3_13075253 S3_3767014
FLW	6	A A	B Agusan	VP site only	2011 all, 2012DS, no 2012 DS Isa	Ag 2012WS, AG 2012DS	2012 DS	GS + historical GWAS	C 44K_TRJ	0.260081	1: S1_27559237 S4_6974032 S9_18690563 2: S1_27559237 S4_6974032 S9_18690563 3: S1_27559237 S4_6974032 S9_18690563 4: S1_27559237 S4_6974032 S9_18690563 5: S1_27559237 S4_6974032 S9_18690563
FLW	3	A A	B Agusan	Bh, Mid, SL, Ag	2011 all, 2012DS, no 2012 DS Isa	Ag 2011 WS, Ag Bh 2012DS	2012 DS	GS + de novo GWAS	A RYT 2012 DS	0.328876	1: S3_1269941 S3_995095 S3_248339 2: S3_1269941 S3_964681 S3_234929 3: S3_1269941 S3_995095 S3_409846 4: S3_1269941 S3_995095 S3_1935861 5: S3_1269941 S3_565311 S3_484323	7.34496e-10	9.13401
FLW	6	A A	B Isabela	VP site only	2011 all, 2012DS, no 2012 DS Isa	Isa 2011 DS, Isa 2012 DS	2012 DS	GS + de novo GWAS	A RYT 2012 DS	0.351374	1: S3_1269941 S3_995095 S3_248339 2: S3_1269941 S3_964681 S3_234929 3: S3_1269941 S3_995095 S3_409846 4: S3_1269941 S3_995095 S3_1935861 5: S3_1269941 S3_565311 S3_484323	7.34496e-10	9.13401
FLW	6	A A	B Isabela	VP site only	2011 all, 2012DS, no 2012 DS Isa	Isa 2011 DS, Isa 2012 DS	2012 DS	GS + de novo GWAS	A RYT 2012 WS	0.336764	1: S3_1269941 S3_608927 S3_248339 2: S3_1269941 S3_985094 S3_404126 3: S3_1269941 S3_984915 S3_473989 4: S3_1269941 S3_953308 S3_443301 5: S3_1269941 S3_608927 S3_404126	1.46329e-05	4.83467
FLW	6	A A	B Isabela	VP site only	2011 all, 2012DS, no 2012 DS Isa	Isa 2011 DS, Isa 2012 DS	2012 DS	GS + de novo GWAS	AB VP_data	0.312614	1: S3_1269941 S3_732890 S3_404126 2: S11_2302368 S3_430324 S3_1269941 3: S5_28752931 S3_1269941 S3_345464 4: S1_11610095 S1_16477814 S1_11497345 5: S3_1269941 S3_452394 S12_16912345	0.0159097	1.79834
FLW	6	A A	B Isabela	VP site only	2011 all, 2012DS, no 2012 DS Isa	Isa 2011 DS, Isa 2012 DS	2012 DS	RF	BC	0.292581
FLW	6	A A	B Isabela	VP site only	2011 all, 2012DS, no 2012 DS Isa	Isa 2011 DS, Isa 2012 DS	2012 DS	GS + historical GWAS	CD 44K_indica	0.259287	1: S8_527441 S12_14104904 S3_13075253 2: S8_527441 S12_14104904 S3_13075253 3: S8_527441 S12_14104904 S3_13075253 4: S8_527441 S12_14104904 S3_13075253 5: S8_527441 S12_14104904 S3_13075253
FLW	6	A A	B Isabela	VP site only	2011 all, 2012DS, no 2012 DS Isa	Isa 2011 DS, Isa 2012 DS	2012 DS	rrBLUP	DE	0.251642
FLW	6	A A	B Isabela	VP site only	2011 all, 2012DS, no 2012 DS Isa	Isa 2011 DS, Isa 2012 DS	2012 DS	GS + historical GWAS	DE 44K_all	0.235479	1: S6_9652192 S3_13075253 S3_3767014 2: S6_9652192 S3_13075253 S3_3767014 3: S6_9652192 S3_13075253 S3_3767014 4: S6_9652192 S3_13075253 S3_3767014 5: S6_9652192 S3_13075253 S3_3767014
FLW	6	A A	B Isabela	VP site only	2011 all, 2012DS, no 2012 DS Isa	Isa 2011 DS, Isa 2012 DS	2012 DS	GS + historical GWAS	E 44K_TRJ	0.224746	1: S1_27559237 S4_6974032 S9_18690563 2: S1_27559237 S4_6974032 S9_18690563 3: S1_27559237 S4_6974032 S9_18690563 4: S1_27559237 S4_6974032 S9_18690563 5: S1_27559237 S4_6974032 S9_18690563
FLW	5	A H	B Isabela	NE, Isa, LB, Ag	2011 DS, 2012 DS	Isa NE 2011 DS, Ag LB Isa NE 2012DS	2012 DS	GS + de novo GWAS	A RYT 2012 WS	0.33891	1: S3_1269941 S3_608927 S3_248339 2: S3_1269941 S3_985094 S3_404126 3: S3_1269941 S3_984915 S3_473989 4: S3_1269941 S3_953308 S3_443301 5: S3_1269941 S3_608927 S3_404126	1.46329e-05	4.83467
FLW	8	G	A Agusan	NE, Isa, Ag	2011-2012 all	Isa NE 2011 DS, Ag 2011 WS, Isa NE Ag 2012DS, Isa NE Ag 2012WS	2012 WS	RF	A	0.703986
FLW	8	G	A Agusan	NE, Isa, Ag	2011-2012 all	Isa NE 2011 DS, Ag 2011 WS, Isa NE Ag 2012DS, Isa NE Ag 2012WS	2012 WS	GS + de novo GWAS	B RYT 2012 DS	0.67243	1: S3_1269941 S3_995095 S3_248339 2: S3_1269941 S3_964681 S3_234929 3: S3_1269941 S3_995095 S3_409846 4: S3_1269941 S3_995095 S3_1935861 5: S3_1269941 S3_565311 S3_484323	7.34496e-10	9.13401
FLW	8	G	A Agusan	NE, Isa, Ag	2011-2012 all	Isa NE 2011 DS, Ag 2011 WS, Isa NE Ag 2012DS, Isa NE Ag 2012WS	2012 WS	GS + de novo GWAS	B VP_data	0.672289	1: S3_1269941 S3_732890 S3_404126 2: S3_1269941 S3_964681 S3_345464 3: S3_1269941 S3_345464 S3_964681 4: S3_1269941 S3_985094 S3_393512 5: S3_1269941 S3_715299 S3_345464	6.08027e-09	8.21608
FLW	8	G	A Agusan	NE, Isa, Ag	2011-2012 all	Isa NE 2011 DS, Ag 2011 WS, Isa NE Ag 2012DS, Isa NE Ag 2012WS	2012 WS	GS + de novo GWAS	B RYT 2012 WS	0.667739	1: S3_1269941 S3_608927 S3_248339 2: S3_1269941 S3_985094 S3_404126 3: S3_1269941 S3_984915 S3_473989 4: S3_1269941 S3_953308 S3_443301 5: S3_1269941 S3_608927 S3_404126	1.46329e-05	4.83467
FLW	8	G	A Agusan	NE, Isa, Ag	2011-2012 all	Isa NE 2011 DS, Ag 2011 WS, Isa NE Ag 2012DS, Isa NE Ag 2012WS	2012 WS	GS + historical GWAS	C 44K_all	0.497749	1: S6_9652192 S3_13075253 S3_3767014 2: S6_9652192 S3_13075253 S3_3767014 3: S6_9652192 S3_13075253 S3_3767014 4: S6_9652192 S3_13075253 S3_3767014 5: S6_9652192 S3_13075253 S3_3767014
FLW	8	G	A Agusan	NE, Isa, Ag	2011-2012 all	Isa NE 2011 DS, Ag 2011 WS, Isa NE Ag 2012DS, Isa NE Ag 2012WS	2012 WS	rrBLUP	C	0.492583
FLW	8	G	A Agusan	NE, Isa, Ag	2011-2012 all	Isa NE 2011 DS, Ag 2011 WS, Isa NE Ag 2012DS, Isa NE Ag 2012WS	2012 WS	GS + historical GWAS	C 44K_indica	0.484504	1: S8_527441 S12_14104904 S3_13075253 2: S8_527441 S12_14104904 S3_13075253 3: S8_527441 S12_14104904 S3_13075253 4: S8_527441 S12_14104904 S3_13075253 5: S8_527441 S12_14104904 S3_13075253
FLW	8	G	A Agusan	NE, Isa, Ag	2011-2012 all	Isa NE 2011 DS, Ag 2011 WS, Isa NE Ag 2012DS, Isa NE Ag 2012WS	2012 WS	GS + historical GWAS	D 44K_TRJ	0.384155	1: S1_27559237 S4_6974032 S9_18690563 2: S1_27559237 S4_6974032 S9_18690563 3: S1_27559237 S4_6974032 S9_18690563 4: S1_27559237 S4_6974032 S9_18690563 5: S1_27559237 S4_6974032 S9_18690563
FLW	3	C	A Agusan	Bh, Mid, SL, Ag	2011 all, 2012 WS	Ag 2011WS, Bh Mid SL Ag 2012WS	2012 WS	RF	A	0.678862
FLW	8	C	B Isabela	NE, Isa, Ag	2011 all, 2012 WS	Isa NE 2011 DS, Ag 2011 WS, Isa NE Ag 2012WS	2012 WS	GS + de novo GWAS	A RYT 2012 DS	0.587804	1: S3_1269941 S3_995095 S3_248339 2: S3_1269941 S3_964681 S3_234929 3: S3_1269941 S3_995095 S3_409846 4: S3_1269941 S3_995095 S3_1935861 5: S3_1269941 S3_565311 S3_484323	7.34496e-10	9.13401
FLW	8	C	B Isabela	NE, Isa, Ag	2011 all, 2012 WS	Isa NE 2011 DS, Ag 2011 WS, Isa NE Ag 2012WS	2012 WS	GS + de novo GWAS	A RYT 2012 WS	0.587365	1: S3_1269941 S3_608927 S3_248339 2: S3_1269941 S3_985094 S3_404126 3: S3_1269941 S3_984915 S3_473989 4: S3_1269941 S3_953308 S3_443301 5: S3_1269941 S3_608927 S3_404126	1.46329e-05	4.83467
FLW	8	C	B Isabela	NE, Isa, Ag	2011 all, 2012 WS	Isa NE 2011 DS, Ag 2011 WS, Isa NE Ag 2012WS	2012 WS	RF	B	0.57231
FLW	8	C	B Isabela	NE, Isa, Ag	2011 all, 2012 WS	Isa NE 2011 DS, Ag 2011 WS, Isa NE Ag 2012WS	2012 WS	GS + de novo GWAS	AB VP_data	0.568358	1: S3_732890 S3_1269941 S3_404126 2: S3_1269941 S3_732890 S3_404126 3: S3_1269941 S3_732890 S3_345464 4: S3_1269941 S3_985094 S3_388403 5: S3_1269941 S3_732890 S3_404126	3.20012e-06	5.49483
FLW	8	C	B Isabela	NE, Isa, Ag	2011 all, 2012 WS	Isa NE 2011 DS, Ag 2011 WS, Isa NE Ag 2012WS	2012 WS	GS + historical GWAS	C 44K_all	0.440927	1: S6_9652192 S3_13075253 S3_3767014 2: S6_9652192 S3_13075253 S3_3767014 3: S6_9652192 S3_13075253 S3_3767014 4: S6_9652192 S3_13075253 S3_3767014 5: S6_9652192 S3_13075253 S3_3767014
FLW	8	C	B Isabela	NE, Isa, Ag	2011 all, 2012 WS	Isa NE 2011 DS, Ag 2011 WS, Isa NE Ag 2012WS	2012 WS	rrBLUP	C	0.433467
FLW	8	C	B Isabela	NE, Isa, Ag	2011 all, 2012 WS	Isa NE 2011 DS, Ag 2011 WS, Isa NE Ag 2012WS	2012 WS	GS + historical GWAS	C 44K_indica	0.423923	1: S8_527441 S12_14104904 S3_13075253 2: S8_527441 S12_14104904 S3_13075253 3: S8_527441 S12_14104904 S3_13075253 4: S8_527441 S12_14104904 S3_13075253 5: S8_527441 S12_14104904 S3_13075253
FLW	8	C	B Isabela	NE, Isa, Ag	2011 all, 2012 WS	Isa NE 2011 DS, Ag 2011 WS, Isa NE Ag 2012WS	2012 WS	GS + historical GWAS	D 44K_TRJ	0.261024	1: S1_27559237 S4_6974032 S9_18690563 2: S1_27559237 S4_6974032 S9_18690563 3: S1_27559237 S4_6974032 S9_18690563 4: S1_27559237 S4_6974032 S9_18690563 5: S1_27559237 S4_6974032 S9_18690563
FLW	5	C	B Isabela	NE, Isa, LB, Ag	2011 all, 2012 WS	Isa NE 2011DS, Ag 2011WS, NE Isa Ag LB 2012WS	2012 WS	GS + de novo GWAS	A RYT 2012 DS	0.584836	1: S3_1269941 S3_995095 S3_248339 2: S3_1269941 S3_964681 S3_234929 3: S3_1269941 S3_995095 S3_409846 4: S3_1269941 S3_995095 S3_1935861 5: S3_1269941 S3_565311 S3_484323	7.34496e-10	9.13401
FLW	A 4	B	C IRRI	NE, Isa, LB, Ag	2011-2012 all, no 2012 DS Isa	Isa NE 2011DS, NE LB 2012DS, Isa NE LB 2012WS	2012 WS	GS + de novo GWAS	A RYT 2012 DS	0.42785	1: S3_1269941 S3_995095 S3_248339 2: S3_1269941 S3_964681 S3_234929 3: S3_1269941 S3_995095 S3_409846 4: S3_1269941 S3_995095 S3_1935861 5: S3_1269941 S3_565311 S3_484323	7.34496e-10	9.13401
FLW	A 4	B	C IRRI	NE, Isa, LB, Ag	2011-2012 all, no 2012 DS Isa	Isa NE 2011DS, NE LB 2012DS, Isa NE LB 2012WS	2012 WS	GS + de novo GWAS	A RYT 2012 WS	0.418926	1: S3_1269941 S3_608927 S3_248339 2: S3_1269941 S3_985094 S3_404126 3: S3_1269941 S3_984915 S3_473989 4: S3_1269941 S3_953308 S3_443301 5: S3_1269941 S3_608927 S3_404126	1.46329e-05	4.83467
FLW	A 4	B	C IRRI	NE, Isa, LB, Ag	2011-2012 all, no 2012 DS Isa	Isa NE 2011DS, NE LB 2012DS, Isa NE LB 2012WS	2012 WS	GS + de novo GWAS	B VP_data	0.380831	1: S3_620039 S3_1165376 S3_404126 2: S3_179174 S3_1269941 S3_545581 3: S3_1269941 S3_345464 S3_963933 4: S3_179174 S3_1269941 S3_715299 5: S3_1269941 S3_620039 S3_345464	5.10572e-05	4.29194
FLW	A 4	B	C IRRI	NE, Isa, LB, Ag	2011-2012 all, no 2012 DS Isa	Isa NE 2011DS, NE LB 2012DS, Isa NE LB 2012WS	2012 WS	RF	C	0.361328
FLW	A 4	B	C IRRI	NE, Isa, LB, Ag	2011-2012 all, no 2012 DS Isa	Isa NE 2011DS, NE LB 2012DS, Isa NE LB 2012WS	2012 WS	GS + historical GWAS	E 44K_all	0.23029	1: S6_9652192 S3_13075253 S3_3767014 2: S6_9652192 S3_13075253 S3_3767014 3: S6_9652192 S3_13075253 S3_3767014 4: S6_9652192 S3_13075253 S3_3767014 5: S6_9652192 S3_13075253 S3_3767014
FLW	A 4	B	C IRRI	NE, Isa, LB, Ag	2011-2012 all, no 2012 DS Isa	Isa NE 2011DS, NE LB 2012DS, Isa NE LB 2012WS	2012 WS	GS + historical GWAS	E 44K_indica	0.224911	1: S8_527441 S12_14104904 S3_13075253 2: S8_527441 S12_14104904 S3_13075253 3: S8_527441 S12_14104904 S3_13075253 4: S8_527441 S12_14104904 S3_13075253 5: S8_527441 S12_14104904 S3_13075253
FLW	A 4	B	C IRRI	NE, Isa, LB, Ag	2011-2012 all, no 2012 DS Isa	Isa NE 2011DS, NE LB 2012DS, Isa NE LB 2012WS	2012 WS	rrBLUP	D	0.221455
FLW	A 4	B	C IRRI	NE, Isa, LB, Ag	2011-2012 all, no 2012 DS Isa	Isa NE 2011DS, NE LB 2012DS, Isa NE LB 2012WS	2012 WS	GS + historical GWAS	F 44K_TRJ	0.0669883	1: S1_27559237 S4_6974032 S9_18690563 2: S1_27559237 S4_6974032 S9_18690563 3: S1_27559237 S4_6974032 S9_18690563 4: S1_27559237 S4_6974032 S9_18690563 5: S1_27559237 S4_6974032 S9_18690563
FLW	A 5	B	C IRRI	NE, Isa, LB, Ag	2011-2012 all, no 2012 DS Isa	Isa NE 2011DS, Ag 2011WS, Ag LB NE 2012DS, NE Isa, Ag, LB 2012WS	2012 WS	GS + de novo GWAS	A RYT 2012 DS	0.408393	1: S3_1269941 S3_995095 S3_248339 2: S3_1269941 S3_964681 S3_234929 3: S3_1269941 S3_995095 S3_409846 4: S3_1269941 S3_995095 S3_1935861 5: S3_1269941 S3_565311 S3_484323	7.34496e-10	9.13401
FLW	4	B	D NE	NE, Isa, LB, Ag	2011-2012 all, no 2012 DS Isa	Isa NE 2011DS, NE LB 2012DS, Isa NE LB 2012WS	2012 WS	GS + de novo GWAS	A RYT 2012 DS	0.361107	1: S3_1269941 S3_995095 S3_248339 2: S3_1269941 S3_964681 S3_234929 3: S3_1269941 S3_995095 S3_409846 4: S3_1269941 S3_995095 S3_1935861 5: S3_1269941 S3_565311 S3_484323	7.34496e-10	9.13401
FLW	4	B	D NE	NE, Isa, LB, Ag	2011-2012 all, no 2012 DS Isa	Isa NE 2011DS, NE LB 2012DS, Isa NE LB 2012WS	2012 WS	GS + de novo GWAS	A RYT 2012 WS	0.339214	1: S3_1269941 S3_608927 S3_248339 2: S3_1269941 S3_985094 S3_404126 3: S3_1269941 S3_984915 S3_473989 4: S3_1269941 S3_953308 S3_443301 5: S3_1269941 S3_608927 S3_404126	1.46329e-05	4.83467
FLW	4	B	D NE	NE, Isa, LB, Ag	2011-2012 all, no 2012 DS Isa	Isa NE 2011DS, NE LB 2012DS, Isa NE LB 2012WS	2012 WS	RF	B	0.296097
FLW	4	B	D NE	NE, Isa, LB, Ag	2011-2012 all, no 2012 DS Isa	Isa NE 2011DS, NE LB 2012DS, Isa NE LB 2012WS	2012 WS	GS + de novo GWAS	B VP_data	0.259855	1: S3_732890 S3_1025736 S3_409846 2: S3_732890 S6_23990102 S3_345464 3: S3_1269941 S8_7761891 S3_886522 4: S2_17516068 S6_7134308 S3_732890 5: S3_732890 S3_1269941 S3_409846	0.00213001	2.67162
FLW	4	B	D NE	NE, Isa, LB, Ag	2011-2012 all, no 2012 DS Isa	Isa NE 2011DS, NE LB 2012DS, Isa NE LB 2012WS	2012 WS	rrBLUP	C	0.155465
FLW	4	B	D NE	NE, Isa, LB, Ag	2011-2012 all, no 2012 DS Isa	Isa NE 2011DS, NE LB 2012DS, Isa NE LB 2012WS	2012 WS	GS + historical GWAS	C 44K_all	0.151245	1: S6_9652192 S3_13075253 S3_3767014 2: S6_9652192 S3_13075253 S3_3767014 3: S6_9652192 S3_13075253 S3_3767014 4: S6_9652192 S3_13075253 S3_3767014 5: S6_9652192 S3_13075253 S3_3767014
FLW	4	B	D NE	NE, Isa, LB, Ag	2011-2012 all, no 2012 DS Isa	Isa NE 2011DS, NE LB 2012DS, Isa NE LB 2012WS	2012 WS	GS + historical GWAS	D 44K_indica	0.140478	1: S8_527441 S12_14104904 S3_13075253 2: S8_527441 S12_14104904 S3_13075253 3: S8_527441 S12_14104904 S3_13075253 4: S8_527441 S12_14104904 S3_13075253 5: S8_527441 S12_14104904 S3_13075253
FLW	4	B	D NE	NE, Isa, LB, Ag	2011-2012 all, no 2012 DS Isa	Isa NE 2011DS, NE LB 2012DS, Isa NE LB 2012WS	2012 WS	GS + historical GWAS	D 44K_TRJ	0.0670763	1: S1_27559237 S4_6974032 S9_18690563 2: S1_27559237 S4_6974032 S9_18690563 3: S1_27559237 S4_6974032 S9_18690563 4: S1_27559237 S4_6974032 S9_18690563 5: S1_27559237 S4_6974032 S9_18690563
FLW	5	C	D NE	NE, Isa, LB, Ag	2011 all, 2012 WS	Isa NE 2011DS, Ag 2011WS, NE Isa Ag LB 2012WS	2012 WS	GS + de novo GWAS	A RYT 2012 DS	0.32927	1: S3_1269941 S3_995095 S3_248339 2: S3_1269941 S3_964681 S3_234929 3: S3_1269941 S3_995095 S3_409846 4: S3_1269941 S3_995095 S3_1935861 5: S3_1269941 S3_565311 S3_484323	7.34496e-10	9.13401
FLW	A 3	C	E Midsayap	Bh, Mid, SL, Ag	2011 all, 2012 WS	Ag 2011WS, Bh Mid SL Ag 2012WS	2012 WS	RF	A	0.315799
FLW	A 3	C	E Midsayap	Bh, Mid, SL, Ag	2011 all, 2012 WS	Ag 2011WS, Bh Mid SL Ag 2012WS	2012 WS	GS + historical GWAS	ABC 44K_TRJ	0.216846	1: S1_27559237 S4_6974032 S9_18690563 2: S1_27559237 S4_6974032 S9_18690563 3: S1_27559237 S4_6974032 S9_18690563 4: S1_27559237 S4_6974032 S9_18690563 5: S1_27559237 S4_6974032 S9_18690563
FLW	A 3	C	E Midsayap	Bh, Mid, SL, Ag	2011 all, 2012 WS	Ag 2011WS, Bh Mid SL Ag 2012WS	2012 WS	GS + de novo GWAS	AB RYT 2012 DS	0.200164	1: S3_1269941 S3_995095 S3_248339 2: S3_1269941 S3_964681 S3_234929 3: S3_1269941 S3_995095 S3_409846 4: S3_1269941 S3_995095 S3_1935861 5: S3_1269941 S3_565311 S3_484323	7.34496e-10	9.13401
FLW	A 3	C	E Midsayap	Bh, Mid, SL, Ag	2011 all, 2012 WS	Ag 2011WS, Bh Mid SL Ag 2012WS	2012 WS	GS + de novo GWAS	CD VP_data	0.195463	1: S11_8268217 S11_10240594 S11_8539888 2: S9_22708591 S1_5621335 S11_8268217 3: S5_1503060 S4_6974005 S4_18497861 4: S9_21163848 S5_1503060 S4_14042116 5: S3_31781976 S5_28818156 S11_9705108	0.031626	1.49996
FLW	A 3	C	E Midsayap	Bh, Mid, SL, Ag	2011 all, 2012 WS	Ag 2011WS, Bh Mid SL Ag 2012WS	2012 WS	GS + historical GWAS	CD 44K_indica	0.194331	1: S8_527441 S12_14104904 S3_13075253 2: S8_527441 S12_14104904 S3_13075253 3: S8_527441 S12_14104904 S3_13075253 4: S8_527441 S12_14104904 S3_13075253 5: S8_527441 S12_14104904 S3_13075253
FLW	A 3	C	E Midsayap	Bh, Mid, SL, Ag	2011 all, 2012 WS	Ag 2011WS, Bh Mid SL Ag 2012WS	2012 WS	GS + de novo GWAS	AB RYT 2012 WS	0.18793	1: S3_1269941 S3_608927 S3_248339 2: S3_1269941 S3_985094 S3_404126 3: S3_1269941 S3_984915 S3_473989 4: S3_1269941 S3_953308 S3_443301 5: S3_1269941 S3_608927 S3_404126	1.46329e-05	4.83467
FLW	A 3	C	E Midsayap	Bh, Mid, SL, Ag	2011 all, 2012 WS	Ag 2011WS, Bh Mid SL Ag 2012WS	2012 WS	rrBLUP	BCD	0.170861
FLW	A 3	C	E Midsayap	Bh, Mid, SL, Ag	2011 all, 2012 WS	Ag 2011WS, Bh Mid SL Ag 2012WS	2012 WS	GS + historical GWAS	D 44K_all	0.167496	1: S6_9652192 S3_13075253 S3_3767014 2: S6_9652192 S3_13075253 S3_3767014 3: S6_9652192 S3_13075253 S3_3767014 4: S6_9652192 S3_13075253 S3_3767014 5: S6_9652192 S3_13075253 S3_3767014
FLW	B 2	C	F SL	Bh, Mid, SL	2011 all, 2012 WS	Bh SL Mid 2012 WS	2012 WS	GS + de novo GWAS	A RYT 2012 WS	0.0695122	1: S3_1269941 S3_608927 S3_248339 2: S3_1269941 S3_985094 S3_404126 3: S3_1269941 S3_984915 4: S3_1269941 S3_953308 S3_443301 5: S3_1269941 S3_608927 S3_404126	1.27647e-05	4.89399
FLW	B 2	C	F SL	Bh, Mid, SL	2011 all, 2012 WS	Bh SL Mid 2012 WS	2012 WS	GS + de novo GWAS	A VP_data	0.03	1: S12_2404196 S6_24313905 S6_25789799 2: S12_2404196 S6_24313905 S2_11184501 3: S5_2348689 S5_1503060 S2_10898035 4: S2_11184501 S4_34815411 S6_26505759 5: S6_25789799 S5_200063 S8_12013872	0.0138558	1.85837
FLW	B 2	C	F SL	Bh, Mid, SL	2011 all, 2012 WS	Bh SL Mid 2012 WS	2012 WS	rrBLUP	A	0.0247521
FLW	B 2	C	F SL	Bh, Mid, SL	2011 all, 2012 WS	Bh SL Mid 2012 WS	2012 WS	GS + historical GWAS	A 44K_TRJ	0.0136314	1: S1_27559237 S4_6974032 S9_18690563 2: S4_6974032 S9_18690563 3: S1_27559237 S4_6974032 S9_18690563 4: S1_27559237 S4_6974032 5: S1_27559237 S4_6974032 S9_18690563
FLW	B 2	C	F SL	Bh, Mid, SL	2011 all, 2012 WS	Bh SL Mid 2012 WS	2012 WS	GS + de novo GWAS	A RYT 2012 DS	0.0112711	1: S3_1269941 S3_995095 S3_248339 2: S3_1269941 S3_964681 S3_234929 3: S3_1269941 S3_995095 S3_409846 4: S3_1269941 S3_995095 S3_1935861 5: S3_1269941 S3_565311 S3_484323	7.34496e-10	9.13401
FLW	B 2	C	F SL	Bh, Mid, SL	2011 all, 2012 WS	Bh SL Mid 2012 WS	2012 WS	RF	A	-0.155935
FLW	B 2	C	F SL	Bh, Mid, SL	2011 all, 2012 WS	Bh SL Mid 2012 WS	2012 WS	GS + historical GWAS	B 44K_indica	-0.256822	1: S8_527441 S12_14104904 S3_13075253 2: S8_527441 S12_14104904 S3_13075253 3: S8_527441 S12_14104904 S3_13075253 4: S8_527441 S12_14104904 S3_13075253 5: S8_527441 S12_14104904 S3_13075253
FLW	B 2	C	F SL	Bh, Mid, SL	2011 all, 2012 WS	Bh SL Mid 2012 WS	2012 WS	GS + historical GWAS	B 44K_all	-0.340768	1: S6_9652192 S3_13075253 S3_3767014 2: S6_9652192 S3_13075253 S3_3767014 3: S6_9652192 S3_13075253 S3_3767014 4: S6_9652192 S3_13075253 S3_3767014 5: S6_9652192 S3_13075253 S3_3767014
FLW	A 3	C	F SL	Bh, Mid, SL, Ag	2011 all, 2012 WS	Ag 2011WS, Bh Mid SL Ag 2012WS	2012 WS	RF	A	0.0536545
PH	A 7	A	A IRRI	Bh, Mid, SL, Ag, LB	2011 all, 2012DS, no 2012 DS Isa	Ag 2012WS, LB Ag Bh 2012DS	2012 DS	rrBLUP	AB	0.45867
PH	A 7	A	A IRRI	Bh, Mid, SL, Ag, LB	2011 all, 2012DS, no 2012 DS Isa	Ag 2012WS, LB Ag Bh 2012DS	2012 DS	GS + de novo GWAS	ABC VP_data	0.448943	1: S3_30811689 S3_1269941 S3_31316463 2: S3_31861130 S9_19170215 S9_7969440 S3_1269941 3: S11_27133833 S2_575795 S3_30939270 S3_1269941 4: S3_964681 S3_1776157 S11_22478638 S3_1269941 5: S11_27133833 S1_20453014 S3_30690350 S3_1269941	0.00806725	2.09327
PH	A 7	A	A IRRI	Bh, Mid, SL, Ag, LB	2011 all, 2012DS, no 2012 DS Isa	Ag 2012WS, LB Ag Bh 2012DS	2012 DS	GS + historical GWAS	ABC 44K_TRJ	0.444265	1: S12_22131724 S12_17571707 S5_27059903 S1_27559237 2: S12_22131724 S12_17571707 S5_27059903 S1_27559237 3: S12_22131724 S12_17571707 S5_27059903 S1_27559237 4: S12_22131724 S12_17571707 S5_27059903 S1_27559237 5: S12_22131724 S12_17571707 S5_27059903 S1_27559237
PH	A 7	A	A IRRI	Bh, Mid, SL, Ag, LB	2011 all, 2012DS, no 2012 DS Isa	Ag 2012WS, LB Ag Bh 2012DS	2012 DS	GS + de novo GWAS	A RYT 2012 DS	0.439927	1: S3_6608709 S3_6499436 S6_27268485 S3_1269941 2: S1_37603528 S1_35300370 S3_6499436 S3_1269941 3: S3_1269941 S3_6566723 S3_6465294 4: S3_1269941 S8_26234733 S2_4865388 5: S3_6608709 S6_6923353 S3_1269941	0.000506784	3.29518
PH	A 7	A	A IRRI	Bh, Mid, SL, Ag, LB	2011 all, 2012DS, no 2012 DS Isa	Ag 2012WS, LB Ag Bh 2012DS	2012 DS	GS + historical GWAS	ABC 44K_indica	0.436095	1: S1_33058461 S12_869255 S1_38110477 S8_527441 2: S1_33058461 S12_869255 S1_38110477 S8_527441 3: S1_33058461 S12_869255 S1_38110477 S8_527441 4: S1_33058461 S12_869255 S1_38110477 S8_527441 5: S1_33058461 S12_869255 S1_38110477 S8_527441
PH	A 7	A	A IRRI	Bh, Mid, SL, Ag, LB	2011 all, 2012DS, no 2012 DS Isa	Ag 2012WS, LB Ag Bh 2012DS	2012 DS	GS + historical GWAS	BC 44K_all	0.416267	1: S1_33069643 S1_38110477 S1_38528125 S6_9652192 2: S1_33069643 S1_38110477 S1_38528125 S6_9652192 3: S1_33069643 S1_38110477 S1_38528125 S6_9652192 4: S1_33069643 S1_38110477 S1_38528125 S6_9652192 5: S1_33069643 S1_38110477 S1_38528125 S6_9652192
PH	A 7	A	A IRRI	Bh, Mid, SL, Ag, LB	2011 all, 2012DS, no 2012 DS Isa	Ag 2012WS, LB Ag Bh 2012DS	2012 DS	GS + de novo GWAS	C RYT 2012 WS	0.412488	1: S6_27325604 S1_37652768 S6_26589939 S3_1269941 2: S6_27325604 S6_25789832 S1_35088164 S3_1269941 3: S2_4862730 S2_966276 S6_27304283 S3_1269941 4: S2_5195018 S1_42137473 S9_16460737 S3_1269941 5: S2_2955300 S6_27325604 S8_27647453 S3_1269941	0.00242975	2.61444
PH	A 7	A	A IRRI	Bh, Mid, SL, Ag, LB	2011 all, 2012DS, no 2012 DS Isa	Ag 2012WS, LB Ag Bh 2012DS	2012 DS	RF	D	0.370894
PH	A 5	A	A IRRI	NE, Isa, LB, Ag	2011 all, 2012DS, no 2012 DS Isa	Isa NE 2011DS, Ag 2011WS, Ag LB NE 2012DS	2012 DS	rrBLUP	AB	0.440958
PH	A 7	A A	B Agusan	Bh, Mid, SL, Ag, LB	2011 all, 2012DS, no 2012 DS Isa	Ag 2012WS, LB Ag Bh 2012DS	2012 DS	rrBLUP	A	0.423129
PH	A 7	A A	B Agusan	Bh, Mid, SL, Ag, LB	2011 all, 2012DS, no 2012 DS Isa	Ag 2012WS, LB Ag Bh 2012DS	2012 DS	GS + historical GWAS	AB 44K_TRJ	0.419481	1: S12_22131724 S12_17571707 S5_27059903 S1_27559237 2: S12_22131724 S12_17571707 S5_27059903 S1_27559237 3: S12_22131724 S12_17571707 S5_27059903 S1_27559237 4: S12_22131724 S12_17571707 S5_27059903 S1_27559237 5: S12_22131724 S12_17571707 S5_27059903 S1_27559237
PH	A 7	A A	B Agusan	Bh, Mid, SL, Ag, LB	2011 all, 2012DS, no 2012 DS Isa	Ag 2012WS, LB Ag Bh 2012DS	2012 DS	GS + historical GWAS	B 44K_all	0.402256	1: S1_33069643 S1_38110477 S1_38528125 S6_9652192 2: S1_33069643 S1_38110477 S1_38528125 S6_9652192 3: S1_33069643 S1_38110477 S1_38528125 S6_9652192 4: S1_33069643 S1_38110477 S1_38528125 S6_9652192 5: S1_33069643 S1_38110477 S1_38528125 S6_9652192
PH	A 7	A A	B Agusan	Bh, Mid, SL, Ag, LB	2011 all, 2012DS, no 2012 DS Isa	Ag 2012WS, LB Ag Bh 2012DS	2012 DS	GS + historical GWAS	AB 44K_indica	0.399768	1: S1_33058461 S12_869255 S1_38110477 S8_527441 2: S1_33058461 S12_869255 S1_38110477 S8_527441 3: S1_33058461 S12_869255 S1_38110477 S8_527441 4: S1_33058461 S12_869255 S1_38110477 S8_527441 5: S1_33058461 S12_869255 S1_38110477 S8_527441
PH	A 7	A A	B Agusan	Bh, Mid, SL, Ag, LB	2011 all, 2012DS, no 2012 DS Isa	Ag 2012WS, LB Ag Bh 2012DS	2012 DS	GS + de novo GWAS	AB RYT 2012 DS	0.396563	1: S3_6608709 S3_6499436 S6_27268485 S3_1269941 2: S1_37603528 S1_35300370 S3_6499436 S3_1269941 3: S3_1269941 S3_6566723 S3_6465294 4: S3_1269941 S8_26234733 S2_4865388 5: S3_6608709 S6_6923353 S3_1269941	0.000563641	3.249
PH	A 7	A A	B Agusan	Bh, Mid, SL, Ag, LB	2011 all, 2012DS, no 2012 DS Isa	Ag 2012WS, LB Ag Bh 2012DS	2012 DS	GS + de novo GWAS	B RYT 2012 WS	0.384336	1: S6_27325604 S1_37652768 S6_26589939 S3_1269941 2: S6_27325604 S6_25789832 S1_35088164 S3_1269941 3: S2_4862730 S2_966276 S6_27304283 S3_1269941 4: S2_5195018 S1_42137473 S9_16460737 S3_1269941 5: S2_2955300 S6_27325604 S8_27647453 S3_1269941	0.00508396	2.2938
PH	A 7	A A	B Agusan	Bh, Mid, SL, Ag, LB	2011 all, 2012DS, no 2012 DS Isa	Ag 2012WS, LB Ag Bh 2012DS	2012 DS	GS + de novo GWAS	C VP_data	0.365275	1: S9_22503474 S6_27325604 S3_25554385 S3_858567 2: S9_22503474 S6_27325604 S1_35088164 S7_1500989 3: S3_25554385 S9_22503474 S6_27325604 S1_41899965 4: S11_19404470 S1_36165897 S3_16438463 S11_5992701 5: S4_18654995 S6_27268485 S4_13243861 S7_1500989	0.0022824	2.64161
PH	A 7	A A	B Agusan	Bh, Mid, SL, Ag, LB	2011 all, 2012DS, no 2012 DS Isa	Ag 2012WS, LB Ag Bh 2012DS	2012 DS	RF	B	0.351692
PH	A 3	A A	B Agusan	Bh, Mid, SL, Ag	2011 all, 2012DS, no 2012 DS Isa	Ag 2011 WS, Ag Bh 2012DS	2012 DS	rrBLUP	A	0.419524
PH	BC 1	A	B Bohol	all except V	2011 all, 2012DS, no 2012 DS Isa	Isa NE 2011DS, Ag 2011 WS, Ag Bh LB NE 2012DS	2012 DS	rrBLUP	A	0.390819
PH	BC 1	A	B Bohol	all except V	2011 all, 2012DS, no 2012 DS Isa	Isa NE 2011DS, Ag 2011 WS, Ag Bh LB NE 2012DS	2012 DS	GS + de novo GWAS	A VP_data	0.384492	1: S12_20273092 S3_268208 S4_20241388 2: S3_14095310 S4_18955785 S3_10115488 S6_1636637 3: S4_18955785 S1_41779793 S3_268208 S1_41899965 4: S2_5978494 S3_715299 S11_1927941 S11_5992701 5: S7_1511183 S7_1499764 S3_268208	0.0190697	1.71966
PH	BC 1	A	B Bohol	all except V	2011 all, 2012DS, no 2012 DS Isa	Isa NE 2011DS, Ag 2011 WS, Ag Bh LB NE 2012DS	2012 DS	GS + historical GWAS	B 44K_TRJ	0.381515	1: S12_22131724 S12_17571707 S5_27059903 S1_27559237 2: S12_22131724 S12_17571707 S5_27059903 S1_27559237 3: S12_22131724 S12_17571707 S5_27059903 S1_27559237 4: S12_22131724 S12_17571707 S5_27059903 S1_27559237 5: S12_22131724 S12_17571707 S5_27059903 S1_27559237
PH	BC 1	A	B Bohol	all except V	2011 all, 2012DS, no 2012 DS Isa	Isa NE 2011DS, Ag 2011 WS, Ag Bh LB NE 2012DS	2012 DS	GS + historical GWAS	A 44K_indica	0.369491	1: S1_33058461 S12_869255 S1_38110477 S8_527441 2: S1_33058461 S12_869255 S1_38110477 S8_527441 3: S1_33058461 S12_869255 S1_38110477 S8_527441 4: S1_33058461 S12_869255 S1_38110477 S8_527441 5: S1_33058461 S12_869255 S1_38110477 S8_527441
PH	BC 1	A	B Bohol	all except V	2011 all, 2012DS, no 2012 DS Isa	Isa NE 2011DS, Ag 2011 WS, Ag Bh LB NE 2012DS	2012 DS	GS + historical GWAS	A 44K_all	0.36092	1: S1_33069643 S1_38110477 S1_38528125 S6_9652192 2: S1_33069643 S1_38110477 S1_38528125 S6_9652192 3: S1_33069643 S1_38110477 S1_38528125 S6_9652192 4: S1_33069643 S1_38110477 S1_38528125 S6_9652192 5: S1_33069643 S1_38110477 S1_38528125 S6_9652192
PH	BC 1	A	B Bohol	all except V	2011 all, 2012DS, no 2012 DS Isa	Isa NE 2011DS, Ag 2011 WS, Ag Bh LB NE 2012DS	2012 DS	RF	A	0.35193
PH	BC 1	A	B Bohol	all except V	2011 all, 2012DS, no 2012 DS Isa	Isa NE 2011DS, Ag 2011 WS, Ag Bh LB NE 2012DS	2012 DS	GS + de novo GWAS	A RYT 2012 DS	0.347858	1: S3_6608709 S3_6499436 S6_27268485 S3_1269941 2: S1_37603528 S1_35300370 S3_6499436 S3_1269941 3: S3_1269941 S3_6566723 S3_6465294 4: S3_1269941 S8_26234733 S2_4865388 5: S3_6608709 S6_6923353 S3_1269941	0.000733596	3.13454
PH	BC 1	A	B Bohol	all except V	2011 all, 2012DS, no 2012 DS Isa	Isa NE 2011DS, Ag 2011 WS, Ag Bh LB NE 2012DS	2012 DS	GS + de novo GWAS	A RYT 2012 WS	0.340072	1: S6_27325604 S1_37652768 S6_26589939 S3_1269941 2: S6_27325604 S6_25789832 S1_35088164 S3_1269941 3: S2_4862730 S2_966276 S6_27304283 S3_1269941 4: S2_5195018 S1_42137473 S9_16460737 S3_1269941 5: S2_2955300 S6_27325604 S8_27647453 S3_1269941	0.00551273	2.25863
PH	A 3	D	B Bohol	Bh, Mid, SL, Ag	2011 DS, 2012 DS, no 2012 DS Isa	Bh Ag 2012DS	2012 DS	RF	A	0.389412
PH	A 5	A D	C NE	NE, Isa, LB, Ag	2011 DS, 2012 DS, no 2012 DS Isa	Isa NE 2011DS, NE Ag LB 2012 DS	2012 DS	rrBLUP	A	0.354873
PH	A 5	A D	C NE	NE, Isa, LB, Ag	2011 DS, 2012 DS, no 2012 DS Isa	Isa NE 2011DS, NE Ag LB 2012 DS	2012 DS	GS + historical GWAS	BC 44K_TRJ	0.345126	1: S12_22131724 S12_17571707 S5_27059903 S1_27559237 2: S12_22131724 S12_17571707 S5_27059903 S1_27559237 3: S12_22131724 S12_17571707 S5_27059903 S1_27559237 4: S12_22131724 S12_17571707 S5_27059903 S1_27559237 5: S12_22131724 S12_17571707 S5_27059903 S1_27559237
PH	A 5	A D	C NE	NE, Isa, LB, Ag	2011 DS, 2012 DS, no 2012 DS Isa	Isa NE 2011DS, NE Ag LB 2012 DS	2012 DS	GS + de novo GWAS	AB VP_data	0.341393	1: S3_1030333 S11_4806644 S3_444445 S3_1269941 2: S9_588610 S9_413734 S9_5850240 S3_1269941 3: S1_33835680 S9_7742899 S10_2244606 S3_1269941 4: S9_12738405 S9_413734 S9_2906964 S3_1269941 5: S3_30690350 S1_23944995 S11_3671501 S3_1269941	0.00727278	2.1383
PH	A 5	A D	C NE	NE, Isa, LB, Ag	2011 DS, 2012 DS, no 2012 DS Isa	Isa NE 2011DS, NE Ag LB 2012 DS	2012 DS	GS + historical GWAS	ABC 44K_indica	0.336191	1: S1_33058461 S12_869255 S1_38110477 S8_527441 2: S1_33058461 S12_869255 S1_38110477 S8_527441 3: S1_33058461 S12_869255 S1_38110477 S8_527441 4: S1_33058461 S12_869255 S1_38110477 S8_527441 5: S1_33058461 S12_869255 S1_38110477 S8_527441
PH	A 5	A D	C NE	NE, Isa, LB, Ag	2011 DS, 2012 DS, no 2012 DS Isa	Isa NE 2011DS, NE Ag LB 2012 DS	2012 DS	GS + de novo GWAS	ABC RYT 2012 WS	0.330606	1: S6_27325604 S1_37652768 S6_26589939 S3_1269941 2: S6_27325604 S6_25789832 S1_35088164 S3_1269941 3: S2_4862730 S2_966276 S6_27304283 S3_1269941 4: S2_5195018 S1_42137473 S9_16460737 S3_1269941 5: S2_2955300 S6_27325604 S8_27647453 S3_1269941	0.0024297	2.61445
PH	A 5	A D	C NE	NE, Isa, LB, Ag	2011 DS, 2012 DS, no 2012 DS Isa	Isa NE 2011DS, NE Ag LB 2012 DS	2012 DS	GS + de novo GWAS	ABC RYT 2012 DS	0.323753	1: S3_6608709 S3_6499436 S6_27268485 S3_1269941 2: S1_37603528 S1_35300370 S3_6499436 S3_1269941 3: S3_1269941 S3_6566723 S3_6465294 4: S3_1269941 S8_26234733 S2_4865388 5: S3_6608709 S6_6923353 S3_1269941	0.000506728	3.29523
PH	A 5	A D	C NE	NE, Isa, LB, Ag	2011 DS, 2012 DS, no 2012 DS Isa	Isa NE 2011DS, NE Ag LB 2012 DS	2012 DS	GS + historical GWAS	C 44K_all	0.321649	1: S1_33069643 S1_38110477 S1_38528125 S6_9652192 2: S1_33069643 S1_38110477 S1_38528125 S6_9652192 3: S1_33069643 S1_38110477 S1_38528125 S6_9652192 4: S1_33069643 S1_38110477 S1_38528125 S6_9652192 5: S1_33069643 S1_38110477 S1_38528125 S6_9652192
PH	A 5	A D	C NE	NE, Isa, LB, Ag	2011 DS, 2012 DS, no 2012 DS Isa	Isa NE 2011DS, NE Ag LB 2012 DS	2012 DS	RF	BC	0.316748
PH	BC 9	A A	D Isabela	NE, Isa	2011 all, 2012DS, no 2012 DS Isa	Isa NE 2011 DS, NE 2012 DS	2012 DS	GS + historical GWAS	A 44K_indica	0.0779013	1: S1_33058461 S12_869255 S1_38110477 S8_527441 2: S1_33058461 S12_869255 S1_38110477 S8_527441 3: S1_33058461 S12_869255 S1_38110477 S8_527441 4: S1_33058461 S12_869255 S1_38110477 S8_527441 5: S1_33058461 S12_869255 S1_38110477 S8_527441
PH	BC 9	A A	D Isabela	NE, Isa	2011 all, 2012DS, no 2012 DS Isa	Isa NE 2011 DS, NE 2012 DS	2012 DS	GS + de novo GWAS	A RYT 2012 WS	0.0453688	1: S6_27325604 S1_37652768 S6_26589939 S3_1269941 2: S6_27325604 S6_25789832 S1_35088164 S3_1269941 3: S2_4862730 S2_966276 S6_27304283 S3_1269941 4: S2_5195018 S1_42137473 S9_16460737 S3_1269941 5: S2_2955300 S6_27325604 S8_27647453 S3_1269941	0.00242975	2.61444
PH	BC 9	A A	D Isabela	NE, Isa	2011 all, 2012DS, no 2012 DS Isa	Isa NE 2011 DS, NE 2012 DS	2012 DS	GS + historical GWAS	AB 44K_all	0.0423593	1: S1_33069643 S1_38110477 S1_38528125 S6_9652192 2: S1_33069643 S1_38110477 S1_38528125 S6_9652192 3: S1_33069643 S1_38110477 S1_38528125 S6_9652192 4: S1_33069643 S1_38110477 S1_38528125 S6_9652192 5: S1_33069643 S1_38110477 S1_38528125 S6_9652192
PH	BC 9	A A	D Isabela	NE, Isa	2011 all, 2012DS, no 2012 DS Isa	Isa NE 2011 DS, NE 2012 DS	2012 DS	rrBLUP	C	0.0301814
PH	BC 9	A A	D Isabela	NE, Isa	2011 all, 2012DS, no 2012 DS Isa	Isa NE 2011 DS, NE 2012 DS	2012 DS	GS + de novo GWAS	ABC VP_data	0.029728	1: S5_772855 S12_16501841 S4_30889491 S3_1269941 2: S11_19295684 S6_23810590 S11_19508187 S11_2302368 3: S6_23619071 S11_19295684 S11_19508187 S5_28752931 4: S11_19295684 S8_18821023 S11_18751017 S1_11610095 5: S11_19393111 S11_19508187 S9_18669150 S3_1269941	0.00560497	2.25143
PH	BC 9	A A	D Isabela	NE, Isa	2011 all, 2012DS, no 2012 DS Isa	Isa NE 2011 DS, NE 2012 DS	2012 DS	GS + historical GWAS	C 44K_TRJ	0.017894	1: S12_22131724 S12_17571707 S5_27059903 S1_27559237 2: S12_22131724 S12_17571707 S5_27059903 S1_27559237 3: S12_22131724 S12_17571707 S5_27059903 S1_27559237 4: S12_22131724 S12_17571707 S5_27059903 S1_27559237 5: S12_22131724 S12_17571707 S5_27059903 S1_27559237
PH	BC 9	A A	D Isabela	NE, Isa	2011 all, 2012DS, no 2012 DS Isa	Isa NE 2011 DS, NE 2012 DS	2012 DS	RF	ABC	0.0166063
PH	BC 9	A A	D Isabela	NE, Isa	2011 all, 2012DS, no 2012 DS Isa	Isa NE 2011 DS, NE 2012 DS	2012 DS	GS + de novo GWAS	BC RYT 2012 DS	0.012385	1: S3_6608709 S3_6499436 S6_27268485 S3_1269941 2: S1_37603528 S1_35300370 S3_6499436 S3_1269941 3: S3_1269941 S3_6566723 S3_6465294 4: S3_1269941 S8_26234733 S2_4865388 5: S3_6608709 S6_6923353 S3_1269941	0.000811265	3.09084
PH	A 5	B F	D Isabela	NE, Isa, LB, Ag	2011 all, 2012 DS	Isa NE 2011DS, Ag 2011WS, Ag Isa LB NE 2012DS	2012 DS	GS + de novo GWAS	A RYT 2012 WS	0.0226827	1: S6_27325604 S1_37652768 S6_26589939 S3_1269941 2: S6_27325604 S6_25789832 S1_35088164 S3_1269941 3: S2_4862730 S2_966276 S6_27304283 S3_1269941 4: S2_5195018 S1_42137473 S9_16460737 S3_1269941 5: S2_2955300 S6_27325604 S8_27647453 S3_1269941	0.0045971	2.33752
PH	A 1	A G	A Midsayap	all except V	2011-2012 all	Isa NE 2011 DS, Ag 2011 WS, Ag Bh LB NE Isa 2012DS, Ag Bh Isa LB NE Mid SL 2012WS	2012 WS	rrBLUP	A	0.549176
PH	A 1	A G	A Midsayap	all except V	2011-2012 all	Isa NE 2011 DS, Ag 2011 WS, Ag Bh LB NE Isa 2012DS, Ag Bh Isa LB NE Mid SL 2012WS	2012 WS	GS + de novo GWAS	A VP_data	0.533547	1: S11_13077866 S3_18354773 S1_6299247 S11_8268217 2: S10_11009558 S11_13077866 S8_19354063 S9_22708591 3: S5_772855 S6_1402625 S11_9824148 S5_1503060 4: S10_11009558 S8_19354063 S11_12260487 S9_21163848 5: S11_13077866 S9_18872069 S3_20702897 S3_31781976	0.00419342	2.37743
PH	A 1	A G	A Midsayap	all except V	2011-2012 all	Isa NE 2011 DS, Ag 2011 WS, Ag Bh LB NE Isa 2012DS, Ag Bh Isa LB NE Mid SL 2012WS	2012 WS	GS + historical GWAS	A 44K_all	0.511761	1: S1_33069643 S1_38110477 S1_38528125 S6_9652192 2: S1_33069643 S1_38110477 S1_38528125 S6_9652192 3: S1_33069643 S1_38110477 S1_38528125 S6_9652192 4: S1_33069643 S1_38110477 S1_38528125 S6_9652192 5: S1_33069643 S1_38110477 S1_38528125 S6_9652192
PH	A 1	A G	A Midsayap	all except V	2011-2012 all	Isa NE 2011 DS, Ag 2011 WS, Ag Bh LB NE Isa 2012DS, Ag Bh Isa LB NE Mid SL 2012WS	2012 WS	GS + historical GWAS	A 44K_indica	0.498279	1: S1_33058461 S12_869255 S1_38110477 S8_527441 2: S1_33058461 S12_869255 S1_38110477 S8_527441 3: S1_33058461 S12_869255 S1_38110477 S8_527441 4: S1_33058461 S12_869255 S1_38110477 S8_527441 5: S1_33058461 S12_869255 S1_38110477 S8_527441
PH	A 1	A G	A Midsayap	all except V	2011-2012 all	Isa NE 2011 DS, Ag 2011 WS, Ag Bh LB NE Isa 2012DS, Ag Bh Isa LB NE Mid SL 2012WS	2012 WS	GS + historical GWAS	A 44K_TRJ	0.49633	1: S12_22131724 S12_17571707 S5_27059903 S1_27559237 2: S12_22131724 S12_17571707 S5_27059903 S1_27559237 3: S12_22131724 S12_17571707 S5_27059903 S1_27559237 4: S12_22131724 S12_17571707 S5_27059903 S1_27559237 5: S12_22131724 S12_17571707 S5_27059903 S1_27559237
PH	A 1	A G	A Midsayap	all except V	2011-2012 all	Isa NE 2011 DS, Ag 2011 WS, Ag Bh LB NE Isa 2012DS, Ag Bh Isa LB NE Mid SL 2012WS	2012 WS	GS + de novo GWAS	A RYT 2012 DS	0.448341	1: S3_6608709 S3_6499436 S6_27268485 S3_1269941 2: S1_37603528 S1_35300370 S3_6499436 S3_1269941 3: S3_1269941 S3_6566723 S3_6465294 4: S3_1269941 S8_26234733 S2_4865388 5: S3_6608709 S6_6923353 S3_1269941	0.000769428	3.11383
PH	A 1	A G	A Midsayap	all except V	2011-2012 all	Isa NE 2011 DS, Ag 2011 WS, Ag Bh LB NE Isa 2012DS, Ag Bh Isa LB NE Mid SL 2012WS	2012 WS	GS + de novo GWAS	B RYT 2012 WS	0.35834	1: S6_27325604 S1_37652768 S6_26589939 S3_1269941 2: S6_27325604 S6_25789832 S1_35088164 S3_1269941 3: S2_4862730 S2_966276 S6_27304283 S3_1269941 4: S2_5195018 S1_42137473 S9_16460737 S3_1269941 5: S2_2955300 S6_27325604 S8_27647453 S3_1269941	0.00574359	2.24082
PH	A 1	A G	A Midsayap	all except V	2011-2012 all	Isa NE 2011 DS, Ag 2011 WS, Ag Bh LB NE Isa 2012DS, Ag Bh Isa LB NE Mid SL 2012WS	2012 WS	RF	B	0.233821
PH	A 3	A C	A Midsayap	Bh, Mid, SL, Ag	2011 all, 2012 WS	Ag 2011WS, Bh Mid SL Ag 2012WS	2012 WS	rrBLUP	A	0.519151
PH	A 7	B B	B SL	Bh, Mid, SL, Ag, LB	2011-2012 all, no 2012 DS Isa	Ag 2012WS, LB Ag Bh 2012DS, LB, Bh, Mid, SL, Ag 2012WS	2012 WS	rrBLUP	A	0.53919
PH	A 7	B B	B SL	Bh, Mid, SL, Ag, LB	2011-2012 all, no 2012 DS Isa	Ag 2012WS, LB Ag Bh 2012DS, LB, Bh, Mid, SL, Ag 2012WS	2012 WS	GS + historical GWAS	A 44K_all	0.503444	1: S1_33069643 S1_38110477 S1_38528125 S6_9652192 2: S1_33069643 S1_38110477 S1_38528125 S6_9652192 3: S1_33069643 S1_38110477 S1_38528125 S6_9652192 4: S1_33069643 S1_38110477 S1_38528125 S6_9652192 5: S1_33069643 S1_38110477 S1_38528125 S6_9652192
PH	A 7	B B	B SL	Bh, Mid, SL, Ag, LB	2011-2012 all, no 2012 DS Isa	Ag 2012WS, LB Ag Bh 2012DS, LB, Bh, Mid, SL, Ag 2012WS	2012 WS	GS + de novo GWAS	AB RYT 2012 DS	0.486342	1: S3_6608709 S3_6499436 S6_27268485 S3_1269941 2: S1_37603528 S1_35300370 S3_6499436 S3_1269941 3: S3_1269941 S3_6566723 S3_6465294 4: S3_1269941 S8_26234733 S2_4865388 5: S3_6608709 S6_6923353 S3_1269941	0.000673697	3.17154
PH	A 7	B B	B SL	Bh, Mid, SL, Ag, LB	2011-2012 all, no 2012 DS Isa	Ag 2012WS, LB Ag Bh 2012DS, LB, Bh, Mid, SL, Ag 2012WS	2012 WS	GS + historical GWAS	AB 44K_indica	0.467388	1: S1_33058461 S12_869255 S1_38110477 S8_527441 2: S1_33058461 S12_869255 S1_38110477 S8_527441 3: S1_33058461 S12_869255 S1_38110477 S8_527441 4: S1_33058461 S12_869255 S1_38110477 S8_527441 5: S1_33058461 S12_869255 S1_38110477 S8_527441
PH	A 7	B B	B SL	Bh, Mid, SL, Ag, LB	2011-2012 all, no 2012 DS Isa	Ag 2012WS, LB Ag Bh 2012DS, LB, Bh, Mid, SL, Ag 2012WS	2012 WS	GS + historical GWAS	AB 44K_TRJ	0.442939	1: S12_22131724 S12_17571707 S5_27059903 S1_27559237 2: S12_22131724 S12_17571707 S5_27059903 S1_27559237 3: S12_22131724 S12_17571707 S5_27059903 S1_27559237 4: S12_22131724 S12_17571707 S5_27059903 S1_27559237 5: S12_22131724 S12_17571707 S5_27059903 S1_27559237
PH	A 7	B B	B SL	Bh, Mid, SL, Ag, LB	2011-2012 all, no 2012 DS Isa	Ag 2012WS, LB Ag Bh 2012DS, LB, Bh, Mid, SL, Ag 2012WS	2012 WS	GS + de novo GWAS	AB VP_data	0.423523	1: S11_27325527 S2_29241905 S6_28827880 S12_2404196 2: S6_871848 S6_9933643 S4_30889491 S12_2404196 3: S5_3209074 S7_22653076 S7_23408867 S5_2348689 4: S1_42274771 S1_41927380 S6_9933643 S2_11184501 5: S3_30750085 S3_31689683 S7_22825001 S6_25789799	0.00588658	2.23014
PH	A 7	B B	B SL	Bh, Mid, SL, Ag, LB	2011-2012 all, no 2012 DS Isa	Ag 2012WS, LB Ag Bh 2012DS, LB, Bh, Mid, SL, Ag 2012WS	2012 WS	GS + de novo GWAS	B RYT 2012 WS	0.372585	1: S6_27325604 S1_37652768 S6_26589939 S3_1269941 2: S6_27325604 S6_25789832 S1_35088164 S3_1269941 3: S2_4862730 S2_966276 S6_27304283 S3_1269941 4: S2_5195018 S1_42137473 S9_16460737 S3_1269941 5: S2_2955300 S6_27325604 S8_27647453 S3_1269941	0.005654	2.24764
PH	A 7	B B	B SL	Bh, Mid, SL, Ag, LB	2011-2012 all, no 2012 DS Isa	Ag 2012WS, LB Ag Bh 2012DS, LB, Bh, Mid, SL, Ag 2012WS	2012 WS	RF	C	0.116583
PH	A 3	B B	B SL	Bh, Mid, SL, Ag	2011-2012 all, no 2012 DS Isa	Ag 2011 WS, Ag Bh 2012DS, Bh Mid SL Ag 2012WS	2012 WS	rrBLUP	A	0.505616
PH	A 5	B B	C IRRI	NE, Isa, LB, Ag	2011-2012 all, no 2012 DS Isa	Isa NE 2011DS, Ag 2011WS, Ag LB NE 2012DS, NE Isa, Ag, LB 2012WS	2012 WS	rrBLUP		0.423675
PH	A 5	B B	C IRRI	NE, Isa, LB, Ag	2011-2012 all, no 2012 DS Isa	Isa NE 2011DS, Ag 2011WS, Ag LB NE 2012DS, NE Isa, Ag, LB 2012WS	2012 WS	GS + historical GWAS	44K_all	0.417635	1: S1_33069643 S1_38110477 S1_38528125 S6_9652192 2: S1_33069643 S1_38110477 S1_38528125 S6_9652192 3: S1_33069643 S1_38110477 S1_38528125 S6_9652192 4: S1_33069643 S1_38110477 S1_38528125 S6_9652192 5: S1_33069643 S1_38110477 S1_38528125 S6_9652192
PH	A 5	B B	C IRRI	NE, Isa, LB, Ag	2011-2012 all, no 2012 DS Isa	Isa NE 2011DS, Ag 2011WS, Ag LB NE 2012DS, NE Isa, Ag, LB 2012WS	2012 WS	GS + historical GWAS	44K_indica	0.410783	1: S1_33058461 S12_869255 S1_38110477 S8_527441 2: S1_33058461 S12_869255 S1_38110477 S8_527441 3: S1_33058461 S12_869255 S1_38110477 S8_527441 4: S1_33058461 S12_869255 S1_38110477 S8_527441 5: S1_33058461 S12_869255 S1_38110477 S8_527441
PH	A 5	B B	C IRRI	NE, Isa, LB, Ag	2011-2012 all, no 2012 DS Isa	Isa NE 2011DS, Ag 2011WS, Ag LB NE 2012DS, NE Isa, Ag, LB 2012WS	2012 WS	GS + historical GWAS	44K_TRJ	0.410087	1: S12_22131724 S12_17571707 S5_27059903 S1_27559237 2: S12_22131724 S12_17571707 S5_27059903 S1_27559237 3: S12_22131724 S12_17571707 S5_27059903 S1_27559237 4: S12_22131724 S12_17571707 S5_27059903 S1_27559237 5: S12_22131724 S12_17571707 S5_27059903 S1_27559237
PH	A 5	B B	C IRRI	NE, Isa, LB, Ag	2011-2012 all, no 2012 DS Isa	Isa NE 2011DS, Ag 2011WS, Ag LB NE 2012DS, NE Isa, Ag, LB 2012WS	2012 WS	GS + de novo GWAS	RYT 2012 DS	0.388371	1: S3_6608709 S3_6499436 S6_27268485 S3_1269941 2: S1_37603528 S1_35300370 S3_6499436 S3_1269941 3: S3_1269941 S3_6566723 S3_6465294 4: S3_1269941 S8_26234733 S2_4865388 5: S3_6608709 S6_6923353 S3_1269941	0.000768401	3.11441
PH	A 5	B B	C IRRI	NE, Isa, LB, Ag	2011-2012 all, no 2012 DS Isa	Isa NE 2011DS, Ag 2011WS, Ag LB NE 2012DS, NE Isa, Ag, LB 2012WS	2012 WS	RF		0.376777
PH	A 5	B B	C IRRI	NE, Isa, LB, Ag	2011-2012 all, no 2012 DS Isa	Isa NE 2011DS, Ag 2011WS, Ag LB NE 2012DS, NE Isa, Ag, LB 2012WS	2012 WS	GS + de novo GWAS	VP_data	0.374846	1: S6_26589939 S6_27268485 S3_25554385 S3_620039 2: S6_25881891 S1_33835680 S6_26589939 S3_179174 3: S1_33835680 S3_25554385 S6_26589939 S3_1269941 4: S1_42038186 S1_12700977 S11_20849789 S3_179174 5: S1_33835680 S3_22816003 S6_24530271 S3_1269941	0.00092422	3.03422
PH	A 5	B B	C IRRI	NE, Isa, LB, Ag	2011-2012 all, no 2012 DS Isa	Isa NE 2011DS, Ag 2011WS, Ag LB NE 2012DS, NE Isa, Ag, LB 2012WS	2012 WS	GS + de novo GWAS	RYT 2012 WS	0.35737	1: S6_27325604 S1_37652768 S6_26589939 S3_1269941 2: S6_27325604 S6_25789832 S1_35088164 S3_1269941 3: S2_4862730 S2_966276 S6_27304283 S3_1269941 4: S2_5195018 S1_42137473 S9_16460737 S3_1269941 5: S2_2955300 S6_27325604 S8_27647453 S3_1269941	0.00445231	2.35141
PH	A 5	B B	CD Agusan	NE, Isa, LB, Ag	2011-2012 all, no 2012 DS Isa	Isa NE 2011DS, Ag 2011WS, Ag LB NE 2012DS, NE Isa, Ag, LB 2012WS	2012 WS	RF	A	0.397311
PH	A 5	B B	CD Agusan	NE, Isa, LB, Ag	2011-2012 all, no 2012 DS Isa	Isa NE 2011DS, Ag 2011WS, Ag LB NE 2012DS, NE Isa, Ag, LB 2012WS	2012 WS	rrBLUP	A	0.358622
PH	A 5	B B	CD Agusan	NE, Isa, LB, Ag	2011-2012 all, no 2012 DS Isa	Isa NE 2011DS, Ag 2011WS, Ag LB NE 2012DS, NE Isa, Ag, LB 2012WS	2012 WS	GS + historical GWAS	A 44K_TRJ	0.357962	1: S12_22131724 S12_17571707 S5_27059903 S1_27559237 2: S12_22131724 S12_17571707 S5_27059903 S1_27559237 3: S12_22131724 S12_17571707 S5_27059903 S1_27559237 4: S12_22131724 S12_17571707 S5_27059903 S1_27559237 5: S12_22131724 S12_17571707 S5_27059903 S1_27559237
PH	A 5	B B	CD Agusan	NE, Isa, LB, Ag	2011-2012 all, no 2012 DS Isa	Isa NE 2011DS, Ag 2011WS, Ag LB NE 2012DS, NE Isa, Ag, LB 2012WS	2012 WS	GS + historical GWAS	A 44K_indica	0.352031	1: S1_33058461 S12_869255 S1_38110477 S8_527441 2: S1_33058461 S12_869255 S1_38110477 S8_527441 3: S1_33058461 S12_869255 S1_38110477 S8_527441 4: S1_33058461 S12_869255 S1_38110477 S8_527441 5: S1_33058461 S12_869255 S1_38110477 S8_527441
PH	A 5	B B	CD Agusan	NE, Isa, LB, Ag	2011-2012 all, no 2012 DS Isa	Isa NE 2011DS, Ag 2011WS, Ag LB NE 2012DS, NE Isa, Ag, LB 2012WS	2012 WS	GS + historical GWAS	AB 44K_all	0.345012	1: S1_33069643 S1_38110477 S1_38528125 S6_9652192 2: S1_33069643 S1_38110477 S1_38528125 S6_9652192 3: S1_33069643 S1_38110477 S1_38528125 S6_9652192 4: S1_33069643 S1_38110477 S1_38528125 S6_9652192 5: S1_33069643 S1_38110477 S1_38528125 S6_9652192
PH	A 5	B B	CD Agusan	NE, Isa, LB, Ag	2011-2012 all, no 2012 DS Isa	Isa NE 2011DS, Ag 2011WS, Ag LB NE 2012DS, NE Isa, Ag, LB 2012WS	2012 WS	GS + de novo GWAS	AB VP_data	0.341887	1: S12_20273092 S1_39543630 S4_20241388 S3_1269941 2: S11_25313379 S1_42038186 S6_1636637 S3_1269941 3: S1_41779793 S4_18955785 S1_42038186 S3_1269941 4: S3_3281069 S12_7418442 S3_715299 S3_1269941 5: S7_1511183 S7_1499764 S2_35127428 S3_1269941	0.01076	1.96819
PH	A 5	B B	CD Agusan	NE, Isa, LB, Ag	2011-2012 all, no 2012 DS Isa	Isa NE 2011DS, Ag 2011WS, Ag LB NE 2012DS, NE Isa, Ag, LB 2012WS	2012 WS	GS + de novo GWAS	BC RYT 2012 WS	0.313161	1: S6_27325604 S1_37652768 S6_26589939 S3_1269941 2: S6_27325604 S6_25789832 S1_35088164 S3_1269941 3: S2_4862730 S2_966276 S6_27304283 S3_1269941 4: S2_5195018 S1_42137473 S9_16460737 S3_1269941 5: S2_2955300 S6_27325604 S8_27647453 S3_1269941	0.0024297	2.61445
PH	A 5	B B	CD Agusan	NE, Isa, LB, Ag	2011-2012 all, no 2012 DS Isa	Isa NE 2011DS, Ag 2011WS, Ag LB NE 2012DS, NE Isa, Ag, LB 2012WS	2012 WS	GS + de novo GWAS	C RYT 2012 DS	0.305447	1: S3_6608709 S3_6499436 S6_27268485 S3_1269941 2: S1_37603528 S1_35300370 S3_6499436 S3_1269941 3: S3_1269941 S3_6566723 S3_6465294 4: S3_1269941 S8_26234733 S2_4865388 5: S3_6608709 S6_6923353 S3_1269941	0.000506728	3.29523
PH	A 3	B B	CD Agusan	Bh, Mid, SL, Ag	2011-2012 all, no 2012 DS Isa	Ag 2011 WS, Ag Bh 2012DS, Bh Mid SL Ag 2012WS	2012 WS	GS + historical GWAS	A 44K_TRJ	0.350408	1: S12_22131724 S12_17571707 S5_27059903 S1_27559237 2: S12_22131724 S12_17571707 S5_27059903 S1_27559237 3: S12_22131724 S12_17571707 S5_27059903 S1_27559237 4: S12_22131724 S12_17571707 S5_27059903 S1_27559237 5: S12_22131724 S12_17571707 S5_27059903 S1_27559237
PH	CD 2	C	D Bohol	Bh, Mid, SL	2011 all, 2012 WS	Bh SL Mid 2012 WS	2012 WS	rrBLUP	A	0.388336
PH	CD 2	C	D Bohol	Bh, Mid, SL	2011 all, 2012 WS	Bh SL Mid 2012 WS	2012 WS	GS + historical GWAS	AB 44K_indica	0.3336	1: S1_33058461 S12_869255 S1_38110477 S8_527441 2: S1_33058461 S12_869255 S1_38110477 S8_527441 3: S1_33058461 S12_869255 S1_38110477 S8_527441 4: S1_33058461 S12_869255 S1_38110477 S8_527441 5: S1_33058461 S12_869255 S1_38110477 S8_527441
PH	CD 2	C	D Bohol	Bh, Mid, SL	2011 all, 2012 WS	Bh SL Mid 2012 WS	2012 WS	GS + de novo GWAS	D RYT 2012 WS	0.314577	1: S6_27325604 S1_37652768 S6_26589939 2: S6_27325604 S6_25789832 S1_35088164 3: S2_4862730 S2_966276 S6_27304283 4: S2_5195018 S1_42137473 S9_16460737 5: S2_2955300 S6_27325604 S8_27647453	0.0032396	2.48951
PH	CD 2	C	D Bohol	Bh, Mid, SL	2011 all, 2012 WS	Bh SL Mid 2012 WS	2012 WS	GS + historical GWAS	BC 44K_TRJ	0.305123	1: S12_22131724 S12_17571707 S5_27059903 S1_27559237 2: S12_22131724 S12_17571707 S5_27059903 S1_27559237 3: S12_22131724 S12_17571707 S5_27059903 S1_27559237 4: S12_22131724 S12_17571707 S5_27059903 S1_27559237 5: S12_22131724 S12_17571707 S5_27059903 S1_27559237
PH	CD 2	C	D Bohol	Bh, Mid, SL	2011 all, 2012 WS	Bh SL Mid 2012 WS	2012 WS	GS + historical GWAS	CD 44K_all	0.298818	1: S1_33069643 S1_38110477 S1_38528125 S6_9652192 2: S1_33069643 S1_38110477 S1_38528125 S6_9652192 3: S1_33069643 S1_38110477 S1_38528125 S6_9652192 4: S1_33069643 S1_38110477 S6_9652192 5: S1_33069643 S1_38110477 S1_38528125 S6_9652192
PH	CD 2	C	D Bohol	Bh, Mid, SL	2011 all, 2012 WS	Bh SL Mid 2012 WS	2012 WS	RF	BC	0.292624
PH	CD 2	C	D Bohol	Bh, Mid, SL	2011 all, 2012 WS	Bh SL Mid 2012 WS	2012 WS	GS + de novo GWAS	D RYT 2012 DS	0.291029	1: S3_6608709 S3_6499436 S6_27268485 2: S1_37603528 S1_35300370 S3_6499436 3: S3_1269941 S3_6566723 S3_6465294 4: S3_1269941 S8_26234733 S2_4865388 5: S3_6608709 S6_6923353 S3_1269941	0.000553889	3.25658
PH	CD 2	C	D Bohol	Bh, Mid, SL	2011 all, 2012 WS	Bh SL Mid 2012 WS	2012 WS	GS + de novo GWAS	E VP_data	0.149681	1: S3_30732907 S6_28790367 S3_31397694 2: S9_21072915 S3_30732907 S3_31402112 3: S3_30690350 S3_31397694 S3_31615933 4: S2_2189633 S11_24127865 S9_12973500 5: S4_15873977 S6_28324476 S3_30690350	0.00261449	2.58261
PH	A 3	B	D Bohol	Bh, Mid, SL, Ag	2011-2012 all, no 2012 DS Isa	Ag 2011 WS, Ag Bh 2012DS, Bh Mid SL Ag 2012WS	2012 WS	GS + historical GWAS	AB 44K_indica	0.355398	1: S1_33058461 S12_869255 S1_38110477 S8_527441 2: S1_33058461 S12_869255 S1_38110477 S8_527441 3: S1_33058461 S12_869255 S1_38110477 S8_527441 4: S1_33058461 S12_869255 S1_38110477 S8_527441 5: S1_33058461 S12_869255 S1_38110477 S8_527441
PH	A 5	A B	E Isabela	NE, Isa, LB, Ag	2011-2012 all, no 2012 DS Isa	Isa NE 2011DS, Ag 2011WS, Ag LB NE 2012DS, NE Isa, Ag, LB 2012WS	2012 WS	GS + historical GWAS	AB 44K_TRJ	0.35883	1: S12_22131724 S12_17571707 S5_27059903 S1_27559237 2: S12_22131724 S12_17571707 S5_27059903 S1_27559237 3: S12_22131724 S12_17571707 S5_27059903 S1_27559237 4: S12_22131724 S12_17571707 S5_27059903 S1_27559237 5: S12_22131724 S12_17571707 S5_27059903 S1_27559237
PH	A 5	A B	E Isabela	NE, Isa, LB, Ag	2011-2012 all, no 2012 DS Isa	Isa NE 2011DS, Ag 2011WS, Ag LB NE 2012DS, NE Isa, Ag, LB 2012WS	2012 WS	rrBLUP	A	0.355891
PH	A 5	A B	E Isabela	NE, Isa, LB, Ag	2011-2012 all, no 2012 DS Isa	Isa NE 2011DS, Ag 2011WS, Ag LB NE 2012DS, NE Isa, Ag, LB 2012WS	2012 WS	GS + historical GWAS	AB 44K_indica	0.352165	1: S1_33058461 S12_869255 S1_38110477 S8_527441 2: S1_33058461 S12_869255 S1_38110477 S8_527441 3: S1_33058461 S12_869255 S1_38110477 S8_527441 4: S1_33058461 S12_869255 S1_38110477 S8_527441 5: S1_33058461 S12_869255 S1_38110477 S8_527441
PH	A 5	A B	E Isabela	NE, Isa, LB, Ag	2011-2012 all, no 2012 DS Isa	Isa NE 2011DS, Ag 2011WS, Ag LB NE 2012DS, NE Isa, Ag, LB 2012WS	2012 WS	RF	ABC	0.342515
PH	A 5	A B	E Isabela	NE, Isa, LB, Ag	2011-2012 all, no 2012 DS Isa	Isa NE 2011DS, Ag 2011WS, Ag LB NE 2012DS, NE Isa, Ag, LB 2012WS	2012 WS	GS + de novo GWAS	CD VP_data	0.334949	1: S5_1844366 S2_26919555 S2_27641775 S3_732890 2: S5_1844366 S2_27700389 S2_26919555 S3_1269941 3: S5_1910377 S2_27641775 S10_21587274 S3_1269941 4: S10_23117304 S2_25882700 S2_26754429 S3_1269941 5: S4_16470234 S6_28324476 S4_15721264 S3_1269941	0.000472754	3.32536
PH	A 5	A B	E Isabela	NE, Isa, LB, Ag	2011-2012 all, no 2012 DS Isa	Isa NE 2011DS, Ag 2011WS, Ag LB NE 2012DS, NE Isa, Ag, LB 2012WS	2012 WS	GS + historical GWAS	BCD 44K_all	0.325918	1: S1_33069643 S1_38110477 S1_38528125 S6_9652192 2: S1_33069643 S1_38110477 S1_38528125 S6_9652192 3: S1_33069643 S1_38110477 S1_38528125 S6_9652192 4: S1_33069643 S1_38110477 S1_38528125 S6_9652192 5: S1_33069643 S1_38110477 S1_38528125 S6_9652192
PH	A 5	A B	E Isabela	NE, Isa, LB, Ag	2011-2012 all, no 2012 DS Isa	Isa NE 2011DS, Ag 2011WS, Ag LB NE 2012DS, NE Isa, Ag, LB 2012WS	2012 WS	GS + de novo GWAS	D RYT 2012 DS	0.303393	1: S3_6608709 S3_6499436 S6_27268485 S3_1269941 2: S1_37603528 S1_35300370 S3_6499436 S3_1269941 3: S3_1269941 S3_6566723 S3_6465294 4: S3_1269941 S8_26234733 S2_4865388 5: S3_6608709 S6_6923353 S3_1269941	0.00051839	3.28534
PH	A 5	A B	E Isabela	NE, Isa, LB, Ag	2011-2012 all, no 2012 DS Isa	Isa NE 2011DS, Ag 2011WS, Ag LB NE 2012DS, NE Isa, Ag, LB 2012WS	2012 WS	GS + de novo GWAS	E RYT 2012 WS	0.232756	1: S6_27325604 S1_37652768 S6_26589939 S3_1269941 2: S6_27325604 S6_25789832 S1_35088164 S3_1269941 3: S2_4862730 S2_966276 S6_27304283 S3_1269941 4: S2_5195018 S1_42137473 S9_16460737 S3_1269941 5: S2_2955300 S6_27325604 S8_27647453 S3_1269941	0.00319036	2.49616
PH	A 5	C E	F NE	NE, Isa, LB, Ag	2011 WS, 2012 WS	Ag 2012WS, NE Isa Ag LB 2012WS	2012 WS	GS + historical GWAS	44K_TRJ	0.329362	1: S12_22131724 S12_17571707 S5_27059903 S1_27559237 2: S12_22131724 S12_17571707 S5_27059903 S1_27559237 3: S12_22131724 S12_17571707 S5_27059903 S1_27559237 4: S12_22131724 S12_17571707 S5_27059903 S1_27559237 5: S12_22131724 S12_17571707 S5_27059903 S1_27559237
PH	A 5	C E	F NE	NE, Isa, LB, Ag	2011 WS, 2012 WS	Ag 2012WS, NE Isa Ag LB 2012WS	2012 WS	GS + de novo GWAS	RYT 2012 DS	0.322051	1: S3_6608709 S3_6499436 S6_27268485 S3_1269941 2: S1_37603528 S1_35300370 S3_6499436 S3_1269941 3: S3_1269941 S3_6566723 S3_6465294 4: S3_1269941 S8_26234733 S2_4865388 5: S3_6608709 S6_6923353 S3_1269941	0.000769428	3.11383
PH	A 5	C E	F NE	NE, Isa, LB, Ag	2011 WS, 2012 WS	Ag 2012WS, NE Isa Ag LB 2012WS	2012 WS	rrBLUP		0.32085
PH	A 5	C E	F NE	NE, Isa, LB, Ag	2011 WS, 2012 WS	Ag 2012WS, NE Isa Ag LB 2012WS	2012 WS	GS + historical GWAS	44K_indica	0.318529	1: S1_33058461 S12_869255 S1_38110477 S8_527441 2: S1_33058461 S12_869255 S1_38110477 S8_527441 3: S1_33058461 S12_869255 S1_38110477 S8_527441 4: S1_33058461 S12_869255 S1_38110477 S8_527441 5: S1_33058461 S12_869255 S1_38110477 S8_527441
PH	A 5	C E	F NE	NE, Isa, LB, Ag	2011 WS, 2012 WS	Ag 2012WS, NE Isa Ag LB 2012WS	2012 WS	GS + historical GWAS	44K_all	0.302595	1: S1_33069643 S1_38110477 S1_38528125 S6_9652192 2: S1_33069643 S1_38110477 S1_38528125 S6_9652192 3: S1_33069643 S1_38110477 S1_38528125 S6_9652192 4: S1_33069643 S1_38110477 S1_38528125 S6_9652192 5: S1_33069643 S1_38110477 S1_38528125 S6_9652192
PH	A 5	C E	F NE	NE, Isa, LB, Ag	2011 WS, 2012 WS	Ag 2012WS, NE Isa Ag LB 2012WS	2012 WS	GS + de novo GWAS	RYT 2012 WS	0.292538	1: S6_27325604 S1_37652768 S6_26589939 S3_1269941 2: S6_27325604 S6_25789832 S1_35088164 S3_1269941 3: S2_4862730 S2_966276 S6_27304283 S3_1269941 4: S2_5195018 S1_42137473 S9_16460737 S3_1269941 5: S2_2955300 S6_27325604 S8_27647453 S3_1269941	0.00494185	2.30611
PH	A 5	C E	F NE	NE, Isa, LB, Ag	2011 WS, 2012 WS	Ag 2012WS, NE Isa Ag LB 2012WS	2012 WS	GS + de novo GWAS	VP_data	0.282473	1: S12_20273092 S1_39543630 S6_6930493 S3_732890 2: S6_1636637 S1_41374168 S11_25313379 S3_732890 3: S1_41899965 S4_18955785 S3_268208 S3_1269941 4: S2_7501819 S12_7418442 S11_5992701 S2_17516068 5: S7_1511183 S7_1499764 S6_3056545 S3_732890	0.0129441	1.88793
PH	A 5	C E	F NE	NE, Isa, LB, Ag	2011 WS, 2012 WS	Ag 2012WS, NE Isa Ag LB 2012WS	2012 WS	RF		0.188901
YLD	BC 6	D	A Agusan	VP site only	2011 DS, 2012 DS, no 2012 DS Isa	Ag 2012DS	2012 DS	GS + de novo GWAS	RYT 2012 WS	0.314893	1: S11_10970936 S11_8723038 S6_25107930 S3_1269941 2: S11_10970936 S10_2686002 S11_8718034 S3_1269941 3: S10_11830527 S11_10970936 S10_13351988 S3_1269941 4: S11_10970936 S11_8723038 S10_11830527 S3_1269941 5: S5_198310 S10_11830527 S6_25107930 S3_1269941	0.0028265	2.54875
YLD	BC 6	D	A Agusan	VP site only	2011 DS, 2012 DS, no 2012 DS Isa	Ag 2012DS	2012 DS	rrBLUP		0.257891
YLD	BC 6	D	A Agusan	VP site only	2011 DS, 2012 DS, no 2012 DS Isa	Ag 2012DS	2012 DS	GS + de novo GWAS	RYT 2012 DS	0.239021	1: S6_599067 S2_5422594 S1_33227399 S3_1269941 2: S3_995095 S1_32938077 S5_29099098 S3_1269941 3: S2_5593475 S1_32938077 S2_21619373 S3_1269941 4: S9_12418084 S9_14599107 S6_642604 S3_1269941 5: S6_3325883 S6_4341204 S1_11111920 S3_1269941	0.0176261	1.75384
YLD	BC 6	D	A Agusan	VP site only	2011 DS, 2012 DS, no 2012 DS Isa	Ag 2012DS	2012 DS	GS + de novo GWAS	VP_data	0.163443	1: S8_3803251 S8_4046281 S2_34604161 S3_858567 2: S2_35127428 S2_16569226 S4_27938661 S7_1500989 3: S2_35127428 S5_26861352 S2_34604161 S1_41899965 4: S11_2427744 S4_31776939 S3_6377974 S11_5992701 5: S1_40925751 S3_4861663 S8_7498111 S7_1500989	0.00810732	2.09112
YLD	A 3	A	A Agusan	Bh, Mid, SL, Ag	2011 all, 2012DS, no 2012 DS Isa	Ag 2011 WS, Ag Bh 2012DS	2012 DS	GS + de novo GWAS	VP_data	0.240944	1: S8_3803251 S8_4046281 S2_34604161 S3_858567 2: S2_35127428 S2_16569226 S4_27938661 S7_1500989 3: S2_35127428 S5_26861352 S2_34604161 S1_41899965 4: S11_2427744 S4_31776939 S3_6377974 S11_5992701 5: S1_40925751 S3_4861663 S8_7498111 S7_1500989	0.00810732	2.09112
YLD	A 5	A A	B NE	NE, Isa, LB, Ag	2011 all, 2012DS, no 2012 DS Isa	Isa NE 2011DS, Ag 2011WS, Ag LB NE 2012DS	2012 DS	rrBLUP	A	0.226771
YLD	A 5	A A	B NE	NE, Isa, LB, Ag	2011 all, 2012DS, no 2012 DS Isa	Isa NE 2011DS, Ag 2011WS, Ag LB NE 2012DS	2012 DS	GS + de novo GWAS	AB VP_data	0.216232	1: S2_33596559 S11_21260870 S1_8769753 S3_1269941 2: S6_20018502 S4_18912553 S5_26779976 S3_1269941 3: S9_12445651 S8_14162160 S11_21265484 S3_1269941 4: S9_10269585 S3_34122934 S11_21265484 S3_1269941 5: S2_32053737 S2_31845724 S2_33596559 S3_1269941	0.00680872	2.16693
YLD	A 5	A A	B NE	NE, Isa, LB, Ag	2011 all, 2012DS, no 2012 DS Isa	Isa NE 2011DS, Ag 2011WS, Ag LB NE 2012DS	2012 DS	GS + de novo GWAS	B RYT 2012 WS	0.156538	1: S11_10970936 S11_8723038 S6_25107930 S3_1269941 2: S11_10970936 S10_2686002 S11_8718034 S3_1269941 3: S10_11830527 S11_10970936 S10_13351988 S3_1269941 4: S11_10970936 S11_8723038 S10_11830527 S3_1269941 5: S5_198310 S10_11830527 S6_25107930 S3_1269941	0.00206828	2.68439
YLD	A 5	A A	B NE	NE, Isa, LB, Ag	2011 all, 2012DS, no 2012 DS Isa	Isa NE 2011DS, Ag 2011WS, Ag LB NE 2012DS	2012 DS	GS + de novo GWAS	C RYT 2012 DS	0.0896668	1: S6_599067 S2_5422594 S1_33227399 S3_1269941 2: S3_995095 S1_32938077 S5_29099098 S3_1269941 3: S2_5593475 S1_32938077 S2_21619373 S3_1269941 4: S9_12418084 S9_14599107 S6_642604 S3_1269941 5: S6_3325883 S6_4341204 S1_11111920 S3_1269941	0.0120615	1.9186
YLD	A 3	A A	C Bohol	Bh, Mid, SL, Ag	2011 all, 2012DS, no 2012 DS Isa	Ag 2011 WS, Ag Bh 2012DS	2012 DS	GS + de novo GWAS	VP_data	0.171678	1: S5_21662930 S2_730673 S11_18012213 S12_20273092 2: S5_22087707 S2_730673 S5_21080155 S6_1636637 3: S11_18012213 S5_22087707 S1_33211381 S1_41899965 4: S5_22409056 S5_21642881 S11_15735316 S11_5992701 5: S6_28817976 S2_655440 S10_4698938 S7_1511183	0.00699282	2.15535
YLD	A 3	A A	C Bohol	Bh, Mid, SL, Ag	2011 all, 2012DS, no 2012 DS Isa	Ag 2011 WS, Ag Bh 2012DS	2012 DS	rrBLUP		0.159062
YLD	A 3	A A	C Bohol	Bh, Mid, SL, Ag	2011 all, 2012DS, no 2012 DS Isa	Ag 2011 WS, Ag Bh 2012DS	2012 DS	GS + de novo GWAS	RYT 2012 DS	0.0884197	1: S6_599067 S2_5422594 S1_33227399 S3_1269941 2: S3_995095 S1_32938077 S5_29099098 S3_1269941 3: S2_5593475 S1_32938077 S2_21619373 S3_1269941 4: S9_12418084 S9_14599107 S6_642604 S3_1269941 5: S6_3325883 S6_4341204 S1_11111920 S3_1269941	0.0179244	1.74655
YLD	A 3	A A	C Bohol	Bh, Mid, SL, Ag	2011 all, 2012DS, no 2012 DS Isa	Ag 2011 WS, Ag Bh 2012DS	2012 DS	GS + de novo GWAS	RYT 2012 WS	0.0431998	1: S11_10970936 S11_8723038 S6_25107930 S3_1269941 2: S11_10970936 S10_2686002 S11_8718034 S3_1269941 3: S10_11830527 S11_10970936 S10_13351988 S3_1269941 4: S11_10970936 S11_8723038 S10_11830527 S3_1269941 5: S5_198310 S10_11830527 S6_25107930 S3_1269941	0.00346065	2.46084
YLD	A 5	A	C IRRI	NE, Isa, LB, Ag	2011 all, 2012DS, no 2012 DS Isa	Isa NE 2011DS, Ag 2011WS, Ag LB NE 2012DS	2012 DS	GS + de novo GWAS	A RYT 2012 WS	0.164793	1: S11_10970936 S11_8723038 S6_25107930 S3_1269941 2: S11_10970936 S10_2686002 S11_8718034 S3_1269941 3: S10_11830527 S11_10970936 S10_13351988 S3_1269941 4: S11_10970936 S11_8723038 S10_11830527 S3_1269941 5: S5_198310 S10_11830527 S6_25107930 S3_1269941	0.00346065	2.46084
YLD	A 5	A	C IRRI	NE, Isa, LB, Ag	2011 all, 2012DS, no 2012 DS Isa	Isa NE 2011DS, Ag 2011WS, Ag LB NE 2012DS	2012 DS	GS + de novo GWAS	AB VP_data	0.127756	1: S11_2662429 S4_32632534 S4_27511356 S3_1269941 2: S4_34609777 S5_27009340 S3_30717050 S3_1269941 3: S11_1688417 S2_20849527 S4_34427723 S3_1269941 4: S6_4761262 S4_916191 S5_1441662 S3_1269941 5: S4_33160543 S11_2662429 S4_33548719 S3_1269941	0.00389502	2.40949
YLD	A 5	A	C IRRI	NE, Isa, LB, Ag	2011 all, 2012DS, no 2012 DS Isa	Isa NE 2011DS, Ag 2011WS, Ag LB NE 2012DS	2012 DS	GS + de novo GWAS	BC RYT 2012 DS	0.105021	1: S6_599067 S2_5422594 S1_33227399 S3_1269941 2: S3_995095 S1_32938077 S5_29099098 S3_1269941 3: S2_5593475 S1_32938077 S2_21619373 S3_1269941 4: S9_12418084 S9_14599107 S6_642604 S3_1269941 5: S6_3325883 S6_4341204 S1_11111920 S3_1269941	0.0120616	1.9186
YLD	A 5	A	C IRRI	NE, Isa, LB, Ag	2011 all, 2012DS, no 2012 DS Isa	Isa NE 2011DS, Ag 2011WS, Ag LB NE 2012DS	2012 DS	rrBLUP	C	0.0862298
YLD	A 5	H	C Isabela	NE, Isa, LB, Ag	2011 DS, 2012 DS	Isa NE 2011 DS, Ag LB Isa NE 2012DS	2012 DS	rrBLUP		0.110216
YLD	A 5	H	C Isabela	NE, Isa, LB, Ag	2011 DS, 2012 DS	Isa NE 2011 DS, Ag LB Isa NE 2012DS	2012 DS	GS + de novo GWAS	RYT 2012 DS	0.104758	1: S6_599067 S2_5422594 S1_33227399 S3_1269941 2: S3_995095 S1_32938077 S5_29099098 S3_1269941 3: S2_5593475 S1_32938077 S2_21619373 S3_1269941 4: S9_12418084 S9_14599107 S6_642604 S3_1269941 5: S6_3325883 S6_4341204 S1_11111920 S3_1269941	0.0120616	1.9186
YLD	A 5	H	C Isabela	NE, Isa, LB, Ag	2011 DS, 2012 DS	Isa NE 2011 DS, Ag LB Isa NE 2012DS	2012 DS	GS + de novo GWAS	VP_data	0.102251	1: S7_28930423 S7_1162455 S7_962454 S3_1269941 2: S7_1185322 S4_1121933 S1_11454790 S11_2302368 3: S4_14456924 S4_16248914 S4_895221 S5_28752931 4: S11_19241269 S8_137560 S9_16261325 S1_11610095 5: S7_1185322 S8_6106708 S6_26130709 S3_1269941	0.00347703	2.45879
YLD	A 5	H	C Isabela	NE, Isa, LB, Ag	2011 DS, 2012 DS	Isa NE 2011 DS, Ag LB Isa NE 2012DS	2012 DS	GS + de novo GWAS	RYT 2012 WS	0.0739158	1: S11_10970936 S11_8723038 S6_25107930 S3_1269941 2: S11_10970936 S10_2686002 S11_8718034 S3_1269941 3: S10_11830527 S11_10970936 S10_13351988 S3_1269941 4: S11_10970936 S11_8723038 S10_11830527 S3_1269941 5: S5_198310 S10_11830527 S6_25107930 S3_1269941	0.00315729	2.50069
YLD	A 3	A C	A Midsayap	Bh, Mid, SL, Ag	2011 all, 2012 WS	Ag 2011WS, Bh Mid SL Ag 2012WS	2012 WS	GS + de novo GWAS	VP_data	0.499355	1: S3_30692397 S3_31047814 S9_10932575 S11_8268217 2: S8_2923463 S9_11879866 S2_3365131 S9_22708591 3: S5_1503060 S5_922122 S5_1475093 4: S11_20754118 S11_21011385 S6_28261565 S9_21163848 5: S4_14909115 S3_31351524 S4_1713971 S3_31781976	0.0119491	1.92267
YLD	A 3	A C	A Midsayap	Bh, Mid, SL, Ag	2011 all, 2012 WS	Ag 2011WS, Bh Mid SL Ag 2012WS	2012 WS	rrBLUP		0.478265
YLD	A 3	A C	A Midsayap	Bh, Mid, SL, Ag	2011 all, 2012 WS	Ag 2011WS, Bh Mid SL Ag 2012WS	2012 WS	GS + de novo GWAS	RYT 2012 WS	0.462464	1: S11_10970936 S11_8723038 S6_25107930 S3_1269941 2: S11_10970936 S10_2686002 S11_8718034 S3_1269941 3: S10_11830527 S11_10970936 S10_13351988 S3_1269941 4: S11_10970936 S11_8723038 S10_11830527 S3_1269941 5: S5_198310 S10_11830527 S6_25107930 S3_1269941	0.00316534	2.49958
YLD	A 3	A C	A Midsayap	Bh, Mid, SL, Ag	2011 all, 2012 WS	Ag 2011WS, Bh Mid SL Ag 2012WS	2012 WS	GS + de novo GWAS	RYT 2012 DS	0.453011	1: S6_599067 S2_5422594 S1_33227399 S3_1269941 2: S3_995095 S1_32938077 S5_29099098 S3_1269941 3: S2_5593475 S1_32938077 S2_21619373 S3_1269941 4: S9_12418084 S9_14599107 S6_642604 S3_1269941 5: S6_3325883 S6_4341204 S1_11111920 S3_1269941	0.0180301	1.744
YLD	A 8	A C	B Isabela	NE, Isa, Ag	2011 all, 2012 WS	Isa NE 2011 DS, Ag 2011 WS, Isa NE Ag 2012WS	2012 WS	rrBLUP	A	0.211793
YLD	A 8	A C	B Isabela	NE, Isa, Ag	2011 all, 2012 WS	Isa NE 2011 DS, Ag 2011 WS, Isa NE Ag 2012WS	2012 WS	GS + de novo GWAS	A RYT 2012 DS	0.193675	1: S6_599067 S2_5422594 S1_33227399 S3_1269941 2: S3_995095 S1_32938077 S5_29099098 S3_1269941 3: S2_5593475 S1_32938077 S2_21619373 S3_1269941 4: S9_12418084 S9_14599107 S6_642604 S3_1269941 5: S6_3325883 S6_4341204 S1_11111920 S3_1269941	0.0152538	1.81662
YLD	A 8	A C	B Isabela	NE, Isa, Ag	2011 all, 2012 WS	Isa NE 2011 DS, Ag 2011 WS, Isa NE Ag 2012WS	2012 WS	GS + de novo GWAS	B VP_data	0.176462	1: S11_20436179 S11_2839015 S11_2154669 S3_732890 2: S11_2154669 S1_1353195 S10_15057445 S3_1269941 3: S1_5809749 S6_879575 S11_2154669 S3_1269941 4: S11_2154669 S3_31159201 S3_30997811 S3_1269941 5: S10_706476 S10_1529735 S10_1478789 S3_1269941	0.0143547	1.843
YLD	A 8	A C	B Isabela	NE, Isa, Ag	2011 all, 2012 WS	Isa NE 2011 DS, Ag 2011 WS, Isa NE Ag 2012WS	2012 WS	GS + de novo GWAS	B RYT 2012 WS	0.158607	1: S11_10970936 S11_8723038 S6_25107930 S3_1269941 2: S11_10970936 S10_2686002 S11_8718034 S3_1269941 3: S10_11830527 S11_10970936 S10_13351988 S3_1269941 4: S11_10970936 S11_8723038 S10_11830527 S3_1269941 5: S5_198310 S10_11830527 S6_25107930 S3_1269941	0.00210759	2.67621
YLD	A 5	A C	B Isabela	NE, Isa, LB, Ag	2011 all, 2012 WS	Isa NE 2011DS, Ag 2011WS, NE Isa Ag LB 2012WS	2012 WS	GS + de novo GWAS	A RYT 2012 DS	0.203674	1: S6_599067 S2_5422594 S1_33227399 S3_1269941 2: S3_995095 S1_32938077 S5_29099098 S3_1269941 3: S2_5593475 S1_32938077 S2_21619373 S3_1269941 4: S9_12418084 S9_14599107 S6_642604 S3_1269941 5: S6_3325883 S6_4341204 S1_11111920 S3_1269941	0.0152538	1.81662
YLD	B 7	A C	BC Bohol	Bh, Mid, SL, Ag, LB	2011 all, 2012 WS	Ag 2012WS, LB, Bh, Mid, SL, Ag 2012WS	2012 WS	GS + de novo GWAS	RYT 2012 DS	0.252701	1: S6_599067 S2_5422594 S1_33227399 2: S3_995095 S1_32938077 S5_29099098 3: S2_5593475 S1_32938077 S2_21619373 4: S9_12418084 S9_14599107 S6_642604 5: S6_3325883 S6_4341204 S1_11111920	0.0160821	1.79366
YLD	B 7	A C	BC Bohol	Bh, Mid, SL, Ag, LB	2011 all, 2012 WS	Ag 2012WS, LB, Bh, Mid, SL, Ag 2012WS	2012 WS	rrBLUP		0.230839
YLD	B 7	A C	BC Bohol	Bh, Mid, SL, Ag, LB	2011 all, 2012 WS	Ag 2012WS, LB, Bh, Mid, SL, Ag 2012WS	2012 WS	GS + de novo GWAS	RYT 2012 WS	0.221802	1: S11_10970936 S11_8723038 S6_25107930 2: S11_10970936 S10_2686002 S11_8718034 3: S10_11830527 S11_10970936 S10_13351988 4: S11_10970936 S11_8723038 S10_11830527 5: S5_198310 S10_11830527 S6_25107930	0.00372496	2.42888
YLD	B 7	A C	BC Bohol	Bh, Mid, SL, Ag, LB	2011 all, 2012 WS	Ag 2012WS, LB, Bh, Mid, SL, Ag 2012WS	2012 WS	GS + de novo GWAS	VP_data	0.196181	1: S6_3260323 S3_31615933 S11_24625528 2: S3_30690350 S3_31397694 S3_31615933 3: S3_30690350 S3_31615933 S9_10792606 4: S3_31351524 S3_31526511 S9_10733198 5: S3_30690350 S2_2783449 S11_5992701	0.0063766	2.19541
YLD	A 3	A C	BC Bohol	Bh, Mid, SL, Ag	2011 all, 2012 WS	Ag 2011WS, Bh Mid SL Ag 2012WS	2012 WS	GS + de novo GWAS	RYT 2012 DS	0.246666	1: S6_599067 S2_5422594 S1_33227399 2: S3_995095 S1_32938077 S5_29099098 3: S2_5593475 S1_32938077 S2_21619373 4: S9_12418084 S9_14599107 S6_642604 5: S6_3325883 S6_4341204 S1_11111920	0.0160821	1.79366
YLD	A 6	E	BC NE	VP site only	2011 WS, 2012 WS	NE 2012WS	2012 WS	rrBLUP	A	0.256054
YLD	A 6	E	BC NE	VP site only	2011 WS, 2012 WS	NE 2012WS	2012 WS	GS + de novo GWAS	AB RYT 2012 WS	0.212517	1: S11_10970936 S11_8723038 S6_25107930 S3_1269941 2: S11_10970936 S10_2686002 S11_8718034 S3_1269941 3: S10_11830527 S11_10970936 S10_13351988 S3_1269941 4: S11_10970936 S11_8723038 S10_11830527 S3_1269941 5: S5_198310 S10_11830527 S6_25107930 S3_1269941	0.00316534	2.49958
YLD	A 6	E	BC NE	VP site only	2011 WS, 2012 WS	NE 2012WS	2012 WS	GS + de novo GWAS	B VP_data	0.144987	1: S11_21058206 S11_20119490 S6_26972425 S3_732890 2: S11_13204859 S11_14517806 S11_14229097 S3_732890 3: S11_20810857 S11_21058206 S4_17724388 S3_1269941 4: S6_626533 S6_131133 S4_27752944 S2_17516068 5: S11_20810857 S11_21058206 S11_18851389 S3_732890	0.00417421	2.37943
YLD	A 6	E	BC NE	VP site only	2011 WS, 2012 WS	NE 2012WS	2012 WS	GS + de novo GWAS	C RYT 2012 DS	0.0979424	1: S6_599067 S2_5422594 S1_33227399 S3_1269941 2: S3_995095 S1_32938077 S5_29099098 S3_1269941 3: S2_5593475 S1_32938077 S2_21619373 S3_1269941 4: S9_12418084 S9_14599107 S6_642604 S3_1269941 5: S6_3325883 S6_4341204 S1_11111920 S3_1269941	0.0164559	1.78368
YLD	A 5	B	BC NE	NE, Isa, LB, Ag	2011-2012 all, no 2012 DS Isa	Isa NE 2011DS, Ag 2011WS, Ag LB NE 2012DS, NE Isa, Ag, LB 2012WS	2012 WS	GS + de novo GWAS	AB RYT 2012 WS	0.156012	1: S11_10970936 S11_8723038 S6_25107930 S3_1269941 2: S11_10970936 S10_2686002 S11_8718034 S3_1269941 3: S10_11830527 S11_10970936 S10_13351988 S3_1269941 4: S11_10970936 S11_8723038 S10_11830527 S3_1269941 5: S5_198310 S10_11830527 S6_25107930 S3_1269941	0.0024789	2.60574
YLD	A 3	C	CD SL	Bh, Mid, SL, Ag	2011 all, 2012 WS	Ag 2011WS, Bh Mid SL Ag 2012WS	2012 WS	rrBLUP		0.293054
YLD	A 3	C	CD SL	Bh, Mid, SL, Ag	2011 all, 2012 WS	Ag 2011WS, Bh Mid SL Ag 2012WS	2012 WS	GS + de novo GWAS	VP_data	0.264876	1: S2_25504009 S1_3918687 S11_17119804 S12_2404196 2: S1_2267040 S9_12210483 S6_9933643 S12_2404196 3: S5_1441764 S5_922122 S7_23408867 S5_2348689 4: S6_400484 S1_42293715 S11_17027470 S2_11184501 5: S3_30750085 S7_23366165 S7_22825001 S6_25789799	0.00695352	2.1578
YLD	A 3	C	CD SL	Bh, Mid, SL, Ag	2011 all, 2012 WS	Ag 2011WS, Bh Mid SL Ag 2012WS	2012 WS	GS + de novo GWAS	RYT 2012 DS	0.262831	1: S6_599067 S2_5422594 S1_33227399 S3_1269941 2: S3_995095 S1_32938077 S5_29099098 S3_1269941 3: S2_5593475 S1_32938077 S2_21619373 S3_1269941 4: S9_12418084 S9_14599107 S6_642604 S3_1269941 5: S6_3325883 S6_4341204 S1_11111920 S3_1269941	0.0175232	1.75639
YLD	A 3	C	CD SL	Bh, Mid, SL, Ag	2011 all, 2012 WS	Ag 2011WS, Bh Mid SL Ag 2012WS	2012 WS	GS + de novo GWAS	RYT 2012 WS	0.228824	1: S11_10970936 S11_8723038 S6_25107930 S3_1269941 2: S11_10970936 S10_2686002 S11_8718034 S3_1269941 3: S10_11830527 S11_10970936 S10_13351988 S3_1269941 4: S11_10970936 S11_8723038 S10_11830527 S3_1269941 5: S5_198310 S10_11830527 S6_25107930 S3_1269941	0.00326818	2.48569
YLD	AB 4	G	DE IRRI	NE, Isa, LB, Ag	2011-2012 all	Isa NE 2011DS, NE LB Isa 2012DS, Isa NE LB 2012WS	2012 WS	GS + de novo GWAS	A RYT 2012 WS	0.132976	1: S11_10970936 S11_8723038 S6_25107930 S3_1269941 2: S11_10970936 S10_2686002 S11_8718034 S3_1269941 3: S10_11830527 S11_10970936 S10_13351988 S3_1269941 4: S11_10970936 S11_8723038 S10_11830527 S3_1269941 5: S5_198310 S10_11830527 S6_25107930 S3_1269941	0.00372496	2.42888
YLD	AB 4	G	DE IRRI	NE, Isa, LB, Ag	2011-2012 all	Isa NE 2011DS, NE LB Isa 2012DS, Isa NE LB 2012WS	2012 WS	GS + de novo GWAS	B RYT 2012 DS	0.0672237	1: S6_599067 S2_5422594 S1_33227399 S3_1269941 2: S3_995095 S1_32938077 S5_29099098 S3_1269941 3: S2_5593475 S1_32938077 S2_21619373 S3_1269941 4: S9_12418084 S9_14599107 S6_642604 S3_1269941 5: S6_3325883 S6_4341204 S1_11111920 S3_1269941	0.0152538	1.81662
YLD	AB 4	G	DE IRRI	NE, Isa, LB, Ag	2011-2012 all	Isa NE 2011DS, NE LB Isa 2012DS, Isa NE LB 2012WS	2012 WS	GS + de novo GWAS	B VP_data	0.0401519	1: S1_1869851 S1_4999183 S1_2057827 S3_620039 2: S4_28658233 S5_24926965 S5_25635563 S3_179174 3: S1_1877761 S4_29373807 S4_28899664 S3_1269941 4: S3_21403660 S9_7224741 S4_437073 S3_179174 5: S4_34283632 S5_22049802 S1_4174553 S3_1269941	0.00445777	2.35088
YLD	AB 4	G	DE IRRI	NE, Isa, LB, Ag	2011-2012 all	Isa NE 2011DS, NE LB Isa 2012DS, Isa NE LB 2012WS	2012 WS	rrBLUP	C	-0.0109375
YLD	A 5	C	DE IRRI	NE, Isa, LB, Ag	2011 all, 2012 WS	Isa NE 2011DS, Ag 2011WS, NE Isa Ag LB 2012WS	2012 WS	GS + de novo GWAS	A RYT 2012 WS	0.121802	1: S11_10970936 S11_8723038 S6_25107930 S3_1269941 2: S11_10970936 S10_2686002 S11_8718034 S3_1269941 3: S10_11830527 S11_10970936 S10_13351988 S3_1269941 4: S11_10970936 S11_8723038 S10_11830527 S3_1269941 5: S5_198310 S10_11830527 S6_25107930 S3_1269941	0.00372496	2.42888
YLD	A 3	AB C	E Agusan	Bh, Mid, SL, Ag	2011 all, 2012 WS	Ag 2011WS, Bh Mid SL Ag 2012WS	2012 WS	GS + de novo GWAS	RYT 2012 WS	0.467197	1: S11_10970936 S11_8723038 S6_25107930 S3_1269941 2: S11_10970936 S10_2686002 S11_8718034 S3_1269941 3: S10_11830527 S11_10970936 S10_13351988 S3_1269941 4: S11_10970936 S11_8723038 S10_11830527 S3_1269941 5: S5_198310 S10_11830527 S6_25107930 S3_1269941	0.00206828	2.68439
YLD	A 3	AB C	E Agusan	Bh, Mid, SL, Ag	2011 all, 2012 WS	Ag 2011WS, Bh Mid SL Ag 2012WS	2012 WS	GS + de novo GWAS	VP_data	0.457804	1: S1_37885072 S1_35546795 S8_24933690 S3_1269941 2: S1_37885072 S1_35546795 S4_511576 S3_1269941 3: S1_37885072 S4_511576 S4_498030 S3_1269941 4: S9_10897491 S1_37885072 S10_22762331 S3_1269941 5: S1_37885072 S1_36358947 S1_35641314 S3_1269941	0.0024128	2.61748
YLD	A 3	AB C	E Agusan	Bh, Mid, SL, Ag	2011 all, 2012 WS	Ag 2011WS, Bh Mid SL Ag 2012WS	2012 WS	GS + de novo GWAS	RYT 2012 DS	0.439872	1: S6_599067 S2_5422594 S1_33227399 S3_1269941 2: S3_995095 S1_32938077 S5_29099098 S3_1269941 3: S2_5593475 S1_32938077 S2_21619373 S3_1269941 4: S9_12418084 S9_14599107 S6_642604 S3_1269941 5: S6_3325883 S6_4341204 S1_11111920 S3_1269941	0.0120615	1.9186
YLD	A 3	AB C	E Agusan	Bh, Mid, SL, Ag	2011 all, 2012 WS	Ag 2011WS, Bh Mid SL Ag 2012WS	2012 WS	rrBLUP		0.372273

## Sheet: Table S4B ALL MET CV results
Trait	Table_S1B_row	Table_S1B_col	VP_site	Training_group	Training pop	Sites_by_Sesaons_IN_traing	Val_pop	Method	GWAS_used	Accuracy	fixed_SNPs	average_p_wald_corrected
FLW	A 1	A	A IRRI	all except V	2011 all, 2012DS, no 2012 DS Isa	Isa NE 2011DS, Ag 2011 WS, Ag Bh LB NE 2012DS	2012 DS	GS + de novo GWAS	A VP_data	0.58794	1: S3_1269941 S3_985094 S3_291153 2: S3_1269941 S3_980677 S3_345464 3: S3_1269941 S3_980677 S3_345464 4: S3_1269941 S3_985094 S3_1935861 5: S3_1269941 S3_980677 S3_345464	7.39808e-06
FLW	A 1	A	A IRRI	all except V	2011 all, 2012DS, no 2012 DS Isa	Isa NE 2011DS, Ag 2011 WS, Ag Bh LB NE 2012DS	2012 DS	GS + de novo GWAS	B RYT 2012 DS	0.574292	1: S3_1269941 S3_995095 S3_248339 2: S3_1269941 S3_964681 S3_234929 3: S3_1269941 S3_995095 S3_409846 4: S3_1269941 S3_995095 S3_1935861 5: S3_1269941 S3_565311 S3_484323	7.34496e-10
FLW	A 1	A	A IRRI	all except V	2011 all, 2012DS, no 2012 DS Isa	Isa NE 2011DS, Ag 2011 WS, Ag Bh LB NE 2012DS	2012 DS	GS + de novo GWAS	B RYT 2012 WS	0.573852	1: S3_1269941 S3_608927 S3_248339 2: S3_1269941 S3_985094 S3_404126 3: S3_1269941 S3_984915 S3_473989 4: S3_1269941 S3_953308 S3_443301 5: S3_1269941 S3_608927 S3_404126	1.46329e-05
FLW	A 1	A	A IRRI	all except V	2011 all, 2012DS, no 2012 DS Isa	Isa NE 2011DS, Ag 2011 WS, Ag Bh LB NE 2012DS	2012 DS	RF	C	0.523009
FLW	A 1	A	A IRRI	all except V	2011 all, 2012DS, no 2012 DS Isa	Isa NE 2011DS, Ag 2011 WS, Ag Bh LB NE 2012DS	2012 DS	rrBLUP	D	0.42545
FLW	A 1	A	A IRRI	all except V	2011 all, 2012DS, no 2012 DS Isa	Isa NE 2011DS, Ag 2011 WS, Ag Bh LB NE 2012DS	2012 DS	GS + historical GWAS	E 44K_all	0.420394	1: S6_9652192 S3_13075253 S3_3767014 2: S6_9652192 S3_13075253 S3_3767014 3: S6_9652192 S3_13075253 S3_3767014 4: S6_9652192 S3_13075253 S3_3767014 5: S6_9652192 S3_13075253 S3_3767014
FLW	A 1	A	A IRRI	all except V	2011 all, 2012DS, no 2012 DS Isa	Isa NE 2011DS, Ag 2011 WS, Ag Bh LB NE 2012DS	2012 DS	GS + historical GWAS	DE 44K_indica	0.416235	1: S8_527441 S12_14104904 S3_13075253 2: S8_527441 S12_14104904 S3_13075253 3: S8_527441 S12_14104904 S3_13075253 4: S8_527441 S12_14104904 S3_13075253 5: S8_527441 S12_14104904 S3_13075253
FLW	A 1	A	A IRRI	all except V	2011 all, 2012DS, no 2012 DS Isa	Isa NE 2011DS, Ag 2011 WS, Ag Bh LB NE 2012DS	2012 DS	GS + historical GWAS	F 44K_TRJ	0.385843	1: S1_27559237 S4_6974032 S9_18690563 2: S1_27559237 S4_6974032 S9_18690563 3: S1_27559237 S4_6974032 S9_18690563 4: S1_27559237 S4_6974032 S9_18690563 5: S1_27559237 S4_6974032 S9_18690563
FLW	A 1	D	A IRRI	all except V	2011 DS, 2012 DS, no 2012 DS Isa	Isa NE 2011 DS, Ag Bh LB NE 2012DS	2012 DS	GS + de novo GWAS	A VP_data	0.584126	1: S3_1269941 S3_985094 S3_291153 2: S3_1269941 S3_980677 S3_345464 3: S3_1269941 S3_980677 S3_345464 4: S3_1269941 S3_985094 S3_1935861 5: S3_1269941 S3_980677 S3_345464	7.39808e-06
FLW	A 1	D	A IRRI	all except V	2011 DS, 2012 DS, no 2012 DS Isa	Isa NE 2011 DS, Ag Bh LB NE 2012DS	2012 DS	GS + de novo GWAS	B RYT 2012 DS	0.570047	1: S3_1269941 S3_995095 S3_248339 2: S3_1269941 S3_964681 S3_234929 3: S3_1269941 S3_995095 S3_409846 4: S3_1269941 S3_995095 S3_1935861 5: S3_1269941 S3_565311 S3_484323	7.34496e-10
FLW	A 1	D	A IRRI	all except V	2011 DS, 2012 DS, no 2012 DS Isa	Isa NE 2011 DS, Ag Bh LB NE 2012DS	2012 DS	GS + de novo GWAS	B RYT 2012 WS	0.566305	1: S3_1269941 S3_608927 S3_248339 2: S3_1269941 S3_985094 S3_404126 3: S3_1269941 S3_984915 S3_473989 4: S3_1269941 S3_953308 S3_443301 5: S3_1269941 S3_608927 S3_404126	1.46329e-05
FLW	A 1	D	A IRRI	all except V	2011 DS, 2012 DS, no 2012 DS Isa	Isa NE 2011 DS, Ag Bh LB NE 2012DS	2012 DS	RF	C	0.50874
FLW	A 1	D	A IRRI	all except V	2011 DS, 2012 DS, no 2012 DS Isa	Isa NE 2011 DS, Ag Bh LB NE 2012DS	2012 DS	rrBLUP	D	0.41349
FLW	A 1	D	A IRRI	all except V	2011 DS, 2012 DS, no 2012 DS Isa	Isa NE 2011 DS, Ag Bh LB NE 2012DS	2012 DS	GS + historical GWAS	E 44K_all	0.406473	1: S6_9652192 S3_13075253 S3_3767014 2: S6_9652192 S3_13075253 S3_3767014 3: S6_9652192 S3_13075253 S3_3767014 4: S6_9652192 S3_13075253 S3_3767014 5: S6_9652192 S3_13075253 S3_3767014
FLW	A 1	D	A IRRI	all except V	2011 DS, 2012 DS, no 2012 DS Isa	Isa NE 2011 DS, Ag Bh LB NE 2012DS	2012 DS	GS + historical GWAS	DE 44K_indica	0.402516	1: S8_527441 S12_14104904 S3_13075253 2: S8_527441 S12_14104904 S3_13075253 3: S8_527441 S12_14104904 S3_13075253 4: S8_527441 S12_14104904 S3_13075253 5: S8_527441 S12_14104904 S3_13075253
FLW	A 1	D	A IRRI	all except V	2011 DS, 2012 DS, no 2012 DS Isa	Isa NE 2011 DS, Ag Bh LB NE 2012DS	2012 DS	GS + historical GWAS	F 44K_TRJ	0.383339	1: S1_27559237 S4_6974032 S9_18690563 2: S1_27559237 S4_6974032 S9_18690563 3: S1_27559237 S4_6974032 S9_18690563 4: S1_27559237 S4_6974032 S9_18690563 5: S1_27559237 S4_6974032 S9_18690563
FLW	A 1	F	A IRRI	all except V	2011 all, 2012 DS	Isa NE 2011DS, Ag 2011 WS, Ag Bh LB NE Isa 2012DS	2012 DS	GS + de novo GWAS	A VP_data	0.578422	1: S3_1269941 S3_985094 S3_291153 2: S3_1269941 S3_980677 S3_345464 3: S3_1269941 S3_980677 S3_345464 4: S3_1269941 S3_985094 S3_1935861 5: S3_1269941 S3_980677 S3_345464	7.39808e-06
FLW	A 1	F	A IRRI	all except V	2011 all, 2012 DS	Isa NE 2011DS, Ag 2011 WS, Ag Bh LB NE Isa 2012DS	2012 DS	GS + de novo GWAS	B RYT 2012 WS	0.563443	1: S3_1269941 S3_608927 S3_248339 2: S3_1269941 S3_985094 S3_404126 3: S3_1269941 S3_984915 S3_473989 4: S3_1269941 S3_953308 S3_443301 5: S3_1269941 S3_608927 S3_404126	1.46329e-05
FLW	A 1	F	A IRRI	all except V	2011 all, 2012 DS	Isa NE 2011DS, Ag 2011 WS, Ag Bh LB NE Isa 2012DS	2012 DS	GS + de novo GWAS	B RYT 2012 DS	0.56123	1: S3_1269941 S3_995095 S3_248339 2: S3_1269941 S3_964681 S3_234929 3: S3_1269941 S3_995095 S3_409846 4: S3_1269941 S3_995095 S3_1935861 5: S3_1269941 S3_565311 S3_484323	7.34496e-10
FLW	A 1	F	A IRRI	all except V	2011 all, 2012 DS	Isa NE 2011DS, Ag 2011 WS, Ag Bh LB NE Isa 2012DS	2012 DS	RF	C	0.51283
FLW	A 1	F	A IRRI	all except V	2011 all, 2012 DS	Isa NE 2011DS, Ag 2011 WS, Ag Bh LB NE Isa 2012DS	2012 DS	rrBLUP	D	0.415178
FLW	A 1	F	A IRRI	all except V	2011 all, 2012 DS	Isa NE 2011DS, Ag 2011 WS, Ag Bh LB NE Isa 2012DS	2012 DS	GS + historical GWAS	DE 44K_indica	0.411463	1: S8_527441 S12_14104904 S3_13075253 2: S8_527441 S12_14104904 S3_13075253 3: S8_527441 S12_14104904 S3_13075253 4: S8_527441 S12_14104904 S3_13075253 5: S8_527441 S12_14104904 S3_13075253
FLW	A 1	F	A IRRI	all except V	2011 all, 2012 DS	Isa NE 2011DS, Ag 2011 WS, Ag Bh LB NE Isa 2012DS	2012 DS	GS + historical GWAS	E 44K_all	0.410517	1: S6_9652192 S3_13075253 S3_3767014 2: S6_9652192 S3_13075253 S3_3767014 3: S6_9652192 S3_13075253 S3_3767014 4: S6_9652192 S3_13075253 S3_3767014 5: S6_9652192 S3_13075253 S3_3767014
FLW	A 1	F	A IRRI	all except V	2011 all, 2012 DS	Isa NE 2011DS, Ag 2011 WS, Ag Bh LB NE Isa 2012DS	2012 DS	GS + historical GWAS	F 44K_TRJ	0.336157	1: S1_27559237 S4_6974032 S9_18690563 2: S1_27559237 S4_6974032 S9_18690563 3: S1_27559237 S4_6974032 S9_18690563 4: S1_27559237 S4_6974032 S9_18690563 5: S1_27559237 S4_6974032 S9_18690563
FLW	A 1	H	A IRRI	all except V	2011 DS, 2012 DS	Isa NE 2011 DS, Ag Bh LB NE Isa 2012DS	2012 DS	GS + de novo GWAS	A VP_data	0.588612	1: S3_1269941 S3_985094 S3_291153 2: S3_1269941 S3_980677 S3_345464 3: S3_1269941 S3_980677 S3_345464 4: S3_1269941 S3_985094 S3_1935861 5: S3_1269941 S3_980677 S3_345464	7.39808e-06
FLW	A 1	H	A IRRI	all except V	2011 DS, 2012 DS	Isa NE 2011 DS, Ag Bh LB NE Isa 2012DS	2012 DS	GS + de novo GWAS	B RYT 2012 DS	0.573471	1: S3_1269941 S3_995095 S3_248339 2: S3_1269941 S3_964681 S3_234929 3: S3_1269941 S3_995095 S3_409846 4: S3_1269941 S3_995095 S3_1935861 5: S3_1269941 S3_565311 S3_484323	7.34496e-10
FLW	A 1	H	A IRRI	all except V	2011 DS, 2012 DS	Isa NE 2011 DS, Ag Bh LB NE Isa 2012DS	2012 DS	GS + de novo GWAS	B RYT 2012 WS	0.572982	1: S3_1269941 S3_608927 S3_248339 2: S3_1269941 S3_985094 S3_404126 3: S3_1269941 S3_984915 S3_473989 4: S3_1269941 S3_953308 S3_443301 5: S3_1269941 S3_608927 S3_404126	1.46329e-05
FLW	A 1	H	A IRRI	all except V	2011 DS, 2012 DS	Isa NE 2011 DS, Ag Bh LB NE Isa 2012DS	2012 DS	RF	C	0.512841
FLW	A 1	H	A IRRI	all except V	2011 DS, 2012 DS	Isa NE 2011 DS, Ag Bh LB NE Isa 2012DS	2012 DS	rrBLUP	D	0.410196
FLW	A 1	H	A IRRI	all except V	2011 DS, 2012 DS	Isa NE 2011 DS, Ag Bh LB NE Isa 2012DS	2012 DS	GS + historical GWAS	DE 44K_indica	0.401566	1: S8_527441 S12_14104904 S3_13075253 2: S8_527441 S12_14104904 S3_13075253 3: S8_527441 S12_14104904 S3_13075253 4: S8_527441 S12_14104904 S3_13075253 5: S8_527441 S12_14104904 S3_13075253
FLW	A 1	H	A IRRI	all except V	2011 DS, 2012 DS	Isa NE 2011 DS, Ag Bh LB NE Isa 2012DS	2012 DS	GS + historical GWAS	E 44K_all	0.40109	1: S6_9652192 S3_13075253 S3_3767014 2: S6_9652192 S3_13075253 S3_3767014 3: S6_9652192 S3_13075253 S3_3767014 4: S6_9652192 S3_13075253 S3_3767014 5: S6_9652192 S3_13075253 S3_3767014
FLW	A 1	H	A IRRI	all except V	2011 DS, 2012 DS	Isa NE 2011 DS, Ag Bh LB NE Isa 2012DS	2012 DS	GS + historical GWAS	F 44K_TRJ	0.387799	1: S1_27559237 S4_6974032 S9_18690563 2: S1_27559237 S4_6974032 S9_18690563 3: S1_27559237 S4_6974032 S9_18690563 4: S1_27559237 S4_6974032 S9_18690563 5: S1_27559237 S4_6974032 S9_18690563
FLW	A 4	A	A IRRI	NE, Isa, LB, Ag	2011 all, 2012DS, no 2012 DS Isa	Isa NE 2011DS, NE LB 2012DS	2012 DS	GS + de novo GWAS	A VP_data	0.586993	1: S3_1269941 S3_985094 S3_291153 2: S3_1269941 S3_980677 S3_345464 3: S3_1269941 S3_980677 S3_345464 4: S3_1269941 S3_985094 S3_1935861 5: S3_1269941 S3_980677 S3_345464	7.39808e-06
FLW	A 4	A	A IRRI	NE, Isa, LB, Ag	2011 all, 2012DS, no 2012 DS Isa	Isa NE 2011DS, NE LB 2012DS	2012 DS	GS + de novo GWAS	B RYT 2012 DS	0.574709	1: S3_1269941 S3_995095 S3_248339 2: S3_1269941 S3_964681 S3_234929 3: S3_1269941 S3_995095 S3_409846 4: S3_1269941 S3_995095 S3_1935861 5: S3_1269941 S3_565311 S3_484323	7.34496e-10
FLW	A 4	A	A IRRI	NE, Isa, LB, Ag	2011 all, 2012DS, no 2012 DS Isa	Isa NE 2011DS, NE LB 2012DS	2012 DS	GS + de novo GWAS	B RYT 2012 WS	0.57116	1: S3_1269941 S3_608927 S3_248339 2: S3_1269941 S3_985094 S3_404126 3: S3_1269941 S3_984915 S3_473989 4: S3_1269941 S3_953308 S3_443301 5: S3_1269941 S3_608927 S3_404126	1.46329e-05
FLW	A 4	A	A IRRI	NE, Isa, LB, Ag	2011 all, 2012DS, no 2012 DS Isa	Isa NE 2011DS, NE LB 2012DS	2012 DS	RF	C	0.498322
FLW	A 4	A	A IRRI	NE, Isa, LB, Ag	2011 all, 2012DS, no 2012 DS Isa	Isa NE 2011DS, NE LB 2012DS	2012 DS	rrBLUP	D	0.412464
FLW	A 4	A	A IRRI	NE, Isa, LB, Ag	2011 all, 2012DS, no 2012 DS Isa	Isa NE 2011DS, NE LB 2012DS	2012 DS	GS + historical GWAS	DE 44K_indica	0.40083	1: S8_527441 S12_14104904 S3_13075253 2: S8_527441 S12_14104904 S3_13075253 3: S8_527441 S12_14104904 S3_13075253 4: S8_527441 S12_14104904 S3_13075253 5: S8_527441 S12_14104904 S3_13075253
FLW	A 4	A	A IRRI	NE, Isa, LB, Ag	2011 all, 2012DS, no 2012 DS Isa	Isa NE 2011DS, NE LB 2012DS	2012 DS	GS + historical GWAS	E 44K_all	0.392651	1: S6_9652192 S3_13075253 S3_3767014 2: S6_9652192 S3_13075253 S3_3767014 3: S6_9652192 S3_13075253 S3_3767014 4: S6_9652192 S3_13075253 S3_3767014 5: S6_9652192 S3_13075253 S3_3767014
FLW	A 4	A	A IRRI	NE, Isa, LB, Ag	2011 all, 2012DS, no 2012 DS Isa	Isa NE 2011DS, NE LB 2012DS	2012 DS	GS + historical GWAS	F 44K_TRJ	0.329777	1: S1_27559237 S4_6974032 S9_18690563 2: S1_27559237 S4_6974032 S9_18690563 3: S1_27559237 S4_6974032 S9_18690563 4: S1_27559237 S4_6974032 S9_18690563 5: S1_27559237 S4_6974032 S9_18690563
FLW	A 4	D	A IRRI	NE, Isa, LB, Ag	2011 DS, 2012 DS, no 2012 DS Isa	Isa NE 2011DS, NE 2012DS, LB NE 2012WS	2012 DS	GS + de novo GWAS	A VP_data	0.586993	1: S3_1269941 S3_985094 S3_291153 2: S3_1269941 S3_980677 S3_345464 3: S3_1269941 S3_980677 S3_345464 4: S3_1269941 S3_985094 S3_1935861 5: S3_1269941 S3_980677 S3_345464	7.39808e-06
FLW	A 4	D	A IRRI	NE, Isa, LB, Ag	2011 DS, 2012 DS, no 2012 DS Isa	Isa NE 2011DS, NE 2012DS, LB NE 2012WS	2012 DS	GS + de novo GWAS	B RYT 2012 DS	0.574709	1: S3_1269941 S3_995095 S3_248339 2: S3_1269941 S3_964681 S3_234929 3: S3_1269941 S3_995095 S3_409846 4: S3_1269941 S3_995095 S3_1935861 5: S3_1269941 S3_565311 S3_484323	7.34496e-10
FLW	A 4	D	A IRRI	NE, Isa, LB, Ag	2011 DS, 2012 DS, no 2012 DS Isa	Isa NE 2011DS, NE 2012DS, LB NE 2012WS	2012 DS	GS + de novo GWAS	B RYT 2012 WS	0.57116	1: S3_1269941 S3_608927 S3_248339 2: S3_1269941 S3_985094 S3_404126 3: S3_1269941 S3_984915 S3_473989 4: S3_1269941 S3_953308 S3_443301 5: S3_1269941 S3_608927 S3_404126	1.46329e-05
FLW	A 4	D	A IRRI	NE, Isa, LB, Ag	2011 DS, 2012 DS, no 2012 DS Isa	Isa NE 2011DS, NE 2012DS, LB NE 2012WS	2012 DS	RF	C	0.505485
FLW	A 4	D	A IRRI	NE, Isa, LB, Ag	2011 DS, 2012 DS, no 2012 DS Isa	Isa NE 2011DS, NE 2012DS, LB NE 2012WS	2012 DS	rrBLUP	D	0.412464
FLW	A 4	D	A IRRI	NE, Isa, LB, Ag	2011 DS, 2012 DS, no 2012 DS Isa	Isa NE 2011DS, NE 2012DS, LB NE 2012WS	2012 DS	GS + historical GWAS	DE 44K_indica	0.40083	1: S8_527441 S12_14104904 S3_13075253 2: S8_527441 S12_14104904 S3_13075253 3: S8_527441 S12_14104904 S3_13075253 4: S8_527441 S12_14104904 S3_13075253 5: S8_527441 S12_14104904 S3_13075253
FLW	A 4	D	A IRRI	NE, Isa, LB, Ag	2011 DS, 2012 DS, no 2012 DS Isa	Isa NE 2011DS, NE 2012DS, LB NE 2012WS	2012 DS	GS + historical GWAS	E 44K_all	0.392651	1: S6_9652192 S3_13075253 S3_3767014 2: S6_9652192 S3_13075253 S3_3767014 3: S6_9652192 S3_13075253 S3_3767014 4: S6_9652192 S3_13075253 S3_3767014 5: S6_9652192 S3_13075253 S3_3767014
FLW	A 4	D	A IRRI	NE, Isa, LB, Ag	2011 DS, 2012 DS, no 2012 DS Isa	Isa NE 2011DS, NE 2012DS, LB NE 2012WS	2012 DS	GS + historical GWAS	F 44K_TRJ	0.329777	1: S1_27559237 S4_6974032 S9_18690563 2: S1_27559237 S4_6974032 S9_18690563 3: S1_27559237 S4_6974032 S9_18690563 4: S1_27559237 S4_6974032 S9_18690563 5: S1_27559237 S4_6974032 S9_18690563
FLW	A 4	F	A IRRI	NE, Isa, LB, Ag	2011 all, 2012 DS	Isa NE 2011DS, NE LB Isa 2012DS	2012 DS	GS + de novo GWAS	A VP_data	0.584988	1: S3_1269941 S3_985094 S3_291153 2: S3_1269941 S3_980677 S3_345464 3: S3_1269941 S3_980677 S3_345464 4: S3_1269941 S3_985094 S3_1935861 5: S3_1269941 S3_980677 S3_345464	7.39808e-06
FLW	A 4	F	A IRRI	NE, Isa, LB, Ag	2011 all, 2012 DS	Isa NE 2011DS, NE LB Isa 2012DS	2012 DS	GS + de novo GWAS	B RYT 2012 DS	0.571589	1: S3_1269941 S3_995095 S3_248339 2: S3_1269941 S3_964681 S3_234929 3: S3_1269941 S3_995095 S3_409846 4: S3_1269941 S3_995095 S3_1935861 5: S3_1269941 S3_565311 S3_484323	7.34496e-10
FLW	A 4	F	A IRRI	NE, Isa, LB, Ag	2011 all, 2012 DS	Isa NE 2011DS, NE LB Isa 2012DS	2012 DS	GS + de novo GWAS	B RYT 2012 WS	0.571331	1: S3_1269941 S3_608927 S3_248339 2: S3_1269941 S3_985094 S3_404126 3: S3_1269941 S3_984915 S3_473989 4: S3_1269941 S3_953308 S3_443301 5: S3_1269941 S3_608927 S3_404126	1.46329e-05
FLW	A 4	F	A IRRI	NE, Isa, LB, Ag	2011 all, 2012 DS	Isa NE 2011DS, NE LB Isa 2012DS	2012 DS	RF	C	0.518623
FLW	A 4	F	A IRRI	NE, Isa, LB, Ag	2011 all, 2012 DS	Isa NE 2011DS, NE LB Isa 2012DS	2012 DS	rrBLUP	D	0.402367
FLW	A 4	F	A IRRI	NE, Isa, LB, Ag	2011 all, 2012 DS	Isa NE 2011DS, NE LB Isa 2012DS	2012 DS	GS + historical GWAS	DE 44K_indica	0.389753	1: S8_527441 S12_14104904 S3_13075253 2: S8_527441 S12_14104904 S3_13075253 3: S8_527441 S12_14104904 S3_13075253 4: S8_527441 S12_14104904 S3_13075253 5: S8_527441 S12_14104904 S3_13075253
FLW	A 4	F	A IRRI	NE, Isa, LB, Ag	2011 all, 2012 DS	Isa NE 2011DS, NE LB Isa 2012DS	2012 DS	GS + historical GWAS	E 44K_all	0.38293	1: S6_9652192 S3_13075253 S3_3767014 2: S6_9652192 S3_13075253 S3_3767014 3: S6_9652192 S3_13075253 S3_3767014 4: S6_9652192 S3_13075253 S3_3767014 5: S6_9652192 S3_13075253 S3_3767014
FLW	A 4	F	A IRRI	NE, Isa, LB, Ag	2011 all, 2012 DS	Isa NE 2011DS, NE LB Isa 2012DS	2012 DS	GS + historical GWAS	F 44K_TRJ	0.361065	1: S1_27559237 S4_6974032 S9_18690563 2: S1_27559237 S4_6974032 S9_18690563 3: S1_27559237 S4_6974032 S9_18690563 4: S1_27559237 S4_6974032 S9_18690563 5: S1_27559237 S4_6974032 S9_18690563
FLW	A 5	A	A IRRI	NE, Isa, LB, Ag	2011 all, 2012DS, no 2012 DS Isa	Isa NE 2011DS, Ag 2011WS, Ag LB NE 2012DS	2012 DS	GS + de novo GWAS	A VP_data	0.589201	1: S3_1269941 S3_985094 S3_291153 2: S3_1269941 S3_980677 S3_345464 3: S3_1269941 S3_980677 S3_345464 4: S3_1269941 S3_985094 S3_1935861 5: S3_1269941 S3_980677 S3_345464	7.39808e-06
FLW	A 5	A	A IRRI	NE, Isa, LB, Ag	2011 all, 2012DS, no 2012 DS Isa	Isa NE 2011DS, Ag 2011WS, Ag LB NE 2012DS	2012 DS	GS + de novo GWAS	B RYT 2012 WS	0.575787	1: S3_1269941 S3_608927 S3_248339 2: S3_1269941 S3_985094 S3_404126 3: S3_1269941 S3_984915 S3_473989 4: S3_1269941 S3_953308 S3_443301 5: S3_1269941 S3_608927 S3_404126	1.46329e-05
FLW	A 5	A	A IRRI	NE, Isa, LB, Ag	2011 all, 2012DS, no 2012 DS Isa	Isa NE 2011DS, Ag 2011WS, Ag LB NE 2012DS	2012 DS	GS + de novo GWAS	B RYT 2012 DS	0.574111	1: S3_1269941 S3_995095 S3_248339 2: S3_1269941 S3_964681 S3_234929 3: S3_1269941 S3_995095 S3_409846 4: S3_1269941 S3_995095 S3_1935861 5: S3_1269941 S3_565311 S3_484323	7.34496e-10
FLW	A 5	A	A IRRI	NE, Isa, LB, Ag	2011 all, 2012DS, no 2012 DS Isa	Isa NE 2011DS, Ag 2011WS, Ag LB NE 2012DS	2012 DS	RF	C	0.525416
FLW	A 5	A	A IRRI	NE, Isa, LB, Ag	2011 all, 2012DS, no 2012 DS Isa	Isa NE 2011DS, Ag 2011WS, Ag LB NE 2012DS	2012 DS	rrBLUP	D	0.452709
FLW	A 5	A	A IRRI	NE, Isa, LB, Ag	2011 all, 2012DS, no 2012 DS Isa	Isa NE 2011DS, Ag 2011WS, Ag LB NE 2012DS	2012 DS	GS + historical GWAS	DE 44K_indica	0.441222	1: S8_527441 S12_14104904 S3_13075253 2: S8_527441 S12_14104904 S3_13075253 3: S8_527441 S12_14104904 S3_13075253 4: S8_527441 S12_14104904 S3_13075253 5: S8_527441 S12_14104904 S3_13075253
FLW	A 5	A	A IRRI	NE, Isa, LB, Ag	2011 all, 2012DS, no 2012 DS Isa	Isa NE 2011DS, Ag 2011WS, Ag LB NE 2012DS	2012 DS	GS + historical GWAS	E 44K_all	0.439829	1: S6_9652192 S3_13075253 S3_3767014 2: S6_9652192 S3_13075253 S3_3767014 3: S6_9652192 S3_13075253 S3_3767014 4: S6_9652192 S3_13075253 S3_3767014 5: S6_9652192 S3_13075253 S3_3767014
FLW	A 5	A	A IRRI	NE, Isa, LB, Ag	2011 all, 2012DS, no 2012 DS Isa	Isa NE 2011DS, Ag 2011WS, Ag LB NE 2012DS	2012 DS	GS + historical GWAS	F 44K_TRJ	0.354866	1: S1_27559237 S4_6974032 S9_18690563 2: S1_27559237 S4_6974032 S9_18690563 3: S1_27559237 S4_6974032 S9_18690563 4: S1_27559237 S4_6974032 S9_18690563 5: S1_27559237 S4_6974032 S9_18690563
FLW	A 5	D	A IRRI	NE, Isa, LB, Ag	2011 DS, 2012 DS, no 2012 DS Isa	Isa NE 2011DS, NE Ag LB 2012 DS	2012 DS	GS + de novo GWAS	A VP_data	0.5932	1: S3_1269941 S3_985094 S3_291153 2: S3_1269941 S3_980677 S3_345464 3: S3_1269941 S3_980677 S3_345464 4: S3_1269941 S3_985094 S3_1935861 5: S3_1269941 S3_980677 S3_345464	7.39808e-06
FLW	A 5	D	A IRRI	NE, Isa, LB, Ag	2011 DS, 2012 DS, no 2012 DS Isa	Isa NE 2011DS, NE Ag LB 2012 DS	2012 DS	GS + de novo GWAS	B RYT 2012 DS	0.58023	1: S3_1269941 S3_995095 S3_248339 2: S3_1269941 S3_964681 S3_234929 3: S3_1269941 S3_995095 S3_409846 4: S3_1269941 S3_995095 S3_1935861 5: S3_1269941 S3_565311 S3_484323	7.34496e-10
FLW	A 5	D	A IRRI	NE, Isa, LB, Ag	2011 DS, 2012 DS, no 2012 DS Isa	Isa NE 2011DS, NE Ag LB 2012 DS	2012 DS	GS + de novo GWAS	B RYT 2012 WS	0.577004	1: S3_1269941 S3_608927 S3_248339 2: S3_1269941 S3_985094 S3_404126 3: S3_1269941 S3_984915 S3_473989 4: S3_1269941 S3_953308 S3_443301 5: S3_1269941 S3_608927 S3_404126	1.46329e-05
FLW	A 5	D	A IRRI	NE, Isa, LB, Ag	2011 DS, 2012 DS, no 2012 DS Isa	Isa NE 2011DS, NE Ag LB 2012 DS	2012 DS	RF	C	0.51414
FLW	A 5	D	A IRRI	NE, Isa, LB, Ag	2011 DS, 2012 DS, no 2012 DS Isa	Isa NE 2011DS, NE Ag LB 2012 DS	2012 DS	rrBLUP	D	0.421381
FLW	A 5	D	A IRRI	NE, Isa, LB, Ag	2011 DS, 2012 DS, no 2012 DS Isa	Isa NE 2011DS, NE Ag LB 2012 DS	2012 DS	GS + historical GWAS	DE 44K_indica	0.408918	1: S8_527441 S12_14104904 S3_13075253 2: S8_527441 S12_14104904 S3_13075253 3: S8_527441 S12_14104904 S3_13075253 4: S8_527441 S12_14104904 S3_13075253 5: S8_527441 S12_14104904 S3_13075253
FLW	A 5	D	A IRRI	NE, Isa, LB, Ag	2011 DS, 2012 DS, no 2012 DS Isa	Isa NE 2011DS, NE Ag LB 2012 DS	2012 DS	GS + historical GWAS	E 44K_all	0.403292	1: S6_9652192 S3_13075253 S3_3767014 2: S6_9652192 S3_13075253 S3_3767014 3: S6_9652192 S3_13075253 S3_3767014 4: S6_9652192 S3_13075253 S3_3767014 5: S6_9652192 S3_13075253 S3_3767014
FLW	A 5	D	A IRRI	NE, Isa, LB, Ag	2011 DS, 2012 DS, no 2012 DS Isa	Isa NE 2011DS, NE Ag LB 2012 DS	2012 DS	GS + historical GWAS	F 44K_TRJ	0.334905	1: S1_27559237 S4_6974032 S9_18690563 2: S1_27559237 S4_6974032 S9_18690563 3: S1_27559237 S4_6974032 S9_18690563 4: S1_27559237 S4_6974032 S9_18690563 5: S1_27559237 S4_6974032 S9_18690563
FLW	A 5	F	A IRRI	NE, Isa, LB, Ag	2011 all, 2012 DS	Isa NE 2011DS, Ag 2011WS, Ag Isa LB NE 2012DS	2012 DS	GS + de novo GWAS	A VP_data	0.581633	1: S3_1269941 S3_985094 S3_291153 2: S3_1269941 S3_980677 S3_345464 3: S3_1269941 S3_980677 S3_345464 4: S3_1269941 S3_985094 S3_1935861 5: S3_1269941 S3_980677 S3_345464	7.39808e-06
FLW	A 5	F	A IRRI	NE, Isa, LB, Ag	2011 all, 2012 DS	Isa NE 2011DS, Ag 2011WS, Ag Isa LB NE 2012DS	2012 DS	GS + de novo GWAS	B RYT 2012 WS	0.567194	1: S3_1269941 S3_608927 S3_248339 2: S3_1269941 S3_985094 S3_404126 3: S3_1269941 S3_984915 S3_473989 4: S3_1269941 S3_953308 S3_443301 5: S3_1269941 S3_608927 S3_404126	1.46329e-05
FLW	A 5	F	A IRRI	NE, Isa, LB, Ag	2011 all, 2012 DS	Isa NE 2011DS, Ag 2011WS, Ag Isa LB NE 2012DS	2012 DS	GS + de novo GWAS	B RYT 2012 DS	0.565386	1: S3_1269941 S3_995095 S3_248339 2: S3_1269941 S3_964681 S3_234929 3: S3_1269941 S3_995095 S3_409846 4: S3_1269941 S3_995095 S3_1935861 5: S3_1269941 S3_565311 S3_484323	7.34496e-10
FLW	A 5	F	A IRRI	NE, Isa, LB, Ag	2011 all, 2012 DS	Isa NE 2011DS, Ag 2011WS, Ag Isa LB NE 2012DS	2012 DS	RF	C	0.513244
FLW	A 5	F	A IRRI	NE, Isa, LB, Ag	2011 all, 2012 DS	Isa NE 2011DS, Ag 2011WS, Ag Isa LB NE 2012DS	2012 DS	rrBLUP	D	0.42614
FLW	A 5	F	A IRRI	NE, Isa, LB, Ag	2011 all, 2012 DS	Isa NE 2011DS, Ag 2011WS, Ag Isa LB NE 2012DS	2012 DS	GS + historical GWAS	DE 44K_indica	0.423083	1: S8_527441 S12_14104904 S3_13075253 2: S8_527441 S12_14104904 S3_13075253 3: S8_527441 S12_14104904 S3_13075253 4: S8_527441 S12_14104904 S3_13075253 5: S8_527441 S12_14104904 S3_13075253
FLW	A 5	F	A IRRI	NE, Isa, LB, Ag	2011 all, 2012 DS	Isa NE 2011DS, Ag 2011WS, Ag Isa LB NE 2012DS	2012 DS	GS + historical GWAS	E 44K_all	0.419002	1: S6_9652192 S3_13075253 S3_3767014 2: S6_9652192 S3_13075253 S3_3767014 3: S6_9652192 S3_13075253 S3_3767014 4: S6_9652192 S3_13075253 S3_3767014 5: S6_9652192 S3_13075253 S3_3767014
FLW	A 5	F	A IRRI	NE, Isa, LB, Ag	2011 all, 2012 DS	Isa NE 2011DS, Ag 2011WS, Ag Isa LB NE 2012DS	2012 DS	GS + historical GWAS	F 44K_TRJ	0.351459	1: S1_27559237 S4_6974032 S9_18690563 2: S1_27559237 S4_6974032 S9_18690563 3: S1_27559237 S4_6974032 S9_18690563 4: S1_27559237 S4_6974032 S9_18690563 5: S1_27559237 S4_6974032 S9_18690563
FLW	A 5	H	A IRRI	NE, Isa, LB, Ag	2011 DS, 2012 DS	Isa NE 2011 DS, Ag LB Isa NE 2012DS	2012 DS	GS + de novo GWAS	A VP_data	0.588876	1: S3_1269941 S3_985094 S3_291153 2: S3_1269941 S3_980677 S3_345464 3: S3_1269941 S3_980677 S3_345464 4: S3_1269941 S3_985094 S3_1935861 5: S3_1269941 S3_980677 S3_345464	7.39808e-06
FLW	A 5	H	A IRRI	NE, Isa, LB, Ag	2011 DS, 2012 DS	Isa NE 2011 DS, Ag LB Isa NE 2012DS	2012 DS	GS + de novo GWAS	B RYT 2012 DS	0.57484	1: S3_1269941 S3_995095 S3_248339 2: S3_1269941 S3_964681 S3_234929 3: S3_1269941 S3_995095 S3_409846 4: S3_1269941 S3_995095 S3_1935861 5: S3_1269941 S3_565311 S3_484323	7.34496e-10
FLW	A 5	H	A IRRI	NE, Isa, LB, Ag	2011 DS, 2012 DS	Isa NE 2011 DS, Ag LB Isa NE 2012DS	2012 DS	GS + de novo GWAS	B RYT 2012 WS	0.574295	1: S3_1269941 S3_608927 S3_248339 2: S3_1269941 S3_985094 S3_404126 3: S3_1269941 S3_984915 S3_473989 4: S3_1269941 S3_953308 S3_443301 5: S3_1269941 S3_608927 S3_404126	1.46329e-05
FLW	A 5	H	A IRRI	NE, Isa, LB, Ag	2011 DS, 2012 DS	Isa NE 2011 DS, Ag LB Isa NE 2012DS	2012 DS	RF	C	0.521505
FLW	A 5	H	A IRRI	NE, Isa, LB, Ag	2011 DS, 2012 DS	Isa NE 2011 DS, Ag LB Isa NE 2012DS	2012 DS	rrBLUP	D	0.416464
FLW	A 5	H	A IRRI	NE, Isa, LB, Ag	2011 DS, 2012 DS	Isa NE 2011 DS, Ag LB Isa NE 2012DS	2012 DS	GS + historical GWAS	DE 44K_indica	0.407439	1: S8_527441 S12_14104904 S3_13075253 2: S8_527441 S12_14104904 S3_13075253 3: S8_527441 S12_14104904 S3_13075253 4: S8_527441 S12_14104904 S3_13075253 5: S8_527441 S12_14104904 S3_13075253
FLW	A 5	H	A IRRI	NE, Isa, LB, Ag	2011 DS, 2012 DS	Isa NE 2011 DS, Ag LB Isa NE 2012DS	2012 DS	GS + historical GWAS	E 44K_all	0.4026	1: S6_9652192 S3_13075253 S3_3767014 2: S6_9652192 S3_13075253 S3_3767014 3: S6_9652192 S3_13075253 S3_3767014 4: S6_9652192 S3_13075253 S3_3767014 5: S6_9652192 S3_13075253 S3_3767014
FLW	A 5	H	A IRRI	NE, Isa, LB, Ag	2011 DS, 2012 DS	Isa NE 2011 DS, Ag LB Isa NE 2012DS	2012 DS	GS + historical GWAS	F 44K_TRJ	0.376795	1: S1_27559237 S4_6974032 S9_18690563 2: S1_27559237 S4_6974032 S9_18690563 3: S1_27559237 S4_6974032 S9_18690563 4: S1_27559237 S4_6974032 S9_18690563 5: S1_27559237 S4_6974032 S9_18690563
FLW	AB 7	A	A IRRI	Bh, Mid, SL, Ag, LB	2011 all, 2012DS, no 2012 DS Isa	Ag 2012WS, LB Ag Bh 2012DS	2012 DS	GS + de novo GWAS	A VP_data	0.570466	1: S3_1269941 S3_985094 S3_291153 2: S3_1269941 S3_980677 S3_345464 3: S3_1269941 S3_980677 S3_345464 4: S3_1269941 S3_985094 S3_1935861 5: S3_1269941 S3_980677 S3_345464	7.39808e-06
FLW	AB 7	A	A IRRI	Bh, Mid, SL, Ag, LB	2011 all, 2012DS, no 2012 DS Isa	Ag 2012WS, LB Ag Bh 2012DS	2012 DS	GS + de novo GWAS	B RYT 2012 WS	0.554492	1: S3_1269941 S3_608927 S3_248339 2: S3_1269941 S3_985094 S3_404126 3: S3_1269941 S3_984915 S3_473989 4: S3_1269941 S3_953308 S3_443301 5: S3_1269941 S3_608927 S3_404126	1.46329e-05
FLW	AB 7	A	A IRRI	Bh, Mid, SL, Ag, LB	2011 all, 2012DS, no 2012 DS Isa	Ag 2012WS, LB Ag Bh 2012DS	2012 DS	GS + de novo GWAS	B RYT 2012 DS	0.554415	1: S3_1269941 S3_995095 S3_248339 2: S3_1269941 S3_964681 S3_234929 3: S3_1269941 S3_995095 S3_409846 4: S3_1269941 S3_995095 S3_1935861 5: S3_1269941 S3_565311 S3_484323	7.34496e-10
FLW	AB 7	A	A IRRI	Bh, Mid, SL, Ag, LB	2011 all, 2012DS, no 2012 DS Isa	Ag 2012WS, LB Ag Bh 2012DS	2012 DS	RF	C	0.475308
FLW	AB 7	A	A IRRI	Bh, Mid, SL, Ag, LB	2011 all, 2012DS, no 2012 DS Isa	Ag 2012WS, LB Ag Bh 2012DS	2012 DS	GS + historical GWAS	E 44K_all	0.41579	1: S6_9652192 S3_13075253 S3_3767014 2: S6_9652192 S3_13075253 S3_3767014 3: S6_9652192 S3_13075253 S3_3767014 4: S6_9652192 S3_13075253 S3_3767014 5: S6_9652192 S3_13075253 S3_3767014
FLW	AB 7	A	A IRRI	Bh, Mid, SL, Ag, LB	2011 all, 2012DS, no 2012 DS Isa	Ag 2012WS, LB Ag Bh 2012DS	2012 DS	GS + historical GWAS	DE 44K_indica	0.415349	1: S8_527441 S12_14104904 S3_13075253 2: S8_527441 S12_14104904 S3_13075253 3: S8_527441 S12_14104904 S3_13075253 4: S8_527441 S12_14104904 S3_13075253 5: S8_527441 S12_14104904 S3_13075253
FLW	AB 7	A	A IRRI	Bh, Mid, SL, Ag, LB	2011 all, 2012DS, no 2012 DS Isa	Ag 2012WS, LB Ag Bh 2012DS	2012 DS	rrBLUP	D	0.41145
FLW	AB 7	A	A IRRI	Bh, Mid, SL, Ag, LB	2011 all, 2012DS, no 2012 DS Isa	Ag 2012WS, LB Ag Bh 2012DS	2012 DS	GS + historical GWAS	F 44K_TRJ	0.361879	1: S1_27559237 S4_6974032 S9_18690563 2: S1_27559237 S4_6974032 S9_18690563 3: S1_27559237 S4_6974032 S9_18690563 4: S1_27559237 S4_6974032 S9_18690563 5: S1_27559237 S4_6974032 S9_18690563
FLW	AB 7	D	A IRRI	Bh, Mid, SL, Ag, LB	2011 DS, 2012 DS, no 2012 DS Isa	Ag Bh LB 2012 DS	2012 DS	GS + de novo GWAS	A VP_data	0.567162	1: S3_1269941 S3_985094 S3_291153 2: S3_1269941 S3_980677 S3_345464 3: S3_1269941 S3_980677 S3_345464 4: S3_1269941 S3_985094 S3_1935861 5: S3_1269941 S3_980677 S3_345464	7.39808e-06
FLW	AB 7	D	A IRRI	Bh, Mid, SL, Ag, LB	2011 DS, 2012 DS, no 2012 DS Isa	Ag Bh LB 2012 DS	2012 DS	GS + de novo GWAS	B RYT 2012 DS	0.55626	1: S3_1269941 S3_995095 S3_248339 2: S3_1269941 S3_964681 S3_234929 3: S3_1269941 S3_995095 S3_409846 4: S3_1269941 S3_995095 S3_1935861 5: S3_1269941 S3_565311 S3_484323	7.34496e-10
FLW	AB 7	D	A IRRI	Bh, Mid, SL, Ag, LB	2011 DS, 2012 DS, no 2012 DS Isa	Ag Bh LB 2012 DS	2012 DS	GS + de novo GWAS	B RYT 2012 WS	0.552706	1: S3_1269941 S3_608927 S3_248339 2: S3_1269941 S3_985094 S3_404126 3: S3_1269941 S3_984915 S3_473989 4: S3_1269941 S3_953308 S3_443301 5: S3_1269941 S3_608927 S3_404126	1.46329e-05
FLW	AB 7	D	A IRRI	Bh, Mid, SL, Ag, LB	2011 DS, 2012 DS, no 2012 DS Isa	Ag Bh LB 2012 DS	2012 DS	RF	C	0.484365
FLW	AB 7	D	A IRRI	Bh, Mid, SL, Ag, LB	2011 DS, 2012 DS, no 2012 DS Isa	Ag Bh LB 2012 DS	2012 DS	rrBLUP	D	0.398757
FLW	AB 7	D	A IRRI	Bh, Mid, SL, Ag, LB	2011 DS, 2012 DS, no 2012 DS Isa	Ag Bh LB 2012 DS	2012 DS	GS + historical GWAS	E 44K_all	0.389686	1: S6_9652192 S3_13075253 S3_3767014 2: S6_9652192 S3_13075253 S3_3767014 3: S6_9652192 S3_13075253 S3_3767014 4: S6_9652192 S3_13075253 S3_3767014 5: S6_9652192 S3_13075253 S3_3767014
FLW	AB 7	D	A IRRI	Bh, Mid, SL, Ag, LB	2011 DS, 2012 DS, no 2012 DS Isa	Ag Bh LB 2012 DS	2012 DS	GS + historical GWAS	DE 44K_indica	0.388058	1: S8_527441 S12_14104904 S3_13075253 2: S8_527441 S12_14104904 S3_13075253 3: S8_527441 S12_14104904 S3_13075253 4: S8_527441 S12_14104904 S3_13075253 5: S8_527441 S12_14104904 S3_13075253
FLW	AB 7	D	A IRRI	Bh, Mid, SL, Ag, LB	2011 DS, 2012 DS, no 2012 DS Isa	Ag Bh LB 2012 DS	2012 DS	GS + historical GWAS	F 44K_TRJ	0.37837	1: S1_27559237 S4_6974032 S9_18690563 2: S1_27559237 S4_6974032 S9_18690563 3: S1_27559237 S4_6974032 S9_18690563 4: S1_27559237 S4_6974032 S9_18690563 5: S1_27559237 S4_6974032 S9_18690563
FLW	B 6	A	A IRRI	VP site only	2011 all, 2012DS, no 2012 DS Isa	LB 2012 DS	2012 DS	GS + de novo GWAS	B RYT 2012 WS	0.590941	1: S3_1269941 S3_608927 S3_248339 2: S3_1269941 S3_985094 S3_404126 3: S3_1269941 S3_984915 S3_473989 4: S3_1269941 S3_953308 S3_443301 5: S3_1269941 S3_608927 S3_404126	1.46329e-05
FLW	B 6	A	A IRRI	VP site only	2011 all, 2012DS, no 2012 DS Isa	LB 2012 DS	2012 DS	GS + de novo GWAS	A VP_data	0.584536	1: S3_1269941 S3_985094 S3_291153 2: S3_1269941 S3_980677 S3_345464 3: S3_1269941 S3_980677 S3_345464 4: S3_1269941 S3_985094 S3_1935861 5: S3_1269941 S3_980677 S3_345464	7.39808e-06
FLW	B 6	A	A IRRI	VP site only	2011 all, 2012DS, no 2012 DS Isa	LB 2012 DS	2012 DS	GS + de novo GWAS	B RYT 2012 DS	0.582213	1: S3_1269941 S3_995095 S3_248339 2: S3_1269941 S3_964681 S3_234929 3: S3_1269941 S3_995095 S3_409846 4: S3_1269941 S3_995095 S3_1935861 5: S3_1269941 S3_565311 S3_484323	7.34496e-10
FLW	B 6	A	A IRRI	VP site only	2011 all, 2012DS, no 2012 DS Isa	LB 2012 DS	2012 DS	RF	C	0.467259
FLW	B 6	A	A IRRI	VP site only	2011 all, 2012DS, no 2012 DS Isa	LB 2012 DS	2012 DS	GS + historical GWAS	F 44K_TRJ	0.412601	1: S1_27559237 S4_6974032 S9_18690563 2: S1_27559237 S4_6974032 S9_18690563 3: S1_27559237 S4_6974032 S9_18690563 4: S1_27559237 S4_6974032 S9_18690563 5: S1_27559237 S4_6974032 S9_18690563
FLW	B 6	A	A IRRI	VP site only	2011 all, 2012DS, no 2012 DS Isa	LB 2012 DS	2012 DS	rrBLUP	D	0.398663
FLW	B 6	A	A IRRI	VP site only	2011 all, 2012DS, no 2012 DS Isa	LB 2012 DS	2012 DS	GS + historical GWAS	E 44K_all	0.367175	1: S6_9652192 S3_13075253 S3_3767014 2: S6_9652192 S3_13075253 S3_3767014 3: S6_9652192 S3_13075253 S3_3767014 4: S6_9652192 S3_13075253 S3_3767014 5: S6_9652192 S3_13075253 S3_3767014
FLW	B 6	A	A IRRI	VP site only	2011 all, 2012DS, no 2012 DS Isa	LB 2012 DS	2012 DS	GS + historical GWAS	DE 44K_indica	0.366607	1: S8_527441 S12_14104904 S3_13075253 2: S8_527441 S12_14104904 S3_13075253 3: S8_527441 S12_14104904 S3_13075253 4: S8_527441 S12_14104904 S3_13075253 5: S8_527441 S12_14104904 S3_13075253
FLW	1	A	A NE	all except V	2011 all, 2012DS, no 2012 DS Isa	Isa NE 2011DS, Ag 2011 WS, Ag Bh LB NE 2012DS	2012 DS	GS + de novo GWAS	A VP_data	0.623267	1: S3_1269941 S3_620039 S3_404126 2: S3_1269941 S3_985094 S3_345464 3: S3_1269941 S3_985094 S3_345464 4: S3_1269941 S3_964681 S3_388403 5: S3_1269941 S3_985094 S3_390878	1.07819e-07
FLW	1	A	A NE	all except V	2011 all, 2012DS, no 2012 DS Isa	Isa NE 2011DS, Ag 2011 WS, Ag Bh LB NE 2012DS	2012 DS	GS + de novo GWAS	AB RYT 2012 WS	0.610194	1: S3_1269941 S3_608927 S3_248339 2: S3_1269941 S3_985094 S3_404126 3: S3_1269941 S3_984915 S3_473989 4: S3_1269941 S3_953308 S3_443301 5: S3_1269941 S3_608927 S3_404126	1.46329e-05
FLW	1	A	A NE	all except V	2011 all, 2012DS, no 2012 DS Isa	Isa NE 2011DS, Ag 2011 WS, Ag Bh LB NE 2012DS	2012 DS	GS + de novo GWAS	B RYT 2012 DS	0.604301	1: S3_1269941 S3_995095 S3_248339 2: S3_1269941 S3_964681 S3_234929 3: S3_1269941 S3_995095 S3_409846 4: S3_1269941 S3_995095 S3_1935861 5: S3_1269941 S3_565311 S3_484323	7.34496e-10
FLW	1	A	A NE	all except V	2011 all, 2012DS, no 2012 DS Isa	Isa NE 2011DS, Ag 2011 WS, Ag Bh LB NE 2012DS	2012 DS	RF	C	0.575751
FLW	1	A	A NE	all except V	2011 all, 2012DS, no 2012 DS Isa	Isa NE 2011DS, Ag 2011 WS, Ag Bh LB NE 2012DS	2012 DS	rrBLUP	D	0.420455
FLW	1	A	A NE	all except V	2011 all, 2012DS, no 2012 DS Isa	Isa NE 2011DS, Ag 2011 WS, Ag Bh LB NE 2012DS	2012 DS	GS + historical GWAS	E 44K_all	0.414752	1: S6_9652192 S3_13075253 S3_3767014 2: S6_9652192 S3_13075253 S3_3767014 3: S6_9652192 S3_13075253 S3_3767014 4: S6_9652192 S3_13075253 S3_3767014 5: S6_9652192 S3_13075253 S3_3767014
FLW	1	A	A NE	all except V	2011 all, 2012DS, no 2012 DS Isa	Isa NE 2011DS, Ag 2011 WS, Ag Bh LB NE 2012DS	2012 DS	GS + historical GWAS	E 44K_indica	0.398108	1: S8_527441 S12_14104904 S3_13075253 2: S8_527441 S12_14104904 S3_13075253 3: S8_527441 S12_14104904 S3_13075253 4: S8_527441 S12_14104904 S3_13075253 5: S8_527441 S12_14104904 S3_13075253
FLW	1	A	A NE	all except V	2011 all, 2012DS, no 2012 DS Isa	Isa NE 2011DS, Ag 2011 WS, Ag Bh LB NE 2012DS	2012 DS	GS + historical GWAS	F 44K_TRJ	0.365623	1: S1_27559237 S4_6974032 S9_18690563 2: S1_27559237 S4_6974032 S9_18690563 3: S1_27559237 S4_6974032 S9_18690563 4: S1_27559237 S4_6974032 S9_18690563 5: S1_27559237 S4_6974032 S9_18690563
FLW	1	D	A NE	all except V	2011 DS, 2012 DS, no 2012 DS Isa	Isa NE 2011 DS, Ag Bh LB NE 2012DS	2012 DS	GS + de novo GWAS	A VP_data	0.62492	1: S3_1269941 S3_620039 S3_404126 2: S3_1269941 S3_985094 S3_345464 3: S3_1269941 S3_985094 S3_345464 4: S3_1269941 S3_964681 S3_388403 5: S3_1269941 S3_985094 S3_390878	1.07819e-07
FLW	1	D	A NE	all except V	2011 DS, 2012 DS, no 2012 DS Isa	Isa NE 2011 DS, Ag Bh LB NE 2012DS	2012 DS	GS + de novo GWAS	AB RYT 2012 WS	0.614035	1: S3_1269941 S3_608927 S3_248339 2: S3_1269941 S3_985094 S3_404126 3: S3_1269941 S3_984915 S3_473989 4: S3_1269941 S3_953308 S3_443301 5: S3_1269941 S3_608927 S3_404126	1.46329e-05
FLW	1	D	A NE	all except V	2011 DS, 2012 DS, no 2012 DS Isa	Isa NE 2011 DS, Ag Bh LB NE 2012DS	2012 DS	GS + de novo GWAS	B RYT 2012 DS	0.608766	1: S3_1269941 S3_995095 S3_248339 2: S3_1269941 S3_964681 S3_234929 3: S3_1269941 S3_995095 S3_409846 4: S3_1269941 S3_995095 S3_1935861 5: S3_1269941 S3_565311 S3_484323	7.34496e-10
FLW	1	D	A NE	all except V	2011 DS, 2012 DS, no 2012 DS Isa	Isa NE 2011 DS, Ag Bh LB NE 2012DS	2012 DS	RF	C	0.565753
FLW	1	D	A NE	all except V	2011 DS, 2012 DS, no 2012 DS Isa	Isa NE 2011 DS, Ag Bh LB NE 2012DS	2012 DS	rrBLUP	D	0.425364
FLW	1	D	A NE	all except V	2011 DS, 2012 DS, no 2012 DS Isa	Isa NE 2011 DS, Ag Bh LB NE 2012DS	2012 DS	GS + historical GWAS	E 44K_all	0.407058	1: S6_9652192 S3_13075253 S3_3767014 2: S6_9652192 S3_13075253 S3_3767014 3: S6_9652192 S3_13075253 S3_3767014 4: S6_9652192 S3_13075253 S3_3767014 5: S6_9652192 S3_13075253 S3_3767014
FLW	1	D	A NE	all except V	2011 DS, 2012 DS, no 2012 DS Isa	Isa NE 2011 DS, Ag Bh LB NE 2012DS	2012 DS	GS + historical GWAS	E 44K_indica	0.397355	1: S8_527441 S12_14104904 S3_13075253 2: S8_527441 S12_14104904 S3_13075253 3: S8_527441 S12_14104904 S3_13075253 4: S8_527441 S12_14104904 S3_13075253 5: S8_527441 S12_14104904 S3_13075253
FLW	1	D	A NE	all except V	2011 DS, 2012 DS, no 2012 DS Isa	Isa NE 2011 DS, Ag Bh LB NE 2012DS	2012 DS	GS + historical GWAS	F 44K_TRJ	0.378527	1: S1_27559237 S4_6974032 S9_18690563 2: S1_27559237 S4_6974032 S9_18690563 3: S1_27559237 S4_6974032 S9_18690563 4: S1_27559237 S4_6974032 S9_18690563 5: S1_27559237 S4_6974032 S9_18690563
FLW	1	F	A NE	all except V	2011 all, 2012 DS	Isa NE 2011DS, Ag 2011 WS, Ag Bh LB NE Isa 2012DS	2012 DS	GS + de novo GWAS	A VP_data	0.622799	1: S3_1269941 S3_620039 S3_404126 2: S3_1269941 S3_985094 S3_345464 3: S3_1269941 S3_985094 S3_345464 4: S3_1269941 S3_964681 S3_388403 5: S3_1269941 S3_985094 S3_390878	1.07819e-07
FLW	1	F	A NE	all except V	2011 all, 2012 DS	Isa NE 2011DS, Ag 2011 WS, Ag Bh LB NE Isa 2012DS	2012 DS	GS + de novo GWAS	AB RYT 2012 WS	0.60483	1: S3_1269941 S3_608927 S3_248339 2: S3_1269941 S3_985094 S3_404126 3: S3_1269941 S3_984915 S3_473989 4: S3_1269941 S3_953308 S3_443301 5: S3_1269941 S3_608927 S3_404126	1.46329e-05
FLW	1	F	A NE	all except V	2011 all, 2012 DS	Isa NE 2011DS, Ag 2011 WS, Ag Bh LB NE Isa 2012DS	2012 DS	GS + de novo GWAS	B RYT 2012 DS	0.598723	1: S3_1269941 S3_995095 S3_248339 2: S3_1269941 S3_964681 S3_234929 3: S3_1269941 S3_995095 S3_409846 4: S3_1269941 S3_995095 S3_1935861 5: S3_1269941 S3_565311 S3_484323	7.34496e-10
FLW	1	F	A NE	all except V	2011 all, 2012 DS	Isa NE 2011DS, Ag 2011 WS, Ag Bh LB NE Isa 2012DS	2012 DS	RF	C	0.58335
FLW	1	F	A NE	all except V	2011 all, 2012 DS	Isa NE 2011DS, Ag 2011 WS, Ag Bh LB NE Isa 2012DS	2012 DS	rrBLUP	D	0.415473
FLW	1	F	A NE	all except V	2011 all, 2012 DS	Isa NE 2011DS, Ag 2011 WS, Ag Bh LB NE Isa 2012DS	2012 DS	GS + historical GWAS	E 44K_all	0.409321	1: S6_9652192 S3_13075253 S3_3767014 2: S6_9652192 S3_13075253 S3_3767014 3: S6_9652192 S3_13075253 S3_3767014 4: S6_9652192 S3_13075253 S3_3767014 5: S6_9652192 S3_13075253 S3_3767014
FLW	1	F	A NE	all except V	2011 all, 2012 DS	Isa NE 2011DS, Ag 2011 WS, Ag Bh LB NE Isa 2012DS	2012 DS	GS + historical GWAS	E 44K_indica	0.395687	1: S8_527441 S12_14104904 S3_13075253 2: S8_527441 S12_14104904 S3_13075253 3: S8_527441 S12_14104904 S3_13075253 4: S8_527441 S12_14104904 S3_13075253 5: S8_527441 S12_14104904 S3_13075253
FLW	1	F	A NE	all except V	2011 all, 2012 DS	Isa NE 2011DS, Ag 2011 WS, Ag Bh LB NE Isa 2012DS	2012 DS	GS + historical GWAS	F 44K_TRJ	0.320231	1: S1_27559237 S4_6974032 S9_18690563 2: S1_27559237 S4_6974032 S9_18690563 3: S1_27559237 S4_6974032 S9_18690563 4: S1_27559237 S4_6974032 S9_18690563 5: S1_27559237 S4_6974032 S9_18690563
FLW	1	H	A NE	all except V	2011 DS, 2012 DS	Isa NE 2011 DS, Ag Bh LB NE Isa 2012DS	2012 DS	GS + de novo GWAS	A VP_data	0.629718	1: S3_1269941 S3_620039 S3_404126 2: S3_1269941 S3_985094 S3_345464 3: S3_1269941 S3_985094 S3_345464 4: S3_1269941 S3_964681 S3_388403 5: S3_1269941 S3_985094 S3_390878	1.07819e-07
FLW	1	H	A NE	all except V	2011 DS, 2012 DS	Isa NE 2011 DS, Ag Bh LB NE Isa 2012DS	2012 DS	GS + de novo GWAS	AB RYT 2012 WS	0.619007	1: S3_1269941 S3_608927 S3_248339 2: S3_1269941 S3_985094 S3_404126 3: S3_1269941 S3_984915 S3_473989 4: S3_1269941 S3_953308 S3_443301 5: S3_1269941 S3_608927 S3_404126	1.46329e-05
FLW	1	H	A NE	all except V	2011 DS, 2012 DS	Isa NE 2011 DS, Ag Bh LB NE Isa 2012DS	2012 DS	GS + de novo GWAS	B RYT 2012 DS	0.608285	1: S3_1269941 S3_995095 S3_248339 2: S3_1269941 S3_964681 S3_234929 3: S3_1269941 S3_995095 S3_409846 4: S3_1269941 S3_995095 S3_1935861 5: S3_1269941 S3_565311 S3_484323	7.34496e-10
FLW	1	H	A NE	all except V	2011 DS, 2012 DS	Isa NE 2011 DS, Ag Bh LB NE Isa 2012DS	2012 DS	RF	C	0.576509
FLW	1	H	A NE	all except V	2011 DS, 2012 DS	Isa NE 2011 DS, Ag Bh LB NE Isa 2012DS	2012 DS	rrBLUP	D	0.418162
FLW	1	H	A NE	all except V	2011 DS, 2012 DS	Isa NE 2011 DS, Ag Bh LB NE Isa 2012DS	2012 DS	GS + historical GWAS	E 44K_all	0.400568	1: S6_9652192 S3_13075253 S3_3767014 2: S6_9652192 S3_13075253 S3_3767014 3: S6_9652192 S3_13075253 S3_3767014 4: S6_9652192 S3_13075253 S3_3767014 5: S6_9652192 S3_13075253 S3_3767014
FLW	1	H	A NE	all except V	2011 DS, 2012 DS	Isa NE 2011 DS, Ag Bh LB NE Isa 2012DS	2012 DS	GS + historical GWAS	E 44K_indica	0.393898	1: S8_527441 S12_14104904 S3_13075253 2: S8_527441 S12_14104904 S3_13075253 3: S8_527441 S12_14104904 S3_13075253 4: S8_527441 S12_14104904 S3_13075253 5: S8_527441 S12_14104904 S3_13075253
FLW	1	H	A NE	all except V	2011 DS, 2012 DS	Isa NE 2011 DS, Ag Bh LB NE Isa 2012DS	2012 DS	GS + historical GWAS	F 44K_TRJ	0.376312	1: S1_27559237 S4_6974032 S9_18690563 2: S1_27559237 S4_6974032 S9_18690563 3: S1_27559237 S4_6974032 S9_18690563 4: S1_27559237 S4_6974032 S9_18690563 5: S1_27559237 S4_6974032 S9_18690563
FLW	4	A	A NE	NE, Isa, LB, Ag	2011 all, 2012DS, no 2012 DS Isa	Isa NE 2011DS, NE LB 2012DS	2012 DS	GS + de novo GWAS	A VP_data	0.626331	1: S3_1269941 S3_620039 S3_404126 2: S3_1269941 S3_985094 S3_345464 3: S3_1269941 S3_985094 S3_345464 4: S3_1269941 S3_964681 S3_388403 5: S3_1269941 S3_985094 S3_390878	1.07819e-07
FLW	4	A	A NE	NE, Isa, LB, Ag	2011 all, 2012DS, no 2012 DS Isa	Isa NE 2011DS, NE LB 2012DS	2012 DS	GS + de novo GWAS	AB RYT 2012 WS	0.616831	1: S3_1269941 S3_608927 S3_248339 2: S3_1269941 S3_985094 S3_404126 3: S3_1269941 S3_984915 S3_473989 4: S3_1269941 S3_953308 S3_443301 5: S3_1269941 S3_608927 S3_404126	1.46329e-05
FLW	4	A	A NE	NE, Isa, LB, Ag	2011 all, 2012DS, no 2012 DS Isa	Isa NE 2011DS, NE LB 2012DS	2012 DS	GS + de novo GWAS	B RYT 2012 DS	0.61637	1: S3_1269941 S3_995095 S3_248339 2: S3_1269941 S3_964681 S3_234929 3: S3_1269941 S3_995095 S3_409846 4: S3_1269941 S3_995095 S3_1935861 5: S3_1269941 S3_565311 S3_484323	7.34496e-10
FLW	4	A	A NE	NE, Isa, LB, Ag	2011 all, 2012DS, no 2012 DS Isa	Isa NE 2011DS, NE LB 2012DS	2012 DS	RF	C	0.569172
FLW	4	A	A NE	NE, Isa, LB, Ag	2011 all, 2012DS, no 2012 DS Isa	Isa NE 2011DS, NE LB 2012DS	2012 DS	rrBLUP	D	0.416495
FLW	4	A	A NE	NE, Isa, LB, Ag	2011 all, 2012DS, no 2012 DS Isa	Isa NE 2011DS, NE LB 2012DS	2012 DS	GS + historical GWAS	E 44K_all	0.389639	1: S6_9652192 S3_13075253 S3_3767014 2: S6_9652192 S3_13075253 S3_3767014 3: S6_9652192 S3_13075253 S3_3767014 4: S6_9652192 S3_13075253 S3_3767014 5: S6_9652192 S3_13075253 S3_3767014
FLW	4	A	A NE	NE, Isa, LB, Ag	2011 all, 2012DS, no 2012 DS Isa	Isa NE 2011DS, NE LB 2012DS	2012 DS	GS + historical GWAS	E 44K_indica	0.385842	1: S8_527441 S12_14104904 S3_13075253 2: S8_527441 S12_14104904 S3_13075253 3: S8_527441 S12_14104904 S3_13075253 4: S8_527441 S12_14104904 S3_13075253 5: S8_527441 S12_14104904 S3_13075253
FLW	4	A	A NE	NE, Isa, LB, Ag	2011 all, 2012DS, no 2012 DS Isa	Isa NE 2011DS, NE LB 2012DS	2012 DS	GS + historical GWAS	F 44K_TRJ	0.31991	1: S1_27559237 S4_6974032 S9_18690563 2: S1_27559237 S4_6974032 S9_18690563 3: S1_27559237 S4_6974032 S9_18690563 4: S1_27559237 S4_6974032 S9_18690563 5: S1_27559237 S4_6974032 S9_18690563
FLW	4	D	A NE	NE, Isa, LB, Ag	2011 DS, 2012 DS, no 2012 DS Isa	Isa NE 2011DS, NE 2012DS, LB NE 2012WS	2012 DS	GS + de novo GWAS	A VP_data	0.626331	1: S3_1269941 S3_620039 S3_404126 2: S3_1269941 S3_985094 S3_345464 3: S3_1269941 S3_985094 S3_345464 4: S3_1269941 S3_964681 S3_388403 5: S3_1269941 S3_985094 S3_390878	1.07819e-07
FLW	4	D	A NE	NE, Isa, LB, Ag	2011 DS, 2012 DS, no 2012 DS Isa	Isa NE 2011DS, NE 2012DS, LB NE 2012WS	2012 DS	GS + de novo GWAS	AB RYT 2012 WS	0.616831	1: S3_1269941 S3_608927 S3_248339 2: S3_1269941 S3_985094 S3_404126 3: S3_1269941 S3_984915 S3_473989 4: S3_1269941 S3_953308 S3_443301 5: S3_1269941 S3_608927 S3_404126	1.46329e-05
FLW	4	D	A NE	NE, Isa, LB, Ag	2011 DS, 2012 DS, no 2012 DS Isa	Isa NE 2011DS, NE 2012DS, LB NE 2012WS	2012 DS	GS + de novo GWAS	B RYT 2012 DS	0.61637	1: S3_1269941 S3_995095 S3_248339 2: S3_1269941 S3_964681 S3_234929 3: S3_1269941 S3_995095 S3_409846 4: S3_1269941 S3_995095 S3_1935861 5: S3_1269941 S3_565311 S3_484323	7.34496e-10
FLW	4	D	A NE	NE, Isa, LB, Ag	2011 DS, 2012 DS, no 2012 DS Isa	Isa NE 2011DS, NE 2012DS, LB NE 2012WS	2012 DS	RF	C	0.574611
FLW	4	D	A NE	NE, Isa, LB, Ag	2011 DS, 2012 DS, no 2012 DS Isa	Isa NE 2011DS, NE 2012DS, LB NE 2012WS	2012 DS	rrBLUP	D	0.416495
FLW	4	D	A NE	NE, Isa, LB, Ag	2011 DS, 2012 DS, no 2012 DS Isa	Isa NE 2011DS, NE 2012DS, LB NE 2012WS	2012 DS	GS + historical GWAS	E 44K_all	0.389639	1: S6_9652192 S3_13075253 S3_3767014 2: S6_9652192 S3_13075253 S3_3767014 3: S6_9652192 S3_13075253 S3_3767014 4: S6_9652192 S3_13075253 S3_3767014 5: S6_9652192 S3_13075253 S3_3767014
FLW	4	D	A NE	NE, Isa, LB, Ag	2011 DS, 2012 DS, no 2012 DS Isa	Isa NE 2011DS, NE 2012DS, LB NE 2012WS	2012 DS	GS + historical GWAS	E 44K_indica	0.385842	1: S8_527441 S12_14104904 S3_13075253 2: S8_527441 S12_14104904 S3_13075253 3: S8_527441 S12_14104904 S3_13075253 4: S8_527441 S12_14104904 S3_13075253 5: S8_527441 S12_14104904 S3_13075253
FLW	4	D	A NE	NE, Isa, LB, Ag	2011 DS, 2012 DS, no 2012 DS Isa	Isa NE 2011DS, NE 2012DS, LB NE 2012WS	2012 DS	GS + historical GWAS	F 44K_TRJ	0.31991	1: S1_27559237 S4_6974032 S9_18690563 2: S1_27559237 S4_6974032 S9_18690563 3: S1_27559237 S4_6974032 S9_18690563 4: S1_27559237 S4_6974032 S9_18690563 5: S1_27559237 S4_6974032 S9_18690563
FLW	4	F	A NE	NE, Isa, LB, Ag	2011 all, 2012 DS	Isa NE 2011DS, NE LB Isa 2012DS	2012 DS	GS + de novo GWAS	A VP_data	0.629019	1: S3_1269941 S3_620039 S3_404126 2: S3_1269941 S3_985094 S3_345464 3: S3_1269941 S3_985094 S3_345464 4: S3_1269941 S3_964681 S3_388403 5: S3_1269941 S3_985094 S3_390878	1.07819e-07
FLW	4	F	A NE	NE, Isa, LB, Ag	2011 all, 2012 DS	Isa NE 2011DS, NE LB Isa 2012DS	2012 DS	GS + de novo GWAS	AB RYT 2012 WS	0.61954	1: S3_1269941 S3_608927 S3_248339 2: S3_1269941 S3_985094 S3_404126 3: S3_1269941 S3_984915 S3_473989 4: S3_1269941 S3_953308 S3_443301 5: S3_1269941 S3_608927 S3_404126	1.46329e-05
FLW	4	F	A NE	NE, Isa, LB, Ag	2011 all, 2012 DS	Isa NE 2011DS, NE LB Isa 2012DS	2012 DS	GS + de novo GWAS	B RYT 2012 DS	0.609596	1: S3_1269941 S3_995095 S3_248339 2: S3_1269941 S3_964681 S3_234929 3: S3_1269941 S3_995095 S3_409846 4: S3_1269941 S3_995095 S3_1935861 5: S3_1269941 S3_565311 S3_484323	7.34496e-10
FLW	4	F	A NE	NE, Isa, LB, Ag	2011 all, 2012 DS	Isa NE 2011DS, NE LB Isa 2012DS	2012 DS	RF	C	0.575326
FLW	4	F	A NE	NE, Isa, LB, Ag	2011 all, 2012 DS	Isa NE 2011DS, NE LB Isa 2012DS	2012 DS	rrBLUP	D	0.412785
FLW	4	F	A NE	NE, Isa, LB, Ag	2011 all, 2012 DS	Isa NE 2011DS, NE LB Isa 2012DS	2012 DS	GS + historical GWAS	E 44K_all	0.385967	1: S6_9652192 S3_13075253 S3_3767014 2: S6_9652192 S3_13075253 S3_3767014 3: S6_9652192 S3_13075253 S3_3767014 4: S6_9652192 S3_13075253 S3_3767014 5: S6_9652192 S3_13075253 S3_3767014
FLW	4	F	A NE	NE, Isa, LB, Ag	2011 all, 2012 DS	Isa NE 2011DS, NE LB Isa 2012DS	2012 DS	GS + historical GWAS	E 44K_indica	0.381952	1: S8_527441 S12_14104904 S3_13075253 2: S8_527441 S12_14104904 S3_13075253 3: S8_527441 S12_14104904 S3_13075253 4: S8_527441 S12_14104904 S3_13075253 5: S8_527441 S12_14104904 S3_13075253
FLW	4	F	A NE	NE, Isa, LB, Ag	2011 all, 2012 DS	Isa NE 2011DS, NE LB Isa 2012DS	2012 DS	GS + historical GWAS	F 44K_TRJ	0.352426	1: S1_27559237 S4_6974032 S9_18690563 2: S1_27559237 S4_6974032 S9_18690563 3: S1_27559237 S4_6974032 S9_18690563 4: S1_27559237 S4_6974032 S9_18690563 5: S1_27559237 S4_6974032 S9_18690563
FLW	5	A	A NE	NE, Isa, LB, Ag	2011 all, 2012DS, no 2012 DS Isa	Isa NE 2011DS, Ag 2011WS, Ag LB NE 2012DS	2012 DS	GS + de novo GWAS	A VP_data	0.62095	1: S3_1269941 S3_620039 S3_404126 2: S3_1269941 S3_985094 S3_345464 3: S3_1269941 S3_985094 S3_345464 4: S3_1269941 S3_964681 S3_388403 5: S3_1269941 S3_985094 S3_390878	1.07819e-07
FLW	5	A	A NE	NE, Isa, LB, Ag	2011 all, 2012DS, no 2012 DS Isa	Isa NE 2011DS, Ag 2011WS, Ag LB NE 2012DS	2012 DS	GS + de novo GWAS	AB RYT 2012 WS	0.605609	1: S3_1269941 S3_608927 S3_248339 2: S3_1269941 S3_985094 S3_404126 3: S3_1269941 S3_984915 S3_473989 4: S3_1269941 S3_953308 S3_443301 5: S3_1269941 S3_608927 S3_404126	1.46329e-05
FLW	5	A	A NE	NE, Isa, LB, Ag	2011 all, 2012DS, no 2012 DS Isa	Isa NE 2011DS, Ag 2011WS, Ag LB NE 2012DS	2012 DS	GS + de novo GWAS	B RYT 2012 DS	0.601092	1: S3_1269941 S3_995095 S3_248339 2: S3_1269941 S3_964681 S3_234929 3: S3_1269941 S3_995095 S3_409846 4: S3_1269941 S3_995095 S3_1935861 5: S3_1269941 S3_565311 S3_484323	7.34496e-10
FLW	5	A	A NE	NE, Isa, LB, Ag	2011 all, 2012DS, no 2012 DS Isa	Isa NE 2011DS, Ag 2011WS, Ag LB NE 2012DS	2012 DS	RF	C	0.569121
FLW	5	A	A NE	NE, Isa, LB, Ag	2011 all, 2012DS, no 2012 DS Isa	Isa NE 2011DS, Ag 2011WS, Ag LB NE 2012DS	2012 DS	rrBLUP	D	0.43458
FLW	5	A	A NE	NE, Isa, LB, Ag	2011 all, 2012DS, no 2012 DS Isa	Isa NE 2011DS, Ag 2011WS, Ag LB NE 2012DS	2012 DS	GS + historical GWAS	E 44K_all	0.427488	1: S6_9652192 S3_13075253 S3_3767014 2: S6_9652192 S3_13075253 S3_3767014 3: S6_9652192 S3_13075253 S3_3767014 4: S6_9652192 S3_13075253 S3_3767014 5: S6_9652192 S3_13075253 S3_3767014
FLW	5	A	A NE	NE, Isa, LB, Ag	2011 all, 2012DS, no 2012 DS Isa	Isa NE 2011DS, Ag 2011WS, Ag LB NE 2012DS	2012 DS	GS + historical GWAS	E 44K_indica	0.409364	1: S8_527441 S12_14104904 S3_13075253 2: S8_527441 S12_14104904 S3_13075253 3: S8_527441 S12_14104904 S3_13075253 4: S8_527441 S12_14104904 S3_13075253 5: S8_527441 S12_14104904 S3_13075253
FLW	5	A	A NE	NE, Isa, LB, Ag	2011 all, 2012DS, no 2012 DS Isa	Isa NE 2011DS, Ag 2011WS, Ag LB NE 2012DS	2012 DS	GS + historical GWAS	F 44K_TRJ	0.327149	1: S1_27559237 S4_6974032 S9_18690563 2: S1_27559237 S4_6974032 S9_18690563 3: S1_27559237 S4_6974032 S9_18690563 4: S1_27559237 S4_6974032 S9_18690563 5: S1_27559237 S4_6974032 S9_18690563
FLW	5	D	A NE	NE, Isa, LB, Ag	2011 DS, 2012 DS, no 2012 DS Isa	Isa NE 2011DS, NE Ag LB 2012 DS	2012 DS	GS + de novo GWAS	A VP_data	0.627231	1: S3_1269941 S3_620039 S3_404126 2: S3_1269941 S3_985094 S3_345464 3: S3_1269941 S3_985094 S3_345464 4: S3_1269941 S3_964681 S3_388403 5: S3_1269941 S3_985094 S3_390878	1.07819e-07
FLW	5	D	A NE	NE, Isa, LB, Ag	2011 DS, 2012 DS, no 2012 DS Isa	Isa NE 2011DS, NE Ag LB 2012 DS	2012 DS	GS + de novo GWAS	B RYT 2012 DS	0.618213	1: S3_1269941 S3_995095 S3_248339 2: S3_1269941 S3_964681 S3_234929 3: S3_1269941 S3_995095 S3_409846 4: S3_1269941 S3_995095 S3_1935861 5: S3_1269941 S3_565311 S3_484323	7.34496e-10
FLW	5	D	A NE	NE, Isa, LB, Ag	2011 DS, 2012 DS, no 2012 DS Isa	Isa NE 2011DS, NE Ag LB 2012 DS	2012 DS	GS + de novo GWAS	AB RYT 2012 WS	0.617695	1: S3_1269941 S3_608927 S3_248339 2: S3_1269941 S3_985094 S3_404126 3: S3_1269941 S3_984915 S3_473989 4: S3_1269941 S3_953308 S3_443301 5: S3_1269941 S3_608927 S3_404126	1.46329e-05
FLW	5	D	A NE	NE, Isa, LB, Ag	2011 DS, 2012 DS, no 2012 DS Isa	Isa NE 2011DS, NE Ag LB 2012 DS	2012 DS	RF	C	0.571069
FLW	5	D	A NE	NE, Isa, LB, Ag	2011 DS, 2012 DS, no 2012 DS Isa	Isa NE 2011DS, NE Ag LB 2012 DS	2012 DS	rrBLUP	D	0.418064
FLW	5	D	A NE	NE, Isa, LB, Ag	2011 DS, 2012 DS, no 2012 DS Isa	Isa NE 2011DS, NE Ag LB 2012 DS	2012 DS	GS + historical GWAS	E 44K_all	0.392347	1: S6_9652192 S3_13075253 S3_3767014 2: S6_9652192 S3_13075253 S3_3767014 3: S6_9652192 S3_13075253 S3_3767014 4: S6_9652192 S3_13075253 S3_3767014 5: S6_9652192 S3_13075253 S3_3767014
FLW	5	D	A NE	NE, Isa, LB, Ag	2011 DS, 2012 DS, no 2012 DS Isa	Isa NE 2011DS, NE Ag LB 2012 DS	2012 DS	GS + historical GWAS	E 44K_indica	0.388109	1: S8_527441 S12_14104904 S3_13075253 2: S8_527441 S12_14104904 S3_13075253 3: S8_527441 S12_14104904 S3_13075253 4: S8_527441 S12_14104904 S3_13075253 5: S8_527441 S12_14104904 S3_13075253
FLW	5	D	A NE	NE, Isa, LB, Ag	2011 DS, 2012 DS, no 2012 DS Isa	Isa NE 2011DS, NE Ag LB 2012 DS	2012 DS	GS + historical GWAS	F 44K_TRJ	0.318374	1: S1_27559237 S4_6974032 S9_18690563 2: S1_27559237 S4_6974032 S9_18690563 3: S1_27559237 S4_6974032 S9_18690563 4: S1_27559237 S4_6974032 S9_18690563 5: S1_27559237 S4_6974032 S9_18690563
FLW	5	F	A NE	NE, Isa, LB, Ag	2011 all, 2012 DS	Isa NE 2011DS, Ag 2011WS, Ag Isa LB NE 2012DS	2012 DS	GS + de novo GWAS	A VP_data	0.622146	1: S3_1269941 S3_620039 S3_404126 2: S3_1269941 S3_985094 S3_345464 3: S3_1269941 S3_985094 S3_345464 4: S3_1269941 S3_964681 S3_388403 5: S3_1269941 S3_985094 S3_390878	1.07819e-07
FLW	5	F	A NE	NE, Isa, LB, Ag	2011 all, 2012 DS	Isa NE 2011DS, Ag 2011WS, Ag Isa LB NE 2012DS	2012 DS	GS + de novo GWAS	AB RYT 2012 WS	0.606684	1: S3_1269941 S3_608927 S3_248339 2: S3_1269941 S3_985094 S3_404126 3: S3_1269941 S3_984915 S3_473989 4: S3_1269941 S3_953308 S3_443301 5: S3_1269941 S3_608927 S3_404126	1.46329e-05
FLW	5	F	A NE	NE, Isa, LB, Ag	2011 all, 2012 DS	Isa NE 2011DS, Ag 2011WS, Ag Isa LB NE 2012DS	2012 DS	GS + de novo GWAS	B RYT 2012 DS	0.601606	1: S3_1269941 S3_995095 S3_248339 2: S3_1269941 S3_964681 S3_234929 3: S3_1269941 S3_995095 S3_409846 4: S3_1269941 S3_995095 S3_1935861 5: S3_1269941 S3_565311 S3_484323	7.34496e-10
FLW	5	F	A NE	NE, Isa, LB, Ag	2011 all, 2012 DS	Isa NE 2011DS, Ag 2011WS, Ag Isa LB NE 2012DS	2012 DS	RF	C	0.58623
FLW	5	F	A NE	NE, Isa, LB, Ag	2011 all, 2012 DS	Isa NE 2011DS, Ag 2011WS, Ag Isa LB NE 2012DS	2012 DS	rrBLUP	D	0.422025
FLW	5	F	A NE	NE, Isa, LB, Ag	2011 all, 2012 DS	Isa NE 2011DS, Ag 2011WS, Ag Isa LB NE 2012DS	2012 DS	GS + historical GWAS	E 44K_all	0.413105	1: S6_9652192 S3_13075253 S3_3767014 2: S6_9652192 S3_13075253 S3_3767014 3: S6_9652192 S3_13075253 S3_3767014 4: S6_9652192 S3_13075253 S3_3767014 5: S6_9652192 S3_13075253 S3_3767014
FLW	5	F	A NE	NE, Isa, LB, Ag	2011 all, 2012 DS	Isa NE 2011DS, Ag 2011WS, Ag Isa LB NE 2012DS	2012 DS	GS + historical GWAS	E 44K_indica	0.402043	1: S8_527441 S12_14104904 S3_13075253 2: S8_527441 S12_14104904 S3_13075253 3: S8_527441 S12_14104904 S3_13075253 4: S8_527441 S12_14104904 S3_13075253 5: S8_527441 S12_14104904 S3_13075253
FLW	5	F	A NE	NE, Isa, LB, Ag	2011 all, 2012 DS	Isa NE 2011DS, Ag 2011WS, Ag Isa LB NE 2012DS	2012 DS	GS + historical GWAS	F 44K_TRJ	0.332222	1: S1_27559237 S4_6974032 S9_18690563 2: S1_27559237 S4_6974032 S9_18690563 3: S1_27559237 S4_6974032 S9_18690563 4: S1_27559237 S4_6974032 S9_18690563 5: S1_27559237 S4_6974032 S9_18690563
FLW	5	H	A NE	NE, Isa, LB, Ag	2011 DS, 2012 DS	Isa NE 2011 DS, Ag LB Isa NE 2012DS	2012 DS	GS + de novo GWAS	A VP_data	0.628672	1: S3_1269941 S3_620039 S3_404126 2: S3_1269941 S3_985094 S3_345464 3: S3_1269941 S3_985094 S3_345464 4: S3_1269941 S3_964681 S3_388403 5: S3_1269941 S3_985094 S3_390878	1.07819e-07
FLW	5	H	A NE	NE, Isa, LB, Ag	2011 DS, 2012 DS	Isa NE 2011 DS, Ag LB Isa NE 2012DS	2012 DS	GS + de novo GWAS	AB RYT 2012 WS	0.618326	1: S3_1269941 S3_608927 S3_248339 2: S3_1269941 S3_985094 S3_404126 3: S3_1269941 S3_984915 S3_473989 4: S3_1269941 S3_953308 S3_443301 5: S3_1269941 S3_608927 S3_404126	1.46329e-05
FLW	5	H	A NE	NE, Isa, LB, Ag	2011 DS, 2012 DS	Isa NE 2011 DS, Ag LB Isa NE 2012DS	2012 DS	GS + de novo GWAS	B RYT 2012 DS	0.607859	1: S3_1269941 S3_995095 S3_248339 2: S3_1269941 S3_964681 S3_234929 3: S3_1269941 S3_995095 S3_409846 4: S3_1269941 S3_995095 S3_1935861 5: S3_1269941 S3_565311 S3_484323	7.34496e-10
FLW	5	H	A NE	NE, Isa, LB, Ag	2011 DS, 2012 DS	Isa NE 2011 DS, Ag LB Isa NE 2012DS	2012 DS	RF	C	0.576739
FLW	5	H	A NE	NE, Isa, LB, Ag	2011 DS, 2012 DS	Isa NE 2011 DS, Ag LB Isa NE 2012DS	2012 DS	rrBLUP	D	0.422043
FLW	5	H	A NE	NE, Isa, LB, Ag	2011 DS, 2012 DS	Isa NE 2011 DS, Ag LB Isa NE 2012DS	2012 DS	GS + historical GWAS	E 44K_all	0.400166	1: S6_9652192 S3_13075253 S3_3767014 2: S6_9652192 S3_13075253 S3_3767014 3: S6_9652192 S3_13075253 S3_3767014 4: S6_9652192 S3_13075253 S3_3767014 5: S6_9652192 S3_13075253 S3_3767014
FLW	5	H	A NE	NE, Isa, LB, Ag	2011 DS, 2012 DS	Isa NE 2011 DS, Ag LB Isa NE 2012DS	2012 DS	GS + historical GWAS	E 44K_indica	0.394878	1: S8_527441 S12_14104904 S3_13075253 2: S8_527441 S12_14104904 S3_13075253 3: S8_527441 S12_14104904 S3_13075253 4: S8_527441 S12_14104904 S3_13075253 5: S8_527441 S12_14104904 S3_13075253
FLW	5	H	A NE	NE, Isa, LB, Ag	2011 DS, 2012 DS	Isa NE 2011 DS, Ag LB Isa NE 2012DS	2012 DS	GS + historical GWAS	F 44K_TRJ	0.363745	1: S1_27559237 S4_6974032 S9_18690563 2: S1_27559237 S4_6974032 S9_18690563 3: S1_27559237 S4_6974032 S9_18690563 4: S1_27559237 S4_6974032 S9_18690563 5: S1_27559237 S4_6974032 S9_18690563
FLW	6	A	A NE	VP site only	2011 all, 2012DS, no 2012 DS Isa	NE 2011DS, NE 2012DS	2012 DS	GS + de novo GWAS	A VP_data	0.617086	1: S3_1269941 S3_620039 S3_404126 2: S3_1269941 S3_985094 S3_345464 3: S3_1269941 S3_985094 S3_345464 4: S3_1269941 S3_964681 S3_388403 5: S3_1269941 S3_985094 S3_390878	1.07819e-07
FLW	6	A	A NE	VP site only	2011 all, 2012DS, no 2012 DS Isa	NE 2011DS, NE 2012DS	2012 DS	GS + de novo GWAS	AB RYT 2012 WS	0.606159	1: S3_1269941 S3_608927 S3_248339 2: S3_1269941 S3_985094 S3_404126 3: S3_1269941 S3_984915 S3_473989 4: S3_1269941 S3_953308 S3_443301 5: S3_1269941 S3_608927 S3_404126	1.46329e-05
FLW	6	A	A NE	VP site only	2011 all, 2012DS, no 2012 DS Isa	NE 2011DS, NE 2012DS	2012 DS	GS + de novo GWAS	B RYT 2012 DS	0.603739	1: S3_1269941 S3_995095 S3_248339 2: S3_1269941 S3_964681 S3_234929 3: S3_1269941 S3_995095 S3_409846 4: S3_1269941 S3_995095 S3_1935861 5: S3_1269941 S3_565311 S3_484323	7.34496e-10
FLW	6	A	A NE	VP site only	2011 all, 2012DS, no 2012 DS Isa	NE 2011DS, NE 2012DS	2012 DS	RF	C	0.539658
FLW	6	A	A NE	VP site only	2011 all, 2012DS, no 2012 DS Isa	NE 2011DS, NE 2012DS	2012 DS	rrBLUP	D	0.401751
FLW	6	A	A NE	VP site only	2011 all, 2012DS, no 2012 DS Isa	NE 2011DS, NE 2012DS	2012 DS	GS + historical GWAS	F 44K_TRJ	0.389412	1: S1_27559237 S4_6974032 S9_18690563 2: S1_27559237 S4_6974032 S9_18690563 3: S1_27559237 S4_6974032 S9_18690563 4: S1_27559237 S4_6974032 S9_18690563 5: S1_27559237 S4_6974032 S9_18690563
FLW	6	A	A NE	VP site only	2011 all, 2012DS, no 2012 DS Isa	NE 2011DS, NE 2012DS	2012 DS	GS + historical GWAS	E 44K_all	0.378053	1: S6_9652192 S3_13075253 S3_3767014 2: S6_9652192 S3_13075253 S3_3767014 3: S6_9652192 S3_13075253 S3_3767014 4: S6_9652192 S3_13075253 S3_3767014 5: S6_9652192 S3_13075253 S3_3767014
FLW	6	A	A NE	VP site only	2011 all, 2012DS, no 2012 DS Isa	NE 2011DS, NE 2012DS	2012 DS	GS + historical GWAS	E 44K_indica	0.375743	1: S8_527441 S12_14104904 S3_13075253 2: S8_527441 S12_14104904 S3_13075253 3: S8_527441 S12_14104904 S3_13075253 4: S8_527441 S12_14104904 S3_13075253 5: S8_527441 S12_14104904 S3_13075253
FLW	6	I	A NE	VP site only	2012 DS only	NE 2012DS	2012 DS	GS + de novo GWAS	B RYT 2012 DS	0.609359	1: S3_1269941 S3_995095 S3_248339 2: S3_1269941 S3_964681 S3_234929 3: S3_1269941 S3_995095 S3_409846 4: S3_1269941 S3_995095 S3_1935861 5: S3_1269941 S3_565311 S3_484323	7.34496e-10
FLW	6	I	A NE	VP site only	2012 DS only	NE 2012DS	2012 DS	GS + de novo GWAS	A VP_data	0.594386	1: S3_1269941 S3_620039 S3_404126 2: S3_1269941 S3_985094 S3_345464 3: S3_1269941 S3_985094 S3_345464 4: S3_1269941 S3_964681 S3_388403 5: S3_1269941 S3_985094 S3_390878	1.07819e-07
FLW	6	I	A NE	VP site only	2012 DS only	NE 2012DS	2012 DS	GS + de novo GWAS	AB RYT 2012 WS	0.589989	1: S3_1269941 S3_608927 S3_248339 2: S3_1269941 S3_985094 S3_404126 3: S3_1269941 S3_984915 S3_473989 4: S3_1269941 S3_953308 S3_443301 5: S3_1269941 S3_608927 S3_404126	1.46329e-05
FLW	6	I	A NE	VP site only	2012 DS only	NE 2012DS	2012 DS	RF	C	0.51403
FLW	6	I	A NE	VP site only	2012 DS only	NE 2012DS	2012 DS	GS + historical GWAS	F 44K_TRJ	0.312291	1: S1_27559237 S4_6974032 S9_18690563 2: S1_27559237 S4_6974032 S9_18690563 3: S1_27559237 S4_6974032 S9_18690563 4: S1_27559237 S4_6974032 S9_18690563 5: S1_27559237 S4_6974032 S9_18690563
FLW	6	I	A NE	VP site only	2012 DS only	NE 2012DS	2012 DS	rrBLUP	D	0.298964
FLW	6	I	A NE	VP site only	2012 DS only	NE 2012DS	2012 DS	GS + historical GWAS	E 44K_indica	0.275366	1: S8_527441 S12_14104904 S3_13075253 2: S8_527441 S12_14104904 S3_13075253 3: S8_527441 S12_14104904 S3_13075253 4: S8_527441 S12_14104904 S3_13075253 5: S8_527441 S12_14104904 S3_13075253
FLW	6	I	A NE	VP site only	2012 DS only	NE 2012DS	2012 DS	GS + historical GWAS	E 44K_all	0.266488	1: S6_9652192 S3_13075253 S3_3767014 2: S6_9652192 S3_13075253 S3_3767014 3: S6_9652192 S3_13075253 S3_3767014 4: S6_9652192 S3_13075253 S3_3767014 5: S6_9652192 S3_13075253 S3_3767014
FLW	8	A	A NE	NE, Isa, Ag	2011 all, 2012DS, no 2012 DS Isa	Isa NE 2011 DS, Ag 2011 WS, NE Ag 2012 DS	2012 DS	GS + de novo GWAS	A VP_data	0.618179	1: S3_1269941 S3_620039 S3_404126 2: S3_1269941 S3_985094 S3_345464 3: S3_1269941 S3_985094 S3_345464 4: S3_1269941 S3_964681 S3_388403 5: S3_1269941 S3_985094 S3_390878	1.07819e-07
FLW	8	A	A NE	NE, Isa, Ag	2011 all, 2012DS, no 2012 DS Isa	Isa NE 2011 DS, Ag 2011 WS, NE Ag 2012 DS	2012 DS	GS + de novo GWAS	B RYT 2012 DS	0.605265	1: S3_1269941 S3_995095 S3_248339 2: S3_1269941 S3_964681 S3_234929 3: S3_1269941 S3_995095 S3_409846 4: S3_1269941 S3_995095 S3_1935861 5: S3_1269941 S3_565311 S3_484323	7.34496e-10
FLW	8	A	A NE	NE, Isa, Ag	2011 all, 2012DS, no 2012 DS Isa	Isa NE 2011 DS, Ag 2011 WS, NE Ag 2012 DS	2012 DS	GS + de novo GWAS	AB RYT 2012 WS	0.603864	1: S3_1269941 S3_608927 S3_248339 2: S3_1269941 S3_985094 S3_404126 3: S3_1269941 S3_984915 S3_473989 4: S3_1269941 S3_953308 S3_443301 5: S3_1269941 S3_608927 S3_404126	1.46329e-05
FLW	8	A	A NE	NE, Isa, Ag	2011 all, 2012DS, no 2012 DS Isa	Isa NE 2011 DS, Ag 2011 WS, NE Ag 2012 DS	2012 DS	RF	C	0.569031
FLW	8	A	A NE	NE, Isa, Ag	2011 all, 2012DS, no 2012 DS Isa	Isa NE 2011 DS, Ag 2011 WS, NE Ag 2012 DS	2012 DS	rrBLUP	D	0.417679
FLW	8	A	A NE	NE, Isa, Ag	2011 all, 2012DS, no 2012 DS Isa	Isa NE 2011 DS, Ag 2011 WS, NE Ag 2012 DS	2012 DS	GS + historical GWAS	E 44K_all	0.408817	1: S6_9652192 S3_13075253 S3_3767014 2: S6_9652192 S3_13075253 S3_3767014 3: S6_9652192 S3_13075253 S3_3767014 4: S6_9652192 S3_13075253 S3_3767014 5: S6_9652192 S3_13075253 S3_3767014
FLW	8	A	A NE	NE, Isa, Ag	2011 all, 2012DS, no 2012 DS Isa	Isa NE 2011 DS, Ag 2011 WS, NE Ag 2012 DS	2012 DS	GS + historical GWAS	E 44K_indica	0.395744	1: S8_527441 S12_14104904 S3_13075253 2: S8_527441 S12_14104904 S3_13075253 3: S8_527441 S12_14104904 S3_13075253 4: S8_527441 S12_14104904 S3_13075253 5: S8_527441 S12_14104904 S3_13075253
FLW	8	A	A NE	NE, Isa, Ag	2011 all, 2012DS, no 2012 DS Isa	Isa NE 2011 DS, Ag 2011 WS, NE Ag 2012 DS	2012 DS	GS + historical GWAS	F 44K_TRJ	0.295235	1: S1_27559237 S4_6974032 S9_18690563 2: S1_27559237 S4_6974032 S9_18690563 3: S1_27559237 S4_6974032 S9_18690563 4: S1_27559237 S4_6974032 S9_18690563 5: S1_27559237 S4_6974032 S9_18690563
FLW	8	D	A NE	NE, Isa, Ag	2011 DS, 2012 DS, no 2012 DS Isa	NE Isa 2011 DS, NE Ag 2012 DS	2012 DS	GS + de novo GWAS	A VP_data	0.620444	1: S3_1269941 S3_620039 S3_404126 2: S3_1269941 S3_985094 S3_345464 3: S3_1269941 S3_985094 S3_345464 4: S3_1269941 S3_964681 S3_388403 5: S3_1269941 S3_985094 S3_390878	1.07819e-07
FLW	8	D	A NE	NE, Isa, Ag	2011 DS, 2012 DS, no 2012 DS Isa	NE Isa 2011 DS, NE Ag 2012 DS	2012 DS	GS + de novo GWAS	B RYT 2012 DS	0.612366	1: S3_1269941 S3_995095 S3_248339 2: S3_1269941 S3_964681 S3_234929 3: S3_1269941 S3_995095 S3_409846 4: S3_1269941 S3_995095 S3_1935861 5: S3_1269941 S3_565311 S3_484323	7.34496e-10
FLW	8	D	A NE	NE, Isa, Ag	2011 DS, 2012 DS, no 2012 DS Isa	NE Isa 2011 DS, NE Ag 2012 DS	2012 DS	GS + de novo GWAS	AB RYT 2012 WS	0.610097	1: S3_1269941 S3_608927 S3_248339 2: S3_1269941 S3_985094 S3_404126 3: S3_1269941 S3_984915 S3_473989 4: S3_1269941 S3_953308 S3_443301 5: S3_1269941 S3_608927 S3_404126	1.46329e-05
FLW	8	D	A NE	NE, Isa, Ag	2011 DS, 2012 DS, no 2012 DS Isa	NE Isa 2011 DS, NE Ag 2012 DS	2012 DS	RF	C	0.572335
FLW	8	D	A NE	NE, Isa, Ag	2011 DS, 2012 DS, no 2012 DS Isa	NE Isa 2011 DS, NE Ag 2012 DS	2012 DS	rrBLUP	D	0.417502
FLW	8	D	A NE	NE, Isa, Ag	2011 DS, 2012 DS, no 2012 DS Isa	NE Isa 2011 DS, NE Ag 2012 DS	2012 DS	GS + historical GWAS	E 44K_all	0.390329	1: S6_9652192 S3_13075253 S3_3767014 2: S6_9652192 S3_13075253 S3_3767014 3: S6_9652192 S3_13075253 S3_3767014 4: S6_9652192 S3_13075253 S3_3767014 5: S6_9652192 S3_13075253 S3_3767014
FLW	8	D	A NE	NE, Isa, Ag	2011 DS, 2012 DS, no 2012 DS Isa	NE Isa 2011 DS, NE Ag 2012 DS	2012 DS	GS + historical GWAS	E 44K_indica	0.390066	1: S8_527441 S12_14104904 S3_13075253 2: S8_527441 S12_14104904 S3_13075253 3: S8_527441 S12_14104904 S3_13075253 4: S8_527441 S12_14104904 S3_13075253 5: S8_527441 S12_14104904 S3_13075253
FLW	8	D	A NE	NE, Isa, Ag	2011 DS, 2012 DS, no 2012 DS Isa	NE Isa 2011 DS, NE Ag 2012 DS	2012 DS	GS + historical GWAS	F 44K_TRJ	0.32688	1: S1_27559237 S4_6974032 S9_18690563 2: S1_27559237 S4_6974032 S9_18690563 3: S1_27559237 S4_6974032 S9_18690563 4: S1_27559237 S4_6974032 S9_18690563 5: S1_27559237 S4_6974032 S9_18690563
FLW	8	F	A NE	NE, Isa, Ag	2011 all, 2012 DS	Isa NE 2011 DS, Ag 2011 WS, Isa NE Ag 2012 DS	2012 DS	GS + de novo GWAS	A VP_data	0.618194	1: S3_1269941 S3_620039 S3_404126 2: S3_1269941 S3_985094 S3_345464 3: S3_1269941 S3_985094 S3_345464 4: S3_1269941 S3_964681 S3_388403 5: S3_1269941 S3_985094 S3_390878	1.07819e-07
FLW	8	F	A NE	NE, Isa, Ag	2011 all, 2012 DS	Isa NE 2011 DS, Ag 2011 WS, Isa NE Ag 2012 DS	2012 DS	GS + de novo GWAS	AB RYT 2012 WS	0.606066	1: S3_1269941 S3_608927 S3_248339 2: S3_1269941 S3_985094 S3_404126 3: S3_1269941 S3_984915 S3_473989 4: S3_1269941 S3_953308 S3_443301 5: S3_1269941 S3_608927 S3_404126	1.46329e-05
FLW	8	F	A NE	NE, Isa, Ag	2011 all, 2012 DS	Isa NE 2011 DS, Ag 2011 WS, Isa NE Ag 2012 DS	2012 DS	GS + de novo GWAS	B RYT 2012 DS	0.600682	1: S3_1269941 S3_995095 S3_248339 2: S3_1269941 S3_964681 S3_234929 3: S3_1269941 S3_995095 S3_409846 4: S3_1269941 S3_995095 S3_1935861 5: S3_1269941 S3_565311 S3_484323	7.34496e-10
FLW	8	F	A NE	NE, Isa, Ag	2011 all, 2012 DS	Isa NE 2011 DS, Ag 2011 WS, Isa NE Ag 2012 DS	2012 DS	RF	C	0.576034
FLW	8	F	A NE	NE, Isa, Ag	2011 all, 2012 DS	Isa NE 2011 DS, Ag 2011 WS, Isa NE Ag 2012 DS	2012 DS	rrBLUP	D	0.409928
FLW	8	F	A NE	NE, Isa, Ag	2011 all, 2012 DS	Isa NE 2011 DS, Ag 2011 WS, Isa NE Ag 2012 DS	2012 DS	GS + historical GWAS	E 44K_all	0.396934	1: S6_9652192 S3_13075253 S3_3767014 2: S6_9652192 S3_13075253 S3_3767014 3: S6_9652192 S3_13075253 S3_3767014 4: S6_9652192 S3_13075253 S3_3767014 5: S6_9652192 S3_13075253 S3_3767014
FLW	8	F	A NE	NE, Isa, Ag	2011 all, 2012 DS	Isa NE 2011 DS, Ag 2011 WS, Isa NE Ag 2012 DS	2012 DS	GS + historical GWAS	E 44K_indica	0.388557	1: S8_527441 S12_14104904 S3_13075253 2: S8_527441 S12_14104904 S3_13075253 3: S8_527441 S12_14104904 S3_13075253 4: S8_527441 S12_14104904 S3_13075253 5: S8_527441 S12_14104904 S3_13075253
FLW	8	F	A NE	NE, Isa, Ag	2011 all, 2012 DS	Isa NE 2011 DS, Ag 2011 WS, Isa NE Ag 2012 DS	2012 DS	GS + historical GWAS	F 44K_TRJ	0.357787	1: S1_27559237 S4_6974032 S9_18690563 2: S1_27559237 S4_6974032 S9_18690563 3: S1_27559237 S4_6974032 S9_18690563 4: S1_27559237 S4_6974032 S9_18690563 5: S1_27559237 S4_6974032 S9_18690563
FLW	8	H	A NE	NE, Isa, Ag	2011 DS, 2012 DS	Isa NE 2011 DS, Isa NE Ag 2012 DS	2012 DS	GS + de novo GWAS	A VP_data	0.62398	1: S3_1269941 S3_620039 S3_404126 2: S3_1269941 S3_985094 S3_345464 3: S3_1269941 S3_985094 S3_345464 4: S3_1269941 S3_964681 S3_388403 5: S3_1269941 S3_985094 S3_390878	1.07819e-07
FLW	8	H	A NE	NE, Isa, Ag	2011 DS, 2012 DS	Isa NE 2011 DS, Isa NE Ag 2012 DS	2012 DS	GS + de novo GWAS	AB RYT 2012 WS	0.613458	1: S3_1269941 S3_608927 S3_248339 2: S3_1269941 S3_985094 S3_404126 3: S3_1269941 S3_984915 S3_473989 4: S3_1269941 S3_953308 S3_443301 5: S3_1269941 S3_608927 S3_404126	1.46329e-05
FLW	8	H	A NE	NE, Isa, Ag	2011 DS, 2012 DS	Isa NE 2011 DS, Isa NE Ag 2012 DS	2012 DS	GS + de novo GWAS	B RYT 2012 DS	0.603458	1: S3_1269941 S3_995095 S3_248339 2: S3_1269941 S3_964681 S3_234929 3: S3_1269941 S3_995095 S3_409846 4: S3_1269941 S3_995095 S3_1935861 5: S3_1269941 S3_565311 S3_484323	7.34496e-10
FLW	8	H	A NE	NE, Isa, Ag	2011 DS, 2012 DS	Isa NE 2011 DS, Isa NE Ag 2012 DS	2012 DS	RF	C	0.57736
FLW	8	H	A NE	NE, Isa, Ag	2011 DS, 2012 DS	Isa NE 2011 DS, Isa NE Ag 2012 DS	2012 DS	rrBLUP	D	0.414921
FLW	8	H	A NE	NE, Isa, Ag	2011 DS, 2012 DS	Isa NE 2011 DS, Isa NE Ag 2012 DS	2012 DS	GS + historical GWAS	E 44K_all	0.391787	1: S6_9652192 S3_13075253 S3_3767014 2: S6_9652192 S3_13075253 S3_3767014 3: S6_9652192 S3_13075253 S3_3767014 4: S6_9652192 S3_13075253 S3_3767014 5: S6_9652192 S3_13075253 S3_3767014
FLW	8	H	A NE	NE, Isa, Ag	2011 DS, 2012 DS	Isa NE 2011 DS, Isa NE Ag 2012 DS	2012 DS	GS + historical GWAS	E 44K_indica	0.387584	1: S8_527441 S12_14104904 S3_13075253 2: S8_527441 S12_14104904 S3_13075253 3: S8_527441 S12_14104904 S3_13075253 4: S8_527441 S12_14104904 S3_13075253 5: S8_527441 S12_14104904 S3_13075253
FLW	8	H	A NE	NE, Isa, Ag	2011 DS, 2012 DS	Isa NE 2011 DS, Isa NE Ag 2012 DS	2012 DS	GS + historical GWAS	F 44K_TRJ	0.357911	1: S1_27559237 S4_6974032 S9_18690563 2: S1_27559237 S4_6974032 S9_18690563 3: S1_27559237 S4_6974032 S9_18690563 4: S1_27559237 S4_6974032 S9_18690563 5: S1_27559237 S4_6974032 S9_18690563
FLW	9	A	A NE	NE, Isa	2011 all, 2012DS, no 2012 DS Isa	Isa NE 2011 DS, NE 2012 DS	2012 DS	GS + de novo GWAS	A VP_data	0.620919	1: S3_1269941 S3_620039 S3_404126 2: S3_1269941 S3_985094 S3_345464 3: S3_1269941 S3_985094 S3_345464 4: S3_1269941 S3_964681 S3_388403 5: S3_1269941 S3_985094 S3_390878	1.07819e-07
FLW	9	A	A NE	NE, Isa	2011 all, 2012DS, no 2012 DS Isa	Isa NE 2011 DS, NE 2012 DS	2012 DS	GS + de novo GWAS	B RYT 2012 DS	0.613581	1: S3_1269941 S3_995095 S3_248339 2: S3_1269941 S3_964681 S3_234929 3: S3_1269941 S3_995095 S3_409846 4: S3_1269941 S3_995095 S3_1935861 5: S3_1269941 S3_565311 S3_484323	7.34496e-10
FLW	9	A	A NE	NE, Isa	2011 all, 2012DS, no 2012 DS Isa	Isa NE 2011 DS, NE 2012 DS	2012 DS	GS + de novo GWAS	AB RYT 2012 WS	0.612316	1: S3_1269941 S3_608927 S3_248339 2: S3_1269941 S3_985094 S3_404126 3: S3_1269941 S3_984915 S3_473989 4: S3_1269941 S3_953308 S3_443301 5: S3_1269941 S3_608927 S3_404126	1.46329e-05
FLW	9	A	A NE	NE, Isa	2011 all, 2012DS, no 2012 DS Isa	Isa NE 2011 DS, NE 2012 DS	2012 DS	RF	C	0.565714
FLW	9	A	A NE	NE, Isa	2011 all, 2012DS, no 2012 DS Isa	Isa NE 2011 DS, NE 2012 DS	2012 DS	rrBLUP	D	0.409577
FLW	9	A	A NE	NE, Isa	2011 all, 2012DS, no 2012 DS Isa	Isa NE 2011 DS, NE 2012 DS	2012 DS	GS + historical GWAS	E 44K_all	0.380111	1: S6_9652192 S3_13075253 S3_3767014 2: S6_9652192 S3_13075253 S3_3767014 3: S6_9652192 S3_13075253 S3_3767014 4: S6_9652192 S3_13075253 S3_3767014 5: S6_9652192 S3_13075253 S3_3767014
FLW	9	A	A NE	NE, Isa	2011 all, 2012DS, no 2012 DS Isa	Isa NE 2011 DS, NE 2012 DS	2012 DS	GS + historical GWAS	E 44K_indica	0.378202	1: S8_527441 S12_14104904 S3_13075253 2: S8_527441 S12_14104904 S3_13075253 3: S8_527441 S12_14104904 S3_13075253 4: S8_527441 S12_14104904 S3_13075253 5: S8_527441 S12_14104904 S3_13075253
FLW	9	A	A NE	NE, Isa	2011 all, 2012DS, no 2012 DS Isa	Isa NE 2011 DS, NE 2012 DS	2012 DS	GS + historical GWAS	F 44K_TRJ	0.31527	1: S1_27559237 S4_6974032 S9_18690563 2: S1_27559237 S4_6974032 S9_18690563 3: S1_27559237 S4_6974032 S9_18690563 4: S1_27559237 S4_6974032 S9_18690563 5: S1_27559237 S4_6974032 S9_18690563
FLW	9	F	A NE	NE, Isa	2011 all, 2012 DS	Isa NE 2011 DS, Isa NE 2012 DS	2012 DS	GS + de novo GWAS	A VP_data	0.621733	1: S3_1269941 S3_620039 S3_404126 2: S3_1269941 S3_985094 S3_345464 3: S3_1269941 S3_985094 S3_345464 4: S3_1269941 S3_964681 S3_388403 5: S3_1269941 S3_985094 S3_390878	1.07819e-07
FLW	9	F	A NE	NE, Isa	2011 all, 2012 DS	Isa NE 2011 DS, Isa NE 2012 DS	2012 DS	GS + de novo GWAS	AB RYT 2012 WS	0.612289	1: S3_1269941 S3_608927 S3_248339 2: S3_1269941 S3_985094 S3_404126 3: S3_1269941 S3_984915 S3_473989 4: S3_1269941 S3_953308 S3_443301 5: S3_1269941 S3_608927 S3_404126	1.46329e-05
FLW	9	F	A NE	NE, Isa	2011 all, 2012 DS	Isa NE 2011 DS, Isa NE 2012 DS	2012 DS	GS + de novo GWAS	B RYT 2012 DS	0.603119	1: S3_1269941 S3_995095 S3_248339 2: S3_1269941 S3_964681 S3_234929 3: S3_1269941 S3_995095 S3_409846 4: S3_1269941 S3_995095 S3_1935861 5: S3_1269941 S3_565311 S3_484323	7.34496e-10
FLW	9	F	A NE	NE, Isa	2011 all, 2012 DS	Isa NE 2011 DS, Isa NE 2012 DS	2012 DS	RF	C	0.570379
FLW	9	F	A NE	NE, Isa	2011 all, 2012 DS	Isa NE 2011 DS, Isa NE 2012 DS	2012 DS	rrBLUP	D	0.399299
FLW	9	F	A NE	NE, Isa	2011 all, 2012 DS	Isa NE 2011 DS, Isa NE 2012 DS	2012 DS	GS + historical GWAS	E 44K_all	0.368909	1: S6_9652192 S3_13075253 S3_3767014 2: S6_9652192 S3_13075253 S3_3767014 3: S6_9652192 S3_13075253 S3_3767014 4: S6_9652192 S3_13075253 S3_3767014 5: S6_9652192 S3_13075253 S3_3767014
FLW	9	F	A NE	NE, Isa	2011 all, 2012 DS	Isa NE 2011 DS, Isa NE 2012 DS	2012 DS	GS + historical GWAS	E 44K_indica	0.366792	1: S8_527441 S12_14104904 S3_13075253 2: S8_527441 S12_14104904 S3_13075253 3: S8_527441 S12_14104904 S3_13075253 4: S8_527441 S12_14104904 S3_13075253 5: S8_527441 S12_14104904 S3_13075253
FLW	9	F	A NE	NE, Isa	2011 all, 2012 DS	Isa NE 2011 DS, Isa NE 2012 DS	2012 DS	GS + historical GWAS	F 44K_TRJ	0.340111	1: S1_27559237 S4_6974032 S9_18690563 2: S1_27559237 S4_6974032 S9_18690563 3: S1_27559237 S4_6974032 S9_18690563 4: S1_27559237 S4_6974032 S9_18690563 5: S1_27559237 S4_6974032 S9_18690563
FLW	1	A A	B Agusan	all except V	2011 all, 2012DS, no 2012 DS Isa	Isa NE 2011DS, Ag 2011 WS, Ag Bh LB NE 2012DS	2012 DS	GS + de novo GWAS	A RYT 2012 DS	0.325201	1: S3_1269941 S3_995095 S3_248339 2: S3_1269941 S3_964681 S3_234929 3: S3_1269941 S3_995095 S3_409846 4: S3_1269941 S3_995095 S3_1935861 5: S3_1269941 S3_565311 S3_484323	7.34496e-10
FLW	1	A A	B Agusan	all except V	2011 all, 2012DS, no 2012 DS Isa	Isa NE 2011DS, Ag 2011 WS, Ag Bh LB NE 2012DS	2012 DS	GS + de novo GWAS	A RYT 2012 WS	0.323611	1: S3_1269941 S3_608927 S3_248339 2: S3_1269941 S3_985094 S3_404126 3: S3_1269941 S3_984915 S3_473989 4: S3_1269941 S3_953308 S3_443301 5: S3_1269941 S3_608927 S3_404126	1.46329e-05
FLW	1	A A	B Agusan	all except V	2011 all, 2012DS, no 2012 DS Isa	Isa NE 2011DS, Ag 2011 WS, Ag Bh LB NE 2012DS	2012 DS	RF	AB	0.302938
FLW	1	A A	B Agusan	all except V	2011 all, 2012DS, no 2012 DS Isa	Isa NE 2011DS, Ag 2011 WS, Ag Bh LB NE 2012DS	2012 DS	GS + de novo GWAS	AB VP_data	0.297537	1: S3_858567 S1_10272337 S6_23221747 2: S7_1500989 S1_41374168 S6_22799044 3: S1_41899965 S2_8843178 S8_5346138 4: S11_5992701 S12_7418442 S11_23282419 5: S7_1500989 S7_1162455 S7_857907	0.0171587
FLW	1	A A	B Agusan	all except V	2011 all, 2012DS, no 2012 DS Isa	Isa NE 2011DS, Ag 2011 WS, Ag Bh LB NE 2012DS	2012 DS	rrBLUP	ABC	0.278057
FLW	1	A A	B Agusan	all except V	2011 all, 2012DS, no 2012 DS Isa	Isa NE 2011DS, Ag 2011 WS, Ag Bh LB NE 2012DS	2012 DS	GS + historical GWAS	BC 44K_all	0.275513	1: S6_9652192 S3_13075253 S3_3767014 2: S6_9652192 S3_13075253 S3_3767014 3: S6_9652192 S3_13075253 S3_3767014 4: S6_9652192 S3_13075253 S3_3767014 5: S6_9652192 S3_13075253 S3_3767014
FLW	1	A A	B Agusan	all except V	2011 all, 2012DS, no 2012 DS Isa	Isa NE 2011DS, Ag 2011 WS, Ag Bh LB NE 2012DS	2012 DS	GS + historical GWAS	BC 44K_indica	0.273473	1: S8_527441 S12_14104904 S3_13075253 2: S8_527441 S12_14104904 S3_13075253 3: S8_527441 S12_14104904 S3_13075253 4: S8_527441 S12_14104904 S3_13075253 5: S8_527441 S12_14104904 S3_13075253
FLW	1	A A	B Agusan	all except V	2011 all, 2012DS, no 2012 DS Isa	Isa NE 2011DS, Ag 2011 WS, Ag Bh LB NE 2012DS	2012 DS	GS + historical GWAS	C 44K_TRJ	0.244409	1: S1_27559237 S4_6974032 S9_18690563 2: S1_27559237 S4_6974032 S9_18690563 3: S1_27559237 S4_6974032 S9_18690563 4: S1_27559237 S4_6974032 S9_18690563 5: S1_27559237 S4_6974032 S9_18690563
FLW	1	A F	B Agusan	all except V	2011 all, 2012 DS	Isa NE 2011DS, Ag 2011 WS, Ag Bh LB NE Isa 2012DS	2012 DS	GS + de novo GWAS	A RYT 2012 DS	0.324596	1: S3_1269941 S3_995095 S3_248339 2: S3_1269941 S3_964681 S3_234929 3: S3_1269941 S3_995095 S3_409846 4: S3_1269941 S3_995095 S3_1935861 5: S3_1269941 S3_565311 S3_484323	7.34496e-10
FLW	1	A F	B Agusan	all except V	2011 all, 2012 DS	Isa NE 2011DS, Ag 2011 WS, Ag Bh LB NE Isa 2012DS	2012 DS	GS + de novo GWAS	A RYT 2012 WS	0.322476	1: S3_1269941 S3_608927 S3_248339 2: S3_1269941 S3_985094 S3_404126 3: S3_1269941 S3_984915 S3_473989 4: S3_1269941 S3_953308 S3_443301 5: S3_1269941 S3_608927 S3_404126	1.46329e-05
FLW	1	A F	B Agusan	all except V	2011 all, 2012 DS	Isa NE 2011DS, Ag 2011 WS, Ag Bh LB NE Isa 2012DS	2012 DS	RF	AB	0.305797
FLW	1	A F	B Agusan	all except V	2011 all, 2012 DS	Isa NE 2011DS, Ag 2011 WS, Ag Bh LB NE Isa 2012DS	2012 DS	GS + de novo GWAS	AB VP_data	0.29579	1: S3_858567 S1_10272337 S6_23221747 2: S7_1500989 S1_41374168 S6_22799044 3: S1_41899965 S2_8843178 S8_5346138 4: S11_5992701 S12_7418442 S11_23282419 5: S7_1500989 S7_1162455 S7_857907	0.0171587
FLW	1	A F	B Agusan	all except V	2011 all, 2012 DS	Isa NE 2011DS, Ag 2011 WS, Ag Bh LB NE Isa 2012DS	2012 DS	rrBLUP	ABC	0.276376
FLW	1	A F	B Agusan	all except V	2011 all, 2012 DS	Isa NE 2011DS, Ag 2011 WS, Ag Bh LB NE Isa 2012DS	2012 DS	GS + historical GWAS	BC 44K_indica	0.27055	1: S8_527441 S12_14104904 S3_13075253 2: S8_527441 S12_14104904 S3_13075253 3: S8_527441 S12_14104904 S3_13075253 4: S8_527441 S12_14104904 S3_13075253 5: S8_527441 S12_14104904 S3_13075253
FLW	1	A F	B Agusan	all except V	2011 all, 2012 DS	Isa NE 2011DS, Ag 2011 WS, Ag Bh LB NE Isa 2012DS	2012 DS	GS + historical GWAS	BC 44K_all	0.269834	1: S6_9652192 S3_13075253 S3_3767014 2: S6_9652192 S3_13075253 S3_3767014 3: S6_9652192 S3_13075253 S3_3767014 4: S6_9652192 S3_13075253 S3_3767014 5: S6_9652192 S3_13075253 S3_3767014
FLW	1	A F	B Agusan	all except V	2011 all, 2012 DS	Isa NE 2011DS, Ag 2011 WS, Ag Bh LB NE Isa 2012DS	2012 DS	GS + historical GWAS	C 44K_TRJ	0.213857	1: S1_27559237 S4_6974032 S9_18690563 2: S1_27559237 S4_6974032 S9_18690563 3: S1_27559237 S4_6974032 S9_18690563 4: S1_27559237 S4_6974032 S9_18690563 5: S1_27559237 S4_6974032 S9_18690563
FLW	1	A H	B Agusan	all except V	2011 DS, 2012 DS	Isa NE 2011 DS, Ag Bh LB NE Isa 2012DS	2012 DS	GS + de novo GWAS	A RYT 2012 DS	0.321875	1: S3_1269941 S3_995095 S3_248339 2: S3_1269941 S3_964681 S3_234929 3: S3_1269941 S3_995095 S3_409846 4: S3_1269941 S3_995095 S3_1935861 5: S3_1269941 S3_565311 S3_484323	7.34496e-10
FLW	1	A H	B Agusan	all except V	2011 DS, 2012 DS	Isa NE 2011 DS, Ag Bh LB NE Isa 2012DS	2012 DS	GS + de novo GWAS	A RYT 2012 WS	0.321259	1: S3_1269941 S3_608927 S3_248339 2: S3_1269941 S3_985094 S3_404126 3: S3_1269941 S3_984915 S3_473989 4: S3_1269941 S3_953308 S3_443301 5: S3_1269941 S3_608927 S3_404126	1.46329e-05
FLW	1	A H	B Agusan	all except V	2011 DS, 2012 DS	Isa NE 2011 DS, Ag Bh LB NE Isa 2012DS	2012 DS	RF	AB	0.300509
FLW	1	A H	B Agusan	all except V	2011 DS, 2012 DS	Isa NE 2011 DS, Ag Bh LB NE Isa 2012DS	2012 DS	GS + de novo GWAS	AB VP_data	0.286658	1: S3_858567 S1_10272337 S6_23221747 2: S7_1500989 S1_41374168 S6_22799044 3: S1_41899965 S2_8843178 S8_5346138 4: S11_5992701 S12_7418442 S11_23282419 5: S7_1500989 S7_1162455 S7_857907	0.0171587
FLW	1	A H	B Agusan	all except V	2011 DS, 2012 DS	Isa NE 2011 DS, Ag Bh LB NE Isa 2012DS	2012 DS	rrBLUP	ABC	0.267828
FLW	1	A H	B Agusan	all except V	2011 DS, 2012 DS	Isa NE 2011 DS, Ag Bh LB NE Isa 2012DS	2012 DS	GS + historical GWAS	BC 44K_all	0.267297	1: S6_9652192 S3_13075253 S3_3767014 2: S6_9652192 S3_13075253 S3_3767014 3: S6_9652192 S3_13075253 S3_3767014 4: S6_9652192 S3_13075253 S3_3767014 5: S6_9652192 S3_13075253 S3_3767014
FLW	1	A H	B Agusan	all except V	2011 DS, 2012 DS	Isa NE 2011 DS, Ag Bh LB NE Isa 2012DS	2012 DS	GS + historical GWAS	BC 44K_indica	0.26452	1: S8_527441 S12_14104904 S3_13075253 2: S8_527441 S12_14104904 S3_13075253 3: S8_527441 S12_14104904 S3_13075253 4: S8_527441 S12_14104904 S3_13075253 5: S8_527441 S12_14104904 S3_13075253
FLW	1	A H	B Agusan	all except V	2011 DS, 2012 DS	Isa NE 2011 DS, Ag Bh LB NE Isa 2012DS	2012 DS	GS + historical GWAS	C 44K_TRJ	0.244407	1: S1_27559237 S4_6974032 S9_18690563 2: S1_27559237 S4_6974032 S9_18690563 3: S1_27559237 S4_6974032 S9_18690563 4: S1_27559237 S4_6974032 S9_18690563 5: S1_27559237 S4_6974032 S9_18690563
FLW	1	B D	B Agusan	all except V	2011 DS, 2012 DS, no 2012 DS Isa	Isa NE 2011 DS, Ag Bh LB NE 2012DS	2012 DS	GS + de novo GWAS	A RYT 2012 DS	0.31526	1: S3_1269941 S3_995095 S3_248339 2: S3_1269941 S3_964681 S3_234929 3: S3_1269941 S3_995095 S3_409846 4: S3_1269941 S3_995095 S3_1935861 5: S3_1269941 S3_565311 S3_484323	7.34496e-10
FLW	1	B D	B Agusan	all except V	2011 DS, 2012 DS, no 2012 DS Isa	Isa NE 2011 DS, Ag Bh LB NE 2012DS	2012 DS	GS + de novo GWAS	A RYT 2012 WS	0.312354	1: S3_1269941 S3_608927 S3_248339 2: S3_1269941 S3_985094 S3_404126 3: S3_1269941 S3_984915 S3_473989 4: S3_1269941 S3_953308 S3_443301 5: S3_1269941 S3_608927 S3_404126	1.46329e-05
FLW	1	B D	B Agusan	all except V	2011 DS, 2012 DS, no 2012 DS Isa	Isa NE 2011 DS, Ag Bh LB NE 2012DS	2012 DS	RF	AB	0.291608
FLW	1	B D	B Agusan	all except V	2011 DS, 2012 DS, no 2012 DS Isa	Isa NE 2011 DS, Ag Bh LB NE 2012DS	2012 DS	GS + de novo GWAS	AB VP_data	0.274293	1: S3_858567 S1_10272337 S6_23221747 2: S7_1500989 S1_41374168 S6_22799044 3: S1_41899965 S2_8843178 S8_5346138 4: S11_5992701 S12_7418442 S11_23282419 5: S7_1500989 S7_1162455 S7_857907	0.0171587
FLW	1	B D	B Agusan	all except V	2011 DS, 2012 DS, no 2012 DS Isa	Isa NE 2011 DS, Ag Bh LB NE 2012DS	2012 DS	rrBLUP	ABC	0.259902
FLW	1	B D	B Agusan	all except V	2011 DS, 2012 DS, no 2012 DS Isa	Isa NE 2011 DS, Ag Bh LB NE 2012DS	2012 DS	GS + historical GWAS	BC 44K_all	0.257467	1: S6_9652192 S3_13075253 S3_3767014 2: S6_9652192 S3_13075253 S3_3767014 3: S6_9652192 S3_13075253 S3_3767014 4: S6_9652192 S3_13075253 S3_3767014 5: S6_9652192 S3_13075253 S3_3767014
FLW	1	B D	B Agusan	all except V	2011 DS, 2012 DS, no 2012 DS Isa	Isa NE 2011 DS, Ag Bh LB NE 2012DS	2012 DS	GS + historical GWAS	BC 44K_indica	0.25278	1: S8_527441 S12_14104904 S3_13075253 2: S8_527441 S12_14104904 S3_13075253 3: S8_527441 S12_14104904 S3_13075253 4: S8_527441 S12_14104904 S3_13075253 5: S8_527441 S12_14104904 S3_13075253
FLW	1	B D	B Agusan	all except V	2011 DS, 2012 DS, no 2012 DS Isa	Isa NE 2011 DS, Ag Bh LB NE 2012DS	2012 DS	GS + historical GWAS	C 44K_TRJ	0.233028	1: S1_27559237 S4_6974032 S9_18690563 2: S1_27559237 S4_6974032 S9_18690563 3: S1_27559237 S4_6974032 S9_18690563 4: S1_27559237 S4_6974032 S9_18690563 5: S1_27559237 S4_6974032 S9_18690563
FLW	3	A A	B Agusan	Bh, Mid, SL, Ag	2011 all, 2012DS, no 2012 DS Isa	Ag 2011 WS, Ag Bh 2012DS	2012 DS	GS + de novo GWAS	A RYT 2012 DS	0.328876	1: S3_1269941 S3_995095 S3_248339 2: S3_1269941 S3_964681 S3_234929 3: S3_1269941 S3_995095 S3_409846 4: S3_1269941 S3_995095 S3_1935861 5: S3_1269941 S3_565311 S3_484323	7.34496e-10
FLW	3	A A	B Agusan	Bh, Mid, SL, Ag	2011 all, 2012DS, no 2012 DS Isa	Ag 2011 WS, Ag Bh 2012DS	2012 DS	GS + de novo GWAS	A RYT 2012 WS	0.326626	1: S3_1269941 S3_608927 S3_248339 2: S3_1269941 S3_985094 S3_404126 3: S3_1269941 S3_984915 S3_473989 4: S3_1269941 S3_953308 S3_443301 5: S3_1269941 S3_608927 S3_404126	1.46329e-05
FLW	3	A A	B Agusan	Bh, Mid, SL, Ag	2011 all, 2012DS, no 2012 DS Isa	Ag 2011 WS, Ag Bh 2012DS	2012 DS	GS + de novo GWAS	AB VP_data	0.302138	1: S3_858567 S1_10272337 S6_23221747 2: S7_1500989 S1_41374168 S6_22799044 3: S1_41899965 S2_8843178 S8_5346138 4: S11_5992701 S12_7418442 S11_23282419 5: S7_1500989 S7_1162455 S7_857907	0.0171587
FLW	3	A A	B Agusan	Bh, Mid, SL, Ag	2011 all, 2012DS, no 2012 DS Isa	Ag 2011 WS, Ag Bh 2012DS	2012 DS	RF	AB	0.302023
FLW	3	A A	B Agusan	Bh, Mid, SL, Ag	2011 all, 2012DS, no 2012 DS Isa	Ag 2011 WS, Ag Bh 2012DS	2012 DS	rrBLUP	ABC	0.289048
FLW	3	A A	B Agusan	Bh, Mid, SL, Ag	2011 all, 2012DS, no 2012 DS Isa	Ag 2011 WS, Ag Bh 2012DS	2012 DS	GS + historical GWAS	BC 44K_all	0.279939	1: S6_9652192 S3_13075253 S3_3767014 2: S6_9652192 S3_13075253 S3_3767014 3: S6_9652192 S3_13075253 S3_3767014 4: S6_9652192 S3_13075253 S3_3767014 5: S6_9652192 S3_13075253 S3_3767014
FLW	3	A A	B Agusan	Bh, Mid, SL, Ag	2011 all, 2012DS, no 2012 DS Isa	Ag 2011 WS, Ag Bh 2012DS	2012 DS	GS + historical GWAS	BC 44K_indica	0.279816	1: S8_527441 S12_14104904 S3_13075253 2: S8_527441 S12_14104904 S3_13075253 3: S8_527441 S12_14104904 S3_13075253 4: S8_527441 S12_14104904 S3_13075253 5: S8_527441 S12_14104904 S3_13075253
FLW	3	A A	B Agusan	Bh, Mid, SL, Ag	2011 all, 2012DS, no 2012 DS Isa	Ag 2011 WS, Ag Bh 2012DS	2012 DS	GS + historical GWAS	C 44K_TRJ	0.243074	1: S1_27559237 S4_6974032 S9_18690563 2: S1_27559237 S4_6974032 S9_18690563 3: S1_27559237 S4_6974032 S9_18690563 4: S1_27559237 S4_6974032 S9_18690563 5: S1_27559237 S4_6974032 S9_18690563
FLW	3	B D	B Agusan	Bh, Mid, SL, Ag	2011 DS, 2012 DS, no 2012 DS Isa	Bh Ag 2012DS	2012 DS	GS + de novo GWAS	A RYT 2012 DS	0.326311	1: S3_1269941 S3_995095 S3_248339 2: S3_1269941 S3_964681 S3_234929 3: S3_1269941 S3_995095 S3_409846 4: S3_1269941 S3_995095 S3_1935861 5: S3_1269941 S3_565311 S3_484323	7.34496e-10
FLW	3	B D	B Agusan	Bh, Mid, SL, Ag	2011 DS, 2012 DS, no 2012 DS Isa	Bh Ag 2012DS	2012 DS	GS + de novo GWAS	A RYT 2012 WS	0.320881	1: S3_1269941 S3_608927 S3_248339 2: S3_1269941 S3_985094 S3_404126 3: S3_1269941 S3_984915 S3_473989 4: S3_1269941 S3_953308 S3_443301 5: S3_1269941 S3_608927 S3_404126	1.46329e-05
FLW	3	B D	B Agusan	Bh, Mid, SL, Ag	2011 DS, 2012 DS, no 2012 DS Isa	Bh Ag 2012DS	2012 DS	GS + de novo GWAS	AB VP_data	0.309233	1: S3_858567 S1_10272337 S6_23221747 2: S7_1500989 S1_41374168 S6_22799044 3: S1_41899965 S2_8843178 S8_5346138 4: S11_5992701 S12_7418442 S11_23282419 5: S7_1500989 S7_1162455 S7_857907	0.0171587
FLW	3	B D	B Agusan	Bh, Mid, SL, Ag	2011 DS, 2012 DS, no 2012 DS Isa	Bh Ag 2012DS	2012 DS	rrBLUP	ABC	0.280782
FLW	3	B D	B Agusan	Bh, Mid, SL, Ag	2011 DS, 2012 DS, no 2012 DS Isa	Bh Ag 2012DS	2012 DS	GS + historical GWAS	BC 44K_indica	0.264785	1: S8_527441 S12_14104904 S3_13075253 2: S8_527441 S12_14104904 S3_13075253 3: S8_527441 S12_14104904 S3_13075253 4: S8_527441 S12_14104904 S3_13075253 5: S8_527441 S12_14104904 S3_13075253
FLW	3	B D	B Agusan	Bh, Mid, SL, Ag	2011 DS, 2012 DS, no 2012 DS Isa	Bh Ag 2012DS	2012 DS	GS + historical GWAS	BC 44K_all	0.254989	1: S6_9652192 S3_13075253 S3_3767014 2: S6_9652192 S3_13075253 S3_3767014 3: S6_9652192 S3_13075253 S3_3767014 4: S6_9652192 S3_13075253 S3_3767014 5: S6_9652192 S3_13075253 S3_3767014
FLW	3	B D	B Agusan	Bh, Mid, SL, Ag	2011 DS, 2012 DS, no 2012 DS Isa	Bh Ag 2012DS	2012 DS	RF	AB	0.251078
FLW	3	B D	B Agusan	Bh, Mid, SL, Ag	2011 DS, 2012 DS, no 2012 DS Isa	Bh Ag 2012DS	2012 DS	GS + historical GWAS	C 44K_TRJ	0.22269	1: S1_27559237 S4_6974032 S9_18690563 2: S1_27559237 S4_6974032 S9_18690563 3: S1_27559237 S4_6974032 S9_18690563 4: S1_27559237 S4_6974032 S9_18690563 5: S1_27559237 S4_6974032 S9_18690563
FLW	5	A A	B Agusan	NE, Isa, LB, Ag	2011 all, 2012DS, no 2012 DS Isa	Isa NE 2011DS, Ag 2011WS, Ag LB NE 2012DS	2012 DS	GS + de novo GWAS	A RYT 2012 DS	0.326907	1: S3_1269941 S3_995095 S3_248339 2: S3_1269941 S3_964681 S3_234929 3: S3_1269941 S3_995095 S3_409846 4: S3_1269941 S3_995095 S3_1935861 5: S3_1269941 S3_565311 S3_484323	7.34496e-10
FLW	5	A A	B Agusan	NE, Isa, LB, Ag	2011 all, 2012DS, no 2012 DS Isa	Isa NE 2011DS, Ag 2011WS, Ag LB NE 2012DS	2012 DS	GS + de novo GWAS	A RYT 2012 WS	0.324758	1: S3_1269941 S3_608927 S3_248339 2: S3_1269941 S3_985094 S3_404126 3: S3_1269941 S3_984915 S3_473989 4: S3_1269941 S3_953308 S3_443301 5: S3_1269941 S3_608927 S3_404126	1.46329e-05
FLW	5	A A	B Agusan	NE, Isa, LB, Ag	2011 all, 2012DS, no 2012 DS Isa	Isa NE 2011DS, Ag 2011WS, Ag LB NE 2012DS	2012 DS	GS + de novo GWAS	AB VP_data	0.305674	1: S3_858567 S1_10272337 S6_23221747 2: S7_1500989 S1_41374168 S6_22799044 3: S1_41899965 S2_8843178 S8_5346138 4: S11_5992701 S12_7418442 S11_23282419 5: S7_1500989 S7_1162455 S7_857907	0.0171587
FLW	5	A A	B Agusan	NE, Isa, LB, Ag	2011 all, 2012DS, no 2012 DS Isa	Isa NE 2011DS, Ag 2011WS, Ag LB NE 2012DS	2012 DS	RF	AB	0.300808
FLW	5	A A	B Agusan	NE, Isa, LB, Ag	2011 all, 2012DS, no 2012 DS Isa	Isa NE 2011DS, Ag 2011WS, Ag LB NE 2012DS	2012 DS	rrBLUP	ABC	0.293987
FLW	5	A A	B Agusan	NE, Isa, LB, Ag	2011 all, 2012DS, no 2012 DS Isa	Isa NE 2011DS, Ag 2011WS, Ag LB NE 2012DS	2012 DS	GS + historical GWAS	BC 44K_indica	0.280969	1: S8_527441 S12_14104904 S3_13075253 2: S8_527441 S12_14104904 S3_13075253 3: S8_527441 S12_14104904 S3_13075253 4: S8_527441 S12_14104904 S3_13075253 5: S8_527441 S12_14104904 S3_13075253
FLW	5	A A	B Agusan	NE, Isa, LB, Ag	2011 all, 2012DS, no 2012 DS Isa	Isa NE 2011DS, Ag 2011WS, Ag LB NE 2012DS	2012 DS	GS + historical GWAS	BC 44K_all	0.280892	1: S6_9652192 S3_13075253 S3_3767014 2: S6_9652192 S3_13075253 S3_3767014 3: S6_9652192 S3_13075253 S3_3767014 4: S6_9652192 S3_13075253 S3_3767014 5: S6_9652192 S3_13075253 S3_3767014
FLW	5	A A	B Agusan	NE, Isa, LB, Ag	2011 all, 2012DS, no 2012 DS Isa	Isa NE 2011DS, Ag 2011WS, Ag LB NE 2012DS	2012 DS	GS + historical GWAS	C 44K_TRJ	0.219569	1: S1_27559237 S4_6974032 S9_18690563 2: S1_27559237 S4_6974032 S9_18690563 3: S1_27559237 S4_6974032 S9_18690563 4: S1_27559237 S4_6974032 S9_18690563 5: S1_27559237 S4_6974032 S9_18690563
FLW	5	A F	B Agusan	NE, Isa, LB, Ag	2011 all, 2012 DS	Isa NE 2011DS, Ag 2011WS, Ag Isa LB NE 2012DS	2012 DS	GS + de novo GWAS	A RYT 2012 DS	0.328966	1: S3_1269941 S3_995095 S3_248339 2: S3_1269941 S3_964681 S3_234929 3: S3_1269941 S3_995095 S3_409846 4: S3_1269941 S3_995095 S3_1935861 5: S3_1269941 S3_565311 S3_484323	7.34496e-10
FLW	5	A F	B Agusan	NE, Isa, LB, Ag	2011 all, 2012 DS	Isa NE 2011DS, Ag 2011WS, Ag Isa LB NE 2012DS	2012 DS	GS + de novo GWAS	A RYT 2012 WS	0.326519	1: S3_1269941 S3_608927 S3_248339 2: S3_1269941 S3_985094 S3_404126 3: S3_1269941 S3_984915 S3_473989 4: S3_1269941 S3_953308 S3_443301 5: S3_1269941 S3_608927 S3_404126	1.46329e-05
FLW	5	A F	B Agusan	NE, Isa, LB, Ag	2011 all, 2012 DS	Isa NE 2011DS, Ag 2011WS, Ag Isa LB NE 2012DS	2012 DS	GS + de novo GWAS	AB VP_data	0.302284	1: S3_858567 S1_10272337 S6_23221747 2: S7_1500989 S1_41374168 S6_22799044 3: S1_41899965 S2_8843178 S8_5346138 4: S11_5992701 S12_7418442 S11_23282419 5: S7_1500989 S7_1162455 S7_857907	0.0171587
FLW	5	A F	B Agusan	NE, Isa, LB, Ag	2011 all, 2012 DS	Isa NE 2011DS, Ag 2011WS, Ag Isa LB NE 2012DS	2012 DS	RF	AB	0.301855
FLW	5	A F	B Agusan	NE, Isa, LB, Ag	2011 all, 2012 DS	Isa NE 2011DS, Ag 2011WS, Ag Isa LB NE 2012DS	2012 DS	rrBLUP	ABC	0.285885
FLW	5	A F	B Agusan	NE, Isa, LB, Ag	2011 all, 2012 DS	Isa NE 2011DS, Ag 2011WS, Ag Isa LB NE 2012DS	2012 DS	GS + historical GWAS	BC 44K_indica	0.278107	1: S8_527441 S12_14104904 S3_13075253 2: S8_527441 S12_14104904 S3_13075253 3: S8_527441 S12_14104904 S3_13075253 4: S8_527441 S12_14104904 S3_13075253 5: S8_527441 S12_14104904 S3_13075253
FLW	5	A F	B Agusan	NE, Isa, LB, Ag	2011 all, 2012 DS	Isa NE 2011DS, Ag 2011WS, Ag Isa LB NE 2012DS	2012 DS	GS + historical GWAS	BC 44K_all	0.277846	1: S6_9652192 S3_13075253 S3_3767014 2: S6_9652192 S3_13075253 S3_3767014 3: S6_9652192 S3_13075253 S3_3767014 4: S6_9652192 S3_13075253 S3_3767014 5: S6_9652192 S3_13075253 S3_3767014
FLW	5	A F	B Agusan	NE, Isa, LB, Ag	2011 all, 2012 DS	Isa NE 2011DS, Ag 2011WS, Ag Isa LB NE 2012DS	2012 DS	GS + historical GWAS	C 44K_TRJ	0.225346	1: S1_27559237 S4_6974032 S9_18690563 2: S1_27559237 S4_6974032 S9_18690563 3: S1_27559237 S4_6974032 S9_18690563 4: S1_27559237 S4_6974032 S9_18690563 5: S1_27559237 S4_6974032 S9_18690563
FLW	5	A H	B Agusan	NE, Isa, LB, Ag	2011 DS, 2012 DS	Isa NE 2011 DS, Ag LB Isa NE 2012DS	2012 DS	GS + de novo GWAS	A RYT 2012 DS	0.322848	1: S3_1269941 S3_995095 S3_248339 2: S3_1269941 S3_964681 S3_234929 3: S3_1269941 S3_995095 S3_409846 4: S3_1269941 S3_995095 S3_1935861 5: S3_1269941 S3_565311 S3_484323	7.34496e-10
FLW	5	A H	B Agusan	NE, Isa, LB, Ag	2011 DS, 2012 DS	Isa NE 2011 DS, Ag LB Isa NE 2012DS	2012 DS	GS + de novo GWAS	A RYT 2012 WS	0.322249	1: S3_1269941 S3_608927 S3_248339 2: S3_1269941 S3_985094 S3_404126 3: S3_1269941 S3_984915 S3_473989 4: S3_1269941 S3_953308 S3_443301 5: S3_1269941 S3_608927 S3_404126	1.46329e-05
FLW	5	A H	B Agusan	NE, Isa, LB, Ag	2011 DS, 2012 DS	Isa NE 2011 DS, Ag LB Isa NE 2012DS	2012 DS	RF	AB	0.301419
FLW	5	A H	B Agusan	NE, Isa, LB, Ag	2011 DS, 2012 DS	Isa NE 2011 DS, Ag LB Isa NE 2012DS	2012 DS	GS + de novo GWAS	AB VP_data	0.289178	1: S3_858567 S1_10272337 S6_23221747 2: S7_1500989 S1_41374168 S6_22799044 3: S1_41899965 S2_8843178 S8_5346138 4: S11_5992701 S12_7418442 S11_23282419 5: S7_1500989 S7_1162455 S7_857907	0.0171587
FLW	5	A H	B Agusan	NE, Isa, LB, Ag	2011 DS, 2012 DS	Isa NE 2011 DS, Ag LB Isa NE 2012DS	2012 DS	rrBLUP	ABC	0.272477
FLW	5	A H	B Agusan	NE, Isa, LB, Ag	2011 DS, 2012 DS	Isa NE 2011 DS, Ag LB Isa NE 2012DS	2012 DS	GS + historical GWAS	BC 44K_all	0.269115	1: S6_9652192 S3_13075253 S3_3767014 2: S6_9652192 S3_13075253 S3_3767014 3: S6_9652192 S3_13075253 S3_3767014 4: S6_9652192 S3_13075253 S3_3767014 5: S6_9652192 S3_13075253 S3_3767014
FLW	5	A H	B Agusan	NE, Isa, LB, Ag	2011 DS, 2012 DS	Isa NE 2011 DS, Ag LB Isa NE 2012DS	2012 DS	GS + historical GWAS	BC 44K_indica	0.266698	1: S8_527441 S12_14104904 S3_13075253 2: S8_527441 S12_14104904 S3_13075253 3: S8_527441 S12_14104904 S3_13075253 4: S8_527441 S12_14104904 S3_13075253 5: S8_527441 S12_14104904 S3_13075253
FLW	5	A H	B Agusan	NE, Isa, LB, Ag	2011 DS, 2012 DS	Isa NE 2011 DS, Ag LB Isa NE 2012DS	2012 DS	GS + historical GWAS	C 44K_TRJ	0.236831	1: S1_27559237 S4_6974032 S9_18690563 2: S1_27559237 S4_6974032 S9_18690563 3: S1_27559237 S4_6974032 S9_18690563 4: S1_27559237 S4_6974032 S9_18690563 5: S1_27559237 S4_6974032 S9_18690563
FLW	5	B D	B Agusan	NE, Isa, LB, Ag	2011 DS, 2012 DS, no 2012 DS Isa	Isa NE 2011DS, NE Ag LB 2012 DS	2012 DS	GS + de novo GWAS	A RYT 2012 DS	0.321822	1: S3_1269941 S3_995095 S3_248339 2: S3_1269941 S3_964681 S3_234929 3: S3_1269941 S3_995095 S3_409846 4: S3_1269941 S3_995095 S3_1935861 5: S3_1269941 S3_565311 S3_484323	7.34496e-10
FLW	5	B D	B Agusan	NE, Isa, LB, Ag	2011 DS, 2012 DS, no 2012 DS Isa	Isa NE 2011DS, NE Ag LB 2012 DS	2012 DS	GS + de novo GWAS	A RYT 2012 WS	0.317848	1: S3_1269941 S3_608927 S3_248339 2: S3_1269941 S3_985094 S3_404126 3: S3_1269941 S3_984915 S3_473989 4: S3_1269941 S3_953308 S3_443301 5: S3_1269941 S3_608927 S3_404126	1.46329e-05
FLW	5	B D	B Agusan	NE, Isa, LB, Ag	2011 DS, 2012 DS, no 2012 DS Isa	Isa NE 2011DS, NE Ag LB 2012 DS	2012 DS	RF	AB	0.288734
FLW	5	B D	B Agusan	NE, Isa, LB, Ag	2011 DS, 2012 DS, no 2012 DS Isa	Isa NE 2011DS, NE Ag LB 2012 DS	2012 DS	GS + de novo GWAS	AB VP_data	0.284956	1: S3_858567 S1_10272337 S6_23221747 2: S7_1500989 S1_41374168 S6_22799044 3: S1_41899965 S2_8843178 S8_5346138 4: S11_5992701 S12_7418442 S11_23282419 5: S7_1500989 S7_1162455 S7_857907	0.0171587
FLW	5	B D	B Agusan	NE, Isa, LB, Ag	2011 DS, 2012 DS, no 2012 DS Isa	Isa NE 2011DS, NE Ag LB 2012 DS	2012 DS	rrBLUP	ABC	0.264711
FLW	5	B D	B Agusan	NE, Isa, LB, Ag	2011 DS, 2012 DS, no 2012 DS Isa	Isa NE 2011DS, NE Ag LB 2012 DS	2012 DS	GS + historical GWAS	BC 44K_all	0.259463	1: S6_9652192 S3_13075253 S3_3767014 2: S6_9652192 S3_13075253 S3_3767014 3: S6_9652192 S3_13075253 S3_3767014 4: S6_9652192 S3_13075253 S3_3767014 5: S6_9652192 S3_13075253 S3_3767014
FLW	5	B D	B Agusan	NE, Isa, LB, Ag	2011 DS, 2012 DS, no 2012 DS Isa	Isa NE 2011DS, NE Ag LB 2012 DS	2012 DS	GS + historical GWAS	BC 44K_indica	0.258912	1: S8_527441 S12_14104904 S3_13075253 2: S8_527441 S12_14104904 S3_13075253 3: S8_527441 S12_14104904 S3_13075253 4: S8_527441 S12_14104904 S3_13075253 5: S8_527441 S12_14104904 S3_13075253
FLW	5	B D	B Agusan	NE, Isa, LB, Ag	2011 DS, 2012 DS, no 2012 DS Isa	Isa NE 2011DS, NE Ag LB 2012 DS	2012 DS	GS + historical GWAS	C 44K_TRJ	0.201889	1: S1_27559237 S4_6974032 S9_18690563 2: S1_27559237 S4_6974032 S9_18690563 3: S1_27559237 S4_6974032 S9_18690563 4: S1_27559237 S4_6974032 S9_18690563 5: S1_27559237 S4_6974032 S9_18690563
FLW	6	A A	B Agusan	VP site only	2011 all, 2012DS, no 2012 DS Isa	Ag 2012WS, AG 2012DS	2012 DS	GS + de novo GWAS	A RYT 2012 DS	0.336673	1: S3_1269941 S3_995095 S3_248339 2: S3_1269941 S3_964681 S3_234929 3: S3_1269941 S3_995095 S3_409846 4: S3_1269941 S3_995095 S3_1935861 5: S3_1269941 S3_565311 S3_484323	7.34496e-10
FLW	6	A A	B Agusan	VP site only	2011 all, 2012DS, no 2012 DS Isa	Ag 2012WS, AG 2012DS	2012 DS	GS + de novo GWAS	A RYT 2012 WS	0.333421	1: S3_1269941 S3_608927 S3_248339 2: S3_1269941 S3_985094 S3_404126 3: S3_1269941 S3_984915 S3_473989 4: S3_1269941 S3_953308 S3_443301 5: S3_1269941 S3_608927 S3_404126	1.46329e-05
FLW	6	A A	B Agusan	VP site only	2011 all, 2012DS, no 2012 DS Isa	Ag 2012WS, AG 2012DS	2012 DS	GS + de novo GWAS	AB VP_data	0.311275	1: S3_858567 S1_10272337 S6_23221747 2: S7_1500989 S1_41374168 S6_22799044 3: S1_41899965 S2_8843178 S8_5346138 4: S11_5992701 S12_7418442 S11_23282419 5: S7_1500989 S7_1162455 S7_857907	0.0171587
FLW	6	A A	B Agusan	VP site only	2011 all, 2012DS, no 2012 DS Isa	Ag 2012WS, AG 2012DS	2012 DS	RF	AB	0.305119
FLW	6	A A	B Agusan	VP site only	2011 all, 2012DS, no 2012 DS Isa	Ag 2012WS, AG 2012DS	2012 DS	rrBLUP	ABC	0.300499
FLW	6	A A	B Agusan	VP site only	2011 all, 2012DS, no 2012 DS Isa	Ag 2012WS, AG 2012DS	2012 DS	GS + historical GWAS	BC 44K_indica	0.292578	1: S8_527441 S12_14104904 S3_13075253 2: S8_527441 S12_14104904 S3_13075253 3: S8_527441 S12_14104904 S3_13075253 4: S8_527441 S12_14104904 S3_13075253 5: S8_527441 S12_14104904 S3_13075253
FLW	6	A A	B Agusan	VP site only	2011 all, 2012DS, no 2012 DS Isa	Ag 2012WS, AG 2012DS	2012 DS	GS + historical GWAS	BC 44K_all	0.291411	1: S6_9652192 S3_13075253 S3_3767014 2: S6_9652192 S3_13075253 S3_3767014 3: S6_9652192 S3_13075253 S3_3767014 4: S6_9652192 S3_13075253 S3_3767014 5: S6_9652192 S3_13075253 S3_3767014
FLW	6	A A	B Agusan	VP site only	2011 all, 2012DS, no 2012 DS Isa	Ag 2012WS, AG 2012DS	2012 DS	GS + historical GWAS	C 44K_TRJ	0.260081	1: S1_27559237 S4_6974032 S9_18690563 2: S1_27559237 S4_6974032 S9_18690563 3: S1_27559237 S4_6974032 S9_18690563 4: S1_27559237 S4_6974032 S9_18690563 5: S1_27559237 S4_6974032 S9_18690563
FLW	6	B D	B Agusan	VP site only	2011 DS, 2012 DS, no 2012 DS Isa	Ag 2012DS	2012 DS	RF	AB	0.122574
FLW	6	B D	B Agusan	VP site only	2011 DS, 2012 DS, no 2012 DS Isa	Ag 2012DS	2012 DS	rrBLUP	ABC	0.0646191
FLW	6	B D	B Agusan	VP site only	2011 DS, 2012 DS, no 2012 DS Isa	Ag 2012DS	2012 DS	GS + historical GWAS	C 44K_TRJ	0.046058	1: S1_27559237 S4_6974032 S9_18690563 2: S1_27559237 S4_6974032 S9_18690563 3: S1_27559237 S4_6974032 S9_18690563 4: S1_27559237 S4_6974032 S9_18690563 5: S1_27559237 S4_6974032 S9_18690563
FLW	6	B D	B Agusan	VP site only	2011 DS, 2012 DS, no 2012 DS Isa	Ag 2012DS	2012 DS	GS + de novo GWAS	AB VP_data	-0.00312461	1: S3_858567 S1_10272337 S6_23221747 2: S7_1500989 S1_41374168 S6_22799044 3: S1_41899965 S2_8843178 S8_5346138 4: S11_5992701 S12_7418442 S11_23282419 5: S7_1500989 S7_1162455 S7_857907	0.0171587
FLW	6	B D	B Agusan	VP site only	2011 DS, 2012 DS, no 2012 DS Isa	Ag 2012DS	2012 DS	GS + de novo GWAS	A RYT 2012 DS	-0.0422857	1: S3_1269941 S3_995095 S3_248339 2: S3_1269941 S3_964681 S3_234929 3: S3_1269941 S3_995095 S3_409846 4: S3_1269941 S3_995095 S3_1935861 5: S3_1269941 S3_565311 S3_484323	7.34496e-10
FLW	6	B D	B Agusan	VP site only	2011 DS, 2012 DS, no 2012 DS Isa	Ag 2012DS	2012 DS	GS + historical GWAS	BC 44K_indica	-0.0431207	1: S8_527441 S12_14104904 S3_13075253 2: S8_527441 S12_14104904 S3_13075253 3: S8_527441 S12_14104904 S3_13075253 4: S8_527441 S12_14104904 S3_13075253 5: S8_527441 S12_14104904 S3_13075253
FLW	6	B D	B Agusan	VP site only	2011 DS, 2012 DS, no 2012 DS Isa	Ag 2012DS	2012 DS	GS + de novo GWAS	A RYT 2012 WS	-0.0807222	1: S3_1269941 S3_608927 S3_248339 2: S3_1269941 S3_985094 S3_404126 3: S3_1269941 S3_984915 S3_473989 4: S3_1269941 S3_953308 S3_443301 5: S3_1269941 S3_608927 S3_404126	1.46329e-05
FLW	6	B D	B Agusan	VP site only	2011 DS, 2012 DS, no 2012 DS Isa	Ag 2012DS	2012 DS	GS + historical GWAS	BC 44K_all	-0.103534	1: S6_9652192 S3_13075253 S3_3767014 2: S6_9652192 S3_13075253 S3_3767014 3: S6_9652192 S3_13075253 S3_3767014 4: S6_9652192 S3_13075253 S3_3767014 5: S6_9652192 S3_13075253 S3_3767014
FLW	7	A A	B Agusan	Bh, Mid, SL, Ag, LB	2011 all, 2012DS, no 2012 DS Isa	Ag 2012WS, LB Ag Bh 2012DS	2012 DS	GS + de novo GWAS	A RYT 2012 DS	0.3242	1: S3_1269941 S3_995095 S3_248339 2: S3_1269941 S3_964681 S3_234929 3: S3_1269941 S3_995095 S3_409846 4: S3_1269941 S3_995095 S3_1935861 5: S3_1269941 S3_565311 S3_484323	7.34496e-10
FLW	7	A A	B Agusan	Bh, Mid, SL, Ag, LB	2011 all, 2012DS, no 2012 DS Isa	Ag 2012WS, LB Ag Bh 2012DS	2012 DS	GS + de novo GWAS	A RYT 2012 WS	0.3215	1: S3_1269941 S3_608927 S3_248339 2: S3_1269941 S3_985094 S3_404126 3: S3_1269941 S3_984915 S3_473989 4: S3_1269941 S3_953308 S3_443301 5: S3_1269941 S3_608927 S3_404126	1.46329e-05
FLW	7	A A	B Agusan	Bh, Mid, SL, Ag, LB	2011 all, 2012DS, no 2012 DS Isa	Ag 2012WS, LB Ag Bh 2012DS	2012 DS	RF	AB	0.298642
FLW	7	A A	B Agusan	Bh, Mid, SL, Ag, LB	2011 all, 2012DS, no 2012 DS Isa	Ag 2012WS, LB Ag Bh 2012DS	2012 DS	GS + de novo GWAS	AB VP_data	0.293636	1: S3_858567 S1_10272337 S6_23221747 2: S7_1500989 S1_41374168 S6_22799044 3: S1_41899965 S2_8843178 S8_5346138 4: S11_5992701 S12_7418442 S11_23282419 5: S7_1500989 S7_1162455 S7_857907	0.0171587
FLW	7	A A	B Agusan	Bh, Mid, SL, Ag, LB	2011 all, 2012DS, no 2012 DS Isa	Ag 2012WS, LB Ag Bh 2012DS	2012 DS	rrBLUP	ABC	0.275488
FLW	7	A A	B Agusan	Bh, Mid, SL, Ag, LB	2011 all, 2012DS, no 2012 DS Isa	Ag 2012WS, LB Ag Bh 2012DS	2012 DS	GS + historical GWAS	BC 44K_indica	0.270126	1: S8_527441 S12_14104904 S3_13075253 2: S8_527441 S12_14104904 S3_13075253 3: S8_527441 S12_14104904 S3_13075253 4: S8_527441 S12_14104904 S3_13075253 5: S8_527441 S12_14104904 S3_13075253
FLW	7	A A	B Agusan	Bh, Mid, SL, Ag, LB	2011 all, 2012DS, no 2012 DS Isa	Ag 2012WS, LB Ag Bh 2012DS	2012 DS	GS + historical GWAS	BC 44K_all	0.268688	1: S6_9652192 S3_13075253 S3_3767014 2: S6_9652192 S3_13075253 S3_3767014 3: S6_9652192 S3_13075253 S3_3767014 4: S6_9652192 S3_13075253 S3_3767014 5: S6_9652192 S3_13075253 S3_3767014
FLW	7	A A	B Agusan	Bh, Mid, SL, Ag, LB	2011 all, 2012DS, no 2012 DS Isa	Ag 2012WS, LB Ag Bh 2012DS	2012 DS	GS + historical GWAS	C 44K_TRJ	0.235399	1: S1_27559237 S4_6974032 S9_18690563 2: S1_27559237 S4_6974032 S9_18690563 3: S1_27559237 S4_6974032 S9_18690563 4: S1_27559237 S4_6974032 S9_18690563 5: S1_27559237 S4_6974032 S9_18690563
FLW	7	B D	B Agusan	Bh, Mid, SL, Ag, LB	2011 DS, 2012 DS, no 2012 DS Isa	Ag Bh LB 2012 DS	2012 DS	GS + de novo GWAS	A RYT 2012 DS	0.317888	1: S3_1269941 S3_995095 S3_248339 2: S3_1269941 S3_964681 S3_234929 3: S3_1269941 S3_995095 S3_409846 4: S3_1269941 S3_995095 S3_1935861 5: S3_1269941 S3_565311 S3_484323	7.34496e-10
FLW	7	B D	B Agusan	Bh, Mid, SL, Ag, LB	2011 DS, 2012 DS, no 2012 DS Isa	Ag Bh LB 2012 DS	2012 DS	GS + de novo GWAS	A RYT 2012 WS	0.31499	1: S3_1269941 S3_608927 S3_248339 2: S3_1269941 S3_985094 S3_404126 3: S3_1269941 S3_984915 S3_473989 4: S3_1269941 S3_953308 S3_443301 5: S3_1269941 S3_608927 S3_404126	1.46329e-05
FLW	7	B D	B Agusan	Bh, Mid, SL, Ag, LB	2011 DS, 2012 DS, no 2012 DS Isa	Ag Bh LB 2012 DS	2012 DS	GS + de novo GWAS	AB VP_data	0.282733	1: S3_858567 S1_10272337 S6_23221747 2: S7_1500989 S1_41374168 S6_22799044 3: S1_41899965 S2_8843178 S8_5346138 4: S11_5992701 S12_7418442 S11_23282419 5: S7_1500989 S7_1162455 S7_857907	0.0171587
FLW	7	B D	B Agusan	Bh, Mid, SL, Ag, LB	2011 DS, 2012 DS, no 2012 DS Isa	Ag Bh LB 2012 DS	2012 DS	rrBLUP	ABC	0.256582
FLW	7	B D	B Agusan	Bh, Mid, SL, Ag, LB	2011 DS, 2012 DS, no 2012 DS Isa	Ag Bh LB 2012 DS	2012 DS	RF	AB	0.2516
FLW	7	B D	B Agusan	Bh, Mid, SL, Ag, LB	2011 DS, 2012 DS, no 2012 DS Isa	Ag Bh LB 2012 DS	2012 DS	GS + historical GWAS	BC 44K_indica	0.241737	1: S8_527441 S12_14104904 S3_13075253 2: S8_527441 S12_14104904 S3_13075253 3: S8_527441 S12_14104904 S3_13075253 4: S8_527441 S12_14104904 S3_13075253 5: S8_527441 S12_14104904 S3_13075253
FLW	7	B D	B Agusan	Bh, Mid, SL, Ag, LB	2011 DS, 2012 DS, no 2012 DS Isa	Ag Bh LB 2012 DS	2012 DS	GS + historical GWAS	BC 44K_all	0.239849	1: S6_9652192 S3_13075253 S3_3767014 2: S6_9652192 S3_13075253 S3_3767014 3: S6_9652192 S3_13075253 S3_3767014 4: S6_9652192 S3_13075253 S3_3767014 5: S6_9652192 S3_13075253 S3_3767014
FLW	7	B D	B Agusan	Bh, Mid, SL, Ag, LB	2011 DS, 2012 DS, no 2012 DS Isa	Ag Bh LB 2012 DS	2012 DS	GS + historical GWAS	C 44K_TRJ	0.235382	1: S1_27559237 S4_6974032 S9_18690563 2: S1_27559237 S4_6974032 S9_18690563 3: S1_27559237 S4_6974032 S9_18690563 4: S1_27559237 S4_6974032 S9_18690563 5: S1_27559237 S4_6974032 S9_18690563
FLW	8	A A	B Agusan	NE, Isa, Ag	2011 all, 2012DS, no 2012 DS Isa	Isa NE 2011 DS, Ag 2011 WS, NE Ag 2012 DS	2012 DS	GS + de novo GWAS	A RYT 2012 DS	0.328354	1: S3_1269941 S3_995095 S3_248339 2: S3_1269941 S3_964681 S3_234929 3: S3_1269941 S3_995095 S3_409846 4: S3_1269941 S3_995095 S3_1935861 5: S3_1269941 S3_565311 S3_484323	7.34496e-10
FLW	8	A A	B Agusan	NE, Isa, Ag	2011 all, 2012DS, no 2012 DS Isa	Isa NE 2011 DS, Ag 2011 WS, NE Ag 2012 DS	2012 DS	GS + de novo GWAS	A RYT 2012 WS	0.324578	1: S3_1269941 S3_608927 S3_248339 2: S3_1269941 S3_985094 S3_404126 3: S3_1269941 S3_984915 S3_473989 4: S3_1269941 S3_953308 S3_443301 5: S3_1269941 S3_608927 S3_404126	1.46329e-05
FLW	8	A A	B Agusan	NE, Isa, Ag	2011 all, 2012DS, no 2012 DS Isa	Isa NE 2011 DS, Ag 2011 WS, NE Ag 2012 DS	2012 DS	RF	AB	0.307367
FLW	8	A A	B Agusan	NE, Isa, Ag	2011 all, 2012DS, no 2012 DS Isa	Isa NE 2011 DS, Ag 2011 WS, NE Ag 2012 DS	2012 DS	GS + de novo GWAS	AB VP_data	0.305422	1: S3_858567 S1_10272337 S6_23221747 2: S7_1500989 S1_41374168 S6_22799044 3: S1_41899965 S2_8843178 S8_5346138 4: S11_5992701 S12_7418442 S11_23282419 5: S7_1500989 S7_1162455 S7_857907	0.0171587
FLW	8	A A	B Agusan	NE, Isa, Ag	2011 all, 2012DS, no 2012 DS Isa	Isa NE 2011 DS, Ag 2011 WS, NE Ag 2012 DS	2012 DS	rrBLUP	ABC	0.285557
FLW	8	A A	B Agusan	NE, Isa, Ag	2011 all, 2012DS, no 2012 DS Isa	Isa NE 2011 DS, Ag 2011 WS, NE Ag 2012 DS	2012 DS	GS + historical GWAS	BC 44K_all	0.281617	1: S6_9652192 S3_13075253 S3_3767014 2: S6_9652192 S3_13075253 S3_3767014 3: S6_9652192 S3_13075253 S3_3767014 4: S6_9652192 S3_13075253 S3_3767014 5: S6_9652192 S3_13075253 S3_3767014
FLW	8	A A	B Agusan	NE, Isa, Ag	2011 all, 2012DS, no 2012 DS Isa	Isa NE 2011 DS, Ag 2011 WS, NE Ag 2012 DS	2012 DS	GS + historical GWAS	BC 44K_indica	0.280876	1: S8_527441 S12_14104904 S3_13075253 2: S8_527441 S12_14104904 S3_13075253 3: S8_527441 S12_14104904 S3_13075253 4: S8_527441 S12_14104904 S3_13075253 5: S8_527441 S12_14104904 S3_13075253
FLW	8	A A	B Agusan	NE, Isa, Ag	2011 all, 2012DS, no 2012 DS Isa	Isa NE 2011 DS, Ag 2011 WS, NE Ag 2012 DS	2012 DS	GS + historical GWAS	C 44K_TRJ	0.203061	1: S1_27559237 S4_6974032 S9_18690563 2: S1_27559237 S4_6974032 S9_18690563 3: S1_27559237 S4_6974032 S9_18690563 4: S1_27559237 S4_6974032 S9_18690563 5: S1_27559237 S4_6974032 S9_18690563
FLW	8	A F	B Agusan	NE, Isa, Ag	2011 all, 2012 DS	Isa NE 2011 DS, Ag 2011 WS, Isa NE Ag 2012 DS	2012 DS	GS + de novo GWAS	A RYT 2012 DS	0.328912	1: S3_1269941 S3_995095 S3_248339 2: S3_1269941 S3_964681 S3_234929 3: S3_1269941 S3_995095 S3_409846 4: S3_1269941 S3_995095 S3_1935861 5: S3_1269941 S3_565311 S3_484323	7.34496e-10
FLW	8	A F	B Agusan	NE, Isa, Ag	2011 all, 2012 DS	Isa NE 2011 DS, Ag 2011 WS, Isa NE Ag 2012 DS	2012 DS	GS + de novo GWAS	A RYT 2012 WS	0.327058	1: S3_1269941 S3_608927 S3_248339 2: S3_1269941 S3_985094 S3_404126 3: S3_1269941 S3_984915 S3_473989 4: S3_1269941 S3_953308 S3_443301 5: S3_1269941 S3_608927 S3_404126	1.46329e-05
FLW	8	A F	B Agusan	NE, Isa, Ag	2011 all, 2012 DS	Isa NE 2011 DS, Ag 2011 WS, Isa NE Ag 2012 DS	2012 DS	RF	AB	0.310044
FLW	8	A F	B Agusan	NE, Isa, Ag	2011 all, 2012 DS	Isa NE 2011 DS, Ag 2011 WS, Isa NE Ag 2012 DS	2012 DS	GS + de novo GWAS	AB VP_data	0.298094	1: S3_858567 S1_10272337 S6_23221747 2: S7_1500989 S1_41374168 S6_22799044 3: S1_41899965 S2_8843178 S8_5346138 4: S11_5992701 S12_7418442 S11_23282419 5: S7_1500989 S7_1162455 S7_857907	0.0171587
FLW	8	A F	B Agusan	NE, Isa, Ag	2011 all, 2012 DS	Isa NE 2011 DS, Ag 2011 WS, Isa NE Ag 2012 DS	2012 DS	rrBLUP	ABC	0.283672
FLW	8	A F	B Agusan	NE, Isa, Ag	2011 all, 2012 DS	Isa NE 2011 DS, Ag 2011 WS, Isa NE Ag 2012 DS	2012 DS	GS + historical GWAS	BC 44K_all	0.27914	1: S6_9652192 S3_13075253 S3_3767014 2: S6_9652192 S3_13075253 S3_3767014 3: S6_9652192 S3_13075253 S3_3767014 4: S6_9652192 S3_13075253 S3_3767014 5: S6_9652192 S3_13075253 S3_3767014
FLW	8	A F	B Agusan	NE, Isa, Ag	2011 all, 2012 DS	Isa NE 2011 DS, Ag 2011 WS, Isa NE Ag 2012 DS	2012 DS	GS + historical GWAS	BC 44K_indica	0.278045	1: S8_527441 S12_14104904 S3_13075253 2: S8_527441 S12_14104904 S3_13075253 3: S8_527441 S12_14104904 S3_13075253 4: S8_527441 S12_14104904 S3_13075253 5: S8_527441 S12_14104904 S3_13075253
FLW	8	A F	B Agusan	NE, Isa, Ag	2011 all, 2012 DS	Isa NE 2011 DS, Ag 2011 WS, Isa NE Ag 2012 DS	2012 DS	GS + historical GWAS	C 44K_TRJ	0.249085	1: S1_27559237 S4_6974032 S9_18690563 2: S1_27559237 S4_6974032 S9_18690563 3: S1_27559237 S4_6974032 S9_18690563 4: S1_27559237 S4_6974032 S9_18690563 5: S1_27559237 S4_6974032 S9_18690563
FLW	8	A H	B Agusan	NE, Isa, Ag	2011 DS, 2012 DS	Isa NE 2011 DS, Isa NE Ag 2012 DS	2012 DS	GS + de novo GWAS	A RYT 2012 DS	0.321144	1: S3_1269941 S3_995095 S3_248339 2: S3_1269941 S3_964681 S3_234929 3: S3_1269941 S3_995095 S3_409846 4: S3_1269941 S3_995095 S3_1935861 5: S3_1269941 S3_565311 S3_484323	7.34496e-10
FLW	8	A H	B Agusan	NE, Isa, Ag	2011 DS, 2012 DS	Isa NE 2011 DS, Isa NE Ag 2012 DS	2012 DS	GS + de novo GWAS	A RYT 2012 WS	0.320618	1: S3_1269941 S3_608927 S3_248339 2: S3_1269941 S3_985094 S3_404126 3: S3_1269941 S3_984915 S3_473989 4: S3_1269941 S3_953308 S3_443301 5: S3_1269941 S3_608927 S3_404126	1.46329e-05
FLW	8	A H	B Agusan	NE, Isa, Ag	2011 DS, 2012 DS	Isa NE 2011 DS, Isa NE Ag 2012 DS	2012 DS	RF	AB	0.299826
FLW	8	A H	B Agusan	NE, Isa, Ag	2011 DS, 2012 DS	Isa NE 2011 DS, Isa NE Ag 2012 DS	2012 DS	GS + de novo GWAS	AB VP_data	0.286607	1: S3_858567 S1_10272337 S6_23221747 2: S7_1500989 S1_41374168 S6_22799044 3: S1_41899965 S2_8843178 S8_5346138 4: S11_5992701 S12_7418442 S11_23282419 5: S7_1500989 S7_1162455 S7_857907	0.0171587
FLW	8	A H	B Agusan	NE, Isa, Ag	2011 DS, 2012 DS	Isa NE 2011 DS, Isa NE Ag 2012 DS	2012 DS	rrBLUP	ABC	0.271343
FLW	8	A H	B Agusan	NE, Isa, Ag	2011 DS, 2012 DS	Isa NE 2011 DS, Isa NE Ag 2012 DS	2012 DS	GS + historical GWAS	BC 44K_all	0.266546	1: S6_9652192 S3_13075253 S3_3767014 2: S6_9652192 S3_13075253 S3_3767014 3: S6_9652192 S3_13075253 S3_3767014 4: S6_9652192 S3_13075253 S3_3767014 5: S6_9652192 S3_13075253 S3_3767014
FLW	8	A H	B Agusan	NE, Isa, Ag	2011 DS, 2012 DS	Isa NE 2011 DS, Isa NE Ag 2012 DS	2012 DS	GS + historical GWAS	BC 44K_indica	0.264543	1: S8_527441 S12_14104904 S3_13075253 2: S8_527441 S12_14104904 S3_13075253 3: S8_527441 S12_14104904 S3_13075253 4: S8_527441 S12_14104904 S3_13075253 5: S8_527441 S12_14104904 S3_13075253
FLW	8	A H	B Agusan	NE, Isa, Ag	2011 DS, 2012 DS	Isa NE 2011 DS, Isa NE Ag 2012 DS	2012 DS	GS + historical GWAS	C 44K_TRJ	0.235032	1: S1_27559237 S4_6974032 S9_18690563 2: S1_27559237 S4_6974032 S9_18690563 3: S1_27559237 S4_6974032 S9_18690563 4: S1_27559237 S4_6974032 S9_18690563 5: S1_27559237 S4_6974032 S9_18690563
FLW	8	B D	B Agusan	NE, Isa, Ag	2011 DS, 2012 DS, no 2012 DS Isa	NE Isa 2011 DS, NE Ag 2012 DS	2012 DS	GS + de novo GWAS	A RYT 2012 DS	0.32009	1: S3_1269941 S3_995095 S3_248339 2: S3_1269941 S3_964681 S3_234929 3: S3_1269941 S3_995095 S3_409846 4: S3_1269941 S3_995095 S3_1935861 5: S3_1269941 S3_565311 S3_484323	7.34496e-10
FLW	8	B D	B Agusan	NE, Isa, Ag	2011 DS, 2012 DS, no 2012 DS Isa	NE Isa 2011 DS, NE Ag 2012 DS	2012 DS	GS + de novo GWAS	A RYT 2012 WS	0.315267	1: S3_1269941 S3_608927 S3_248339 2: S3_1269941 S3_985094 S3_404126 3: S3_1269941 S3_984915 S3_473989 4: S3_1269941 S3_953308 S3_443301 5: S3_1269941 S3_608927 S3_404126	1.46329e-05
FLW	8	B D	B Agusan	NE, Isa, Ag	2011 DS, 2012 DS, no 2012 DS Isa	NE Isa 2011 DS, NE Ag 2012 DS	2012 DS	RF	AB	0.289371
FLW	8	B D	B Agusan	NE, Isa, Ag	2011 DS, 2012 DS, no 2012 DS Isa	NE Isa 2011 DS, NE Ag 2012 DS	2012 DS	GS + de novo GWAS	AB VP_data	0.282808	1: S3_858567 S1_10272337 S6_23221747 2: S7_1500989 S1_41374168 S6_22799044 3: S1_41899965 S2_8843178 S8_5346138 4: S11_5992701 S12_7418442 S11_23282419 5: S7_1500989 S7_1162455 S7_857907	0.0171587
FLW	8	B D	B Agusan	NE, Isa, Ag	2011 DS, 2012 DS, no 2012 DS Isa	NE Isa 2011 DS, NE Ag 2012 DS	2012 DS	rrBLUP	ABC	0.267432
FLW	8	B D	B Agusan	NE, Isa, Ag	2011 DS, 2012 DS, no 2012 DS Isa	NE Isa 2011 DS, NE Ag 2012 DS	2012 DS	GS + historical GWAS	BC 44K_all	0.26008	1: S6_9652192 S3_13075253 S3_3767014 2: S6_9652192 S3_13075253 S3_3767014 3: S6_9652192 S3_13075253 S3_3767014 4: S6_9652192 S3_13075253 S3_3767014 5: S6_9652192 S3_13075253 S3_3767014
FLW	8	B D	B Agusan	NE, Isa, Ag	2011 DS, 2012 DS, no 2012 DS Isa	NE Isa 2011 DS, NE Ag 2012 DS	2012 DS	GS + historical GWAS	BC 44K_indica	0.25902	1: S8_527441 S12_14104904 S3_13075253 2: S8_527441 S12_14104904 S3_13075253 3: S8_527441 S12_14104904 S3_13075253 4: S8_527441 S12_14104904 S3_13075253 5: S8_527441 S12_14104904 S3_13075253
FLW	8	B D	B Agusan	NE, Isa, Ag	2011 DS, 2012 DS, no 2012 DS Isa	NE Isa 2011 DS, NE Ag 2012 DS	2012 DS	GS + historical GWAS	C 44K_TRJ	0.207947	1: S1_27559237 S4_6974032 S9_18690563 2: S1_27559237 S4_6974032 S9_18690563 3: S1_27559237 S4_6974032 S9_18690563 4: S1_27559237 S4_6974032 S9_18690563 5: S1_27559237 S4_6974032 S9_18690563
FLW	1	A F	B Isabela	all except V	2011 all, 2012 DS	Isa NE 2011DS, Ag 2011 WS, Ag Bh LB NE Isa 2012DS	2012 DS	GS + de novo GWAS	A RYT 2012 WS	0.333854	1: S3_1269941 S3_608927 S3_248339 2: S3_1269941 S3_985094 S3_404126 3: S3_1269941 S3_984915 S3_473989 4: S3_1269941 S3_953308 S3_443301 5: S3_1269941 S3_608927 S3_404126	1.46329e-05
FLW	1	A F	B Isabela	all except V	2011 all, 2012 DS	Isa NE 2011DS, Ag 2011 WS, Ag Bh LB NE Isa 2012DS	2012 DS	GS + de novo GWAS	A RYT 2012 DS	0.332149	1: S3_1269941 S3_995095 S3_248339 2: S3_1269941 S3_964681 S3_234929 3: S3_1269941 S3_995095 S3_409846 4: S3_1269941 S3_995095 S3_1935861 5: S3_1269941 S3_565311 S3_484323	7.34496e-10
FLW	1	A F	B Isabela	all except V	2011 all, 2012 DS	Isa NE 2011DS, Ag 2011 WS, Ag Bh LB NE Isa 2012DS	2012 DS	GS + de novo GWAS	AB VP_data	0.306739	1: S3_1269941 S3_732890 S3_404126 2: S11_2302368 S3_430324 S3_1269941 3: S5_28752931 S3_1269941 S3_345464 4: S1_11610095 S1_16477814 S1_11497345 5: S3_1269941 S3_452394 S12_16912345	0.0159097
FLW	1	A F	B Isabela	all except V	2011 all, 2012 DS	Isa NE 2011DS, Ag 2011 WS, Ag Bh LB NE Isa 2012DS	2012 DS	RF	BC	0.30562
FLW	1	A F	B Isabela	all except V	2011 all, 2012 DS	Isa NE 2011DS, Ag 2011 WS, Ag Bh LB NE Isa 2012DS	2012 DS	GS + historical GWAS	CD 44K_indica	0.263999	1: S8_527441 S12_14104904 S3_13075253 2: S8_527441 S12_14104904 S3_13075253 3: S8_527441 S12_14104904 S3_13075253 4: S8_527441 S12_14104904 S3_13075253 5: S8_527441 S12_14104904 S3_13075253
FLW	1	A F	B Isabela	all except V	2011 all, 2012 DS	Isa NE 2011DS, Ag 2011 WS, Ag Bh LB NE Isa 2012DS	2012 DS	rrBLUP	DE	0.253655
FLW	1	A F	B Isabela	all except V	2011 all, 2012 DS	Isa NE 2011DS, Ag 2011 WS, Ag Bh LB NE Isa 2012DS	2012 DS	GS + historical GWAS	DE 44K_all	0.235836	1: S6_9652192 S3_13075253 S3_3767014 2: S6_9652192 S3_13075253 S3_3767014 3: S6_9652192 S3_13075253 S3_3767014 4: S6_9652192 S3_13075253 S3_3767014 5: S6_9652192 S3_13075253 S3_3767014
FLW	1	A F	B Isabela	all except V	2011 all, 2012 DS	Isa NE 2011DS, Ag 2011 WS, Ag Bh LB NE Isa 2012DS	2012 DS	GS + historical GWAS	E 44K_TRJ	0.232079	1: S1_27559237 S4_6974032 S9_18690563 2: S1_27559237 S4_6974032 S9_18690563 3: S1_27559237 S4_6974032 S9_18690563 4: S1_27559237 S4_6974032 S9_18690563 5: S1_27559237 S4_6974032 S9_18690563
FLW	1	A H	B Isabela	all except V	2011 DS, 2012 DS	Isa NE 2011 DS, Ag Bh LB NE Isa 2012DS	2012 DS	GS + de novo GWAS	A RYT 2012 WS	0.338144	1: S3_1269941 S3_608927 S3_248339 2: S3_1269941 S3_985094 S3_404126 3: S3_1269941 S3_984915 S3_473989 4: S3_1269941 S3_953308 S3_443301 5: S3_1269941 S3_608927 S3_404126	1.46329e-05
FLW	1	A H	B Isabela	all except V	2011 DS, 2012 DS	Isa NE 2011 DS, Ag Bh LB NE Isa 2012DS	2012 DS	GS + de novo GWAS	A RYT 2012 DS	0.333552	1: S3_1269941 S3_995095 S3_248339 2: S3_1269941 S3_964681 S3_234929 3: S3_1269941 S3_995095 S3_409846 4: S3_1269941 S3_995095 S3_1935861 5: S3_1269941 S3_565311 S3_484323	7.34496e-10
FLW	1	A H	B Isabela	all except V	2011 DS, 2012 DS	Isa NE 2011 DS, Ag Bh LB NE Isa 2012DS	2012 DS	GS + de novo GWAS	AB VP_data	0.312269	1: S3_1269941 S3_732890 S3_404126 2: S11_2302368 S3_430324 S3_1269941 3: S5_28752931 S3_1269941 S3_345464 4: S1_11610095 S1_16477814 S1_11497345 5: S3_1269941 S3_452394 S12_16912345	0.0159097
FLW	1	A H	B Isabela	all except V	2011 DS, 2012 DS	Isa NE 2011 DS, Ag Bh LB NE Isa 2012DS	2012 DS	RF	BC	0.295845
FLW	1	A H	B Isabela	all except V	2011 DS, 2012 DS	Isa NE 2011 DS, Ag Bh LB NE Isa 2012DS	2012 DS	GS + historical GWAS	CD 44K_indica	0.257081	1: S8_527441 S12_14104904 S3_13075253 2: S8_527441 S12_14104904 S3_13075253 3: S8_527441 S12_14104904 S3_13075253 4: S8_527441 S12_14104904 S3_13075253 5: S8_527441 S12_14104904 S3_13075253
FLW	1	A H	B Isabela	all except V	2011 DS, 2012 DS	Isa NE 2011 DS, Ag Bh LB NE Isa 2012DS	2012 DS	rrBLUP	DE	0.247824
FLW	1	A H	B Isabela	all except V	2011 DS, 2012 DS	Isa NE 2011 DS, Ag Bh LB NE Isa 2012DS	2012 DS	GS + historical GWAS	E 44K_TRJ	0.238308	1: S1_27559237 S4_6974032 S9_18690563 2: S1_27559237 S4_6974032 S9_18690563 3: S1_27559237 S4_6974032 S9_18690563 4: S1_27559237 S4_6974032 S9_18690563 5: S1_27559237 S4_6974032 S9_18690563
FLW	1	A H	B Isabela	all except V	2011 DS, 2012 DS	Isa NE 2011 DS, Ag Bh LB NE Isa 2012DS	2012 DS	GS + historical GWAS	DE 44K_all	0.229314	1: S6_9652192 S3_13075253 S3_3767014 2: S6_9652192 S3_13075253 S3_3767014 3: S6_9652192 S3_13075253 S3_3767014 4: S6_9652192 S3_13075253 S3_3767014 5: S6_9652192 S3_13075253 S3_3767014
FLW	4	A A	B Isabela	NE, Isa, LB, Ag	2011 all, 2012DS, no 2012 DS Isa	Isa NE 2011DS, NE LB 2012DS	2012 DS	RF	BC	0.288166
FLW	4	A A	B Isabela	NE, Isa, LB, Ag	2011 all, 2012DS, no 2012 DS Isa	Isa NE 2011DS, NE LB 2012DS	2012 DS	rrBLUP	DE	0.245597
FLW	4	A F	B Isabela	NE, Isa, LB, Ag	2011 all, 2012 DS	Isa NE 2011DS, NE LB Isa 2012DS	2012 DS	GS + de novo GWAS	A RYT 2012 WS	0.339977	1: S3_1269941 S3_608927 S3_248339 2: S3_1269941 S3_985094 S3_404126 3: S3_1269941 S3_984915 S3_473989 4: S3_1269941 S3_953308 S3_443301 5: S3_1269941 S3_608927 S3_404126	1.46329e-05
FLW	4	A F	B Isabela	NE, Isa, LB, Ag	2011 all, 2012 DS	Isa NE 2011DS, NE LB Isa 2012DS	2012 DS	GS + de novo GWAS	A RYT 2012 DS	0.337436	1: S3_1269941 S3_995095 S3_248339 2: S3_1269941 S3_964681 S3_234929 3: S3_1269941 S3_995095 S3_409846 4: S3_1269941 S3_995095 S3_1935861 5: S3_1269941 S3_565311 S3_484323	7.34496e-10
FLW	4	A F	B Isabela	NE, Isa, LB, Ag	2011 all, 2012 DS	Isa NE 2011DS, NE LB Isa 2012DS	2012 DS	GS + de novo GWAS	AB VP_data	0.313514	1: S3_1269941 S3_732890 S3_404126 2: S11_2302368 S3_430324 S3_1269941 3: S5_28752931 S3_1269941 S3_345464 4: S1_11610095 S1_16477814 S1_11497345 5: S3_1269941 S3_452394 S12_16912345	0.0159097
FLW	4	A F	B Isabela	NE, Isa, LB, Ag	2011 all, 2012 DS	Isa NE 2011DS, NE LB Isa 2012DS	2012 DS	GS + historical GWAS	CD 44K_indica	0.254761	1: S8_527441 S12_14104904 S3_13075253 2: S8_527441 S12_14104904 S3_13075253 3: S8_527441 S12_14104904 S3_13075253 4: S8_527441 S12_14104904 S3_13075253 5: S8_527441 S12_14104904 S3_13075253
FLW	4	A F	B Isabela	NE, Isa, LB, Ag	2011 all, 2012 DS	Isa NE 2011DS, NE LB Isa 2012DS	2012 DS	GS + historical GWAS	E 44K_TRJ	0.236765	1: S1_27559237 S4_6974032 S9_18690563 2: S1_27559237 S4_6974032 S9_18690563 3: S1_27559237 S4_6974032 S9_18690563 4: S1_27559237 S4_6974032 S9_18690563 5: S1_27559237 S4_6974032 S9_18690563
FLW	4	A F	B Isabela	NE, Isa, LB, Ag	2011 all, 2012 DS	Isa NE 2011DS, NE LB Isa 2012DS	2012 DS	GS + historical GWAS	DE 44K_all	0.222071	1: S6_9652192 S3_13075253 S3_3767014 2: S6_9652192 S3_13075253 S3_3767014 3: S6_9652192 S3_13075253 S3_3767014 4: S6_9652192 S3_13075253 S3_3767014 5: S6_9652192 S3_13075253 S3_3767014
FLW	5	A F	B Isabela	NE, Isa, LB, Ag	2011 all, 2012 DS	Isa NE 2011DS, Ag 2011WS, Ag Isa LB NE 2012DS	2012 DS	GS + de novo GWAS	A RYT 2012 WS	0.334771	1: S3_1269941 S3_608927 S3_248339 2: S3_1269941 S3_985094 S3_404126 3: S3_1269941 S3_984915 S3_473989 4: S3_1269941 S3_953308 S3_443301 5: S3_1269941 S3_608927 S3_404126	1.46329e-05
FLW	5	A F	B Isabela	NE, Isa, LB, Ag	2011 all, 2012 DS	Isa NE 2011DS, Ag 2011WS, Ag Isa LB NE 2012DS	2012 DS	GS + de novo GWAS	A RYT 2012 DS	0.334114	1: S3_1269941 S3_995095 S3_248339 2: S3_1269941 S3_964681 S3_234929 3: S3_1269941 S3_995095 S3_409846 4: S3_1269941 S3_995095 S3_1935861 5: S3_1269941 S3_565311 S3_484323	7.34496e-10
FLW	5	A F	B Isabela	NE, Isa, LB, Ag	2011 all, 2012 DS	Isa NE 2011DS, Ag 2011WS, Ag Isa LB NE 2012DS	2012 DS	RF	BC	0.309216
FLW	5	A F	B Isabela	NE, Isa, LB, Ag	2011 all, 2012 DS	Isa NE 2011DS, Ag 2011WS, Ag Isa LB NE 2012DS	2012 DS	GS + de novo GWAS	AB VP_data	0.307529	1: S3_1269941 S3_732890 S3_404126 2: S11_2302368 S3_430324 S3_1269941 3: S5_28752931 S3_1269941 S3_345464 4: S1_11610095 S1_16477814 S1_11497345 5: S3_1269941 S3_452394 S12_16912345	0.0159097
FLW	5	A F	B Isabela	NE, Isa, LB, Ag	2011 all, 2012 DS	Isa NE 2011DS, Ag 2011WS, Ag Isa LB NE 2012DS	2012 DS	GS + historical GWAS	CD 44K_indica	0.265639	1: S8_527441 S12_14104904 S3_13075253 2: S8_527441 S12_14104904 S3_13075253 3: S8_527441 S12_14104904 S3_13075253 4: S8_527441 S12_14104904 S3_13075253 5: S8_527441 S12_14104904 S3_13075253
FLW	5	A F	B Isabela	NE, Isa, LB, Ag	2011 all, 2012 DS	Isa NE 2011DS, Ag 2011WS, Ag Isa LB NE 2012DS	2012 DS	rrBLUP	DE	0.25737
FLW	5	A F	B Isabela	NE, Isa, LB, Ag	2011 all, 2012 DS	Isa NE 2011DS, Ag 2011WS, Ag Isa LB NE 2012DS	2012 DS	GS + historical GWAS	DE 44K_all	0.235626	1: S6_9652192 S3_13075253 S3_3767014 2: S6_9652192 S3_13075253 S3_3767014 3: S6_9652192 S3_13075253 S3_3767014 4: S6_9652192 S3_13075253 S3_3767014 5: S6_9652192 S3_13075253 S3_3767014
FLW	5	A F	B Isabela	NE, Isa, LB, Ag	2011 all, 2012 DS	Isa NE 2011DS, Ag 2011WS, Ag Isa LB NE 2012DS	2012 DS	GS + historical GWAS	E 44K_TRJ	0.23438	1: S1_27559237 S4_6974032 S9_18690563 2: S1_27559237 S4_6974032 S9_18690563 3: S1_27559237 S4_6974032 S9_18690563 4: S1_27559237 S4_6974032 S9_18690563 5: S1_27559237 S4_6974032 S9_18690563
FLW	5	A H	B Isabela	NE, Isa, LB, Ag	2011 DS, 2012 DS	Isa NE 2011 DS, Ag LB Isa NE 2012DS	2012 DS	GS + de novo GWAS	A RYT 2012 WS	0.33891	1: S3_1269941 S3_608927 S3_248339 2: S3_1269941 S3_985094 S3_404126 3: S3_1269941 S3_984915 S3_473989 4: S3_1269941 S3_953308 S3_443301 5: S3_1269941 S3_608927 S3_404126	1.46329e-05
FLW	5	A H	B Isabela	NE, Isa, LB, Ag	2011 DS, 2012 DS	Isa NE 2011 DS, Ag LB Isa NE 2012DS	2012 DS	GS + de novo GWAS	A RYT 2012 DS	0.335697	1: S3_1269941 S3_995095 S3_248339 2: S3_1269941 S3_964681 S3_234929 3: S3_1269941 S3_995095 S3_409846 4: S3_1269941 S3_995095 S3_1935861 5: S3_1269941 S3_565311 S3_484323	7.34496e-10
FLW	5	A H	B Isabela	NE, Isa, LB, Ag	2011 DS, 2012 DS	Isa NE 2011 DS, Ag LB Isa NE 2012DS	2012 DS	GS + de novo GWAS	AB VP_data	0.313907	1: S3_1269941 S3_732890 S3_404126 2: S11_2302368 S3_430324 S3_1269941 3: S5_28752931 S3_1269941 S3_345464 4: S1_11610095 S1_16477814 S1_11497345 5: S3_1269941 S3_452394 S12_16912345	0.0159097
FLW	5	A H	B Isabela	NE, Isa, LB, Ag	2011 DS, 2012 DS	Isa NE 2011 DS, Ag LB Isa NE 2012DS	2012 DS	RF	BC	0.293607
FLW	5	A H	B Isabela	NE, Isa, LB, Ag	2011 DS, 2012 DS	Isa NE 2011 DS, Ag LB Isa NE 2012DS	2012 DS	GS + historical GWAS	CD 44K_indica	0.259539	1: S8_527441 S12_14104904 S3_13075253 2: S8_527441 S12_14104904 S3_13075253 3: S8_527441 S12_14104904 S3_13075253 4: S8_527441 S12_14104904 S3_13075253 5: S8_527441 S12_14104904 S3_13075253
FLW	5	A H	B Isabela	NE, Isa, LB, Ag	2011 DS, 2012 DS	Isa NE 2011 DS, Ag LB Isa NE 2012DS	2012 DS	rrBLUP	DE	0.249408
FLW	5	A H	B Isabela	NE, Isa, LB, Ag	2011 DS, 2012 DS	Isa NE 2011 DS, Ag LB Isa NE 2012DS	2012 DS	GS + historical GWAS	E 44K_TRJ	0.240326	1: S1_27559237 S4_6974032 S9_18690563 2: S1_27559237 S4_6974032 S9_18690563 3: S1_27559237 S4_6974032 S9_18690563 4: S1_27559237 S4_6974032 S9_18690563 5: S1_27559237 S4_6974032 S9_18690563
FLW	5	A H	B Isabela	NE, Isa, LB, Ag	2011 DS, 2012 DS	Isa NE 2011 DS, Ag LB Isa NE 2012DS	2012 DS	GS + historical GWAS	DE 44K_all	0.22818	1: S6_9652192 S3_13075253 S3_3767014 2: S6_9652192 S3_13075253 S3_3767014 3: S6_9652192 S3_13075253 S3_3767014 4: S6_9652192 S3_13075253 S3_3767014 5: S6_9652192 S3_13075253 S3_3767014
FLW	6	A A	B Isabela	VP site only	2011 all, 2012DS, no 2012 DS Isa	Isa 2011 DS, Isa 2012 DS	2012 DS	GS + de novo GWAS	A RYT 2012 DS	0.351374	1: S3_1269941 S3_995095 S3_248339 2: S3_1269941 S3_964681 S3_234929 3: S3_1269941 S3_995095 S3_409846 4: S3_1269941 S3_995095 S3_1935861 5: S3_1269941 S3_565311 S3_484323	7.34496e-10
FLW	6	A A	B Isabela	VP site only	2011 all, 2012DS, no 2012 DS Isa	Isa 2011 DS, Isa 2012 DS	2012 DS	GS + de novo GWAS	A RYT 2012 WS	0.336764	1: S3_1269941 S3_608927 S3_248339 2: S3_1269941 S3_985094 S3_404126 3: S3_1269941 S3_984915 S3_473989 4: S3_1269941 S3_953308 S3_443301 5: S3_1269941 S3_608927 S3_404126	1.46329e-05
FLW	6	A A	B Isabela	VP site only	2011 all, 2012DS, no 2012 DS Isa	Isa 2011 DS, Isa 2012 DS	2012 DS	GS + de novo GWAS	AB VP_data	0.312614	1: S3_1269941 S3_732890 S3_404126 2: S11_2302368 S3_430324 S3_1269941 3: S5_28752931 S3_1269941 S3_345464 4: S1_11610095 S1_16477814 S1_11497345 5: S3_1269941 S3_452394 S12_16912345	0.0159097
FLW	6	A A	B Isabela	VP site only	2011 all, 2012DS, no 2012 DS Isa	Isa 2011 DS, Isa 2012 DS	2012 DS	RF	BC	0.292581
FLW	6	A A	B Isabela	VP site only	2011 all, 2012DS, no 2012 DS Isa	Isa 2011 DS, Isa 2012 DS	2012 DS	GS + historical GWAS	CD 44K_indica	0.259287	1: S8_527441 S12_14104904 S3_13075253 2: S8_527441 S12_14104904 S3_13075253 3: S8_527441 S12_14104904 S3_13075253 4: S8_527441 S12_14104904 S3_13075253 5: S8_527441 S12_14104904 S3_13075253
FLW	6	A A	B Isabela	VP site only	2011 all, 2012DS, no 2012 DS Isa	Isa 2011 DS, Isa 2012 DS	2012 DS	rrBLUP	DE	0.251642
FLW	6	A A	B Isabela	VP site only	2011 all, 2012DS, no 2012 DS Isa	Isa 2011 DS, Isa 2012 DS	2012 DS	GS + historical GWAS	DE 44K_all	0.235479	1: S6_9652192 S3_13075253 S3_3767014 2: S6_9652192 S3_13075253 S3_3767014 3: S6_9652192 S3_13075253 S3_3767014 4: S6_9652192 S3_13075253 S3_3767014 5: S6_9652192 S3_13075253 S3_3767014
FLW	6	A A	B Isabela	VP site only	2011 all, 2012DS, no 2012 DS Isa	Isa 2011 DS, Isa 2012 DS	2012 DS	GS + historical GWAS	E 44K_TRJ	0.224746	1: S1_27559237 S4_6974032 S9_18690563 2: S1_27559237 S4_6974032 S9_18690563 3: S1_27559237 S4_6974032 S9_18690563 4: S1_27559237 S4_6974032 S9_18690563 5: S1_27559237 S4_6974032 S9_18690563
FLW	6	A F	B Isabela	VP site only	2011 all, 2012 DS	Isa 2011DS, Isa 2012DS	2012 DS	GS + de novo GWAS	A RYT 2012 DS	0.34281	1: S3_1269941 S3_995095 S3_248339 2: S3_1269941 S3_964681 S3_234929 3: S3_1269941 S3_995095 S3_409846 4: S3_1269941 S3_995095 S3_1935861 5: S3_1269941 S3_565311 S3_484323	7.34496e-10
FLW	6	A F	B Isabela	VP site only	2011 all, 2012 DS	Isa 2011DS, Isa 2012DS	2012 DS	GS + de novo GWAS	A RYT 2012 WS	0.342151	1: S3_1269941 S3_608927 S3_248339 2: S3_1269941 S3_985094 S3_404126 3: S3_1269941 S3_984915 S3_473989 4: S3_1269941 S3_953308 S3_443301 5: S3_1269941 S3_608927 S3_404126	1.46329e-05
FLW	6	A F	B Isabela	VP site only	2011 all, 2012 DS	Isa 2011DS, Isa 2012DS	2012 DS	GS + de novo GWAS	AB VP_data	0.316967	1: S3_1269941 S3_732890 S3_404126 2: S11_2302368 S3_430324 S3_1269941 3: S5_28752931 S3_1269941 S3_345464 4: S1_11610095 S1_16477814 S1_11497345 5: S3_1269941 S3_452394 S12_16912345	0.0159097
FLW	6	A F	B Isabela	VP site only	2011 all, 2012 DS	Isa 2011DS, Isa 2012DS	2012 DS	GS + historical GWAS	CD 44K_indica	0.288443	1: S8_527441 S12_14104904 S3_13075253 2: S8_527441 S12_14104904 S3_13075253 3: S8_527441 S12_14104904 S3_13075253 4: S8_527441 S12_14104904 S3_13075253 5: S8_527441 S12_14104904 S3_13075253
FLW	6	A F	B Isabela	VP site only	2011 all, 2012 DS	Isa 2011DS, Isa 2012DS	2012 DS	RF	BC	0.283328
FLW	6	A F	B Isabela	VP site only	2011 all, 2012 DS	Isa 2011DS, Isa 2012DS	2012 DS	rrBLUP	DE	0.271079
FLW	6	A F	B Isabela	VP site only	2011 all, 2012 DS	Isa 2011DS, Isa 2012DS	2012 DS	GS + historical GWAS	DE 44K_all	0.259876	1: S6_9652192 S3_13075253 S3_3767014 2: S6_9652192 S3_13075253 S3_3767014 3: S6_9652192 S3_13075253 S3_3767014 4: S6_9652192 S3_13075253 S3_3767014 5: S6_9652192 S3_13075253 S3_3767014
FLW	6	A F	B Isabela	VP site only	2011 all, 2012 DS	Isa 2011DS, Isa 2012DS	2012 DS	GS + historical GWAS	E 44K_TRJ	0.237532	1: S1_27559237 S4_6974032 S9_18690563 2: S1_27559237 S4_6974032 S9_18690563 3: S1_27559237 S4_6974032 S9_18690563 4: S1_27559237 S4_6974032 S9_18690563 5: S1_27559237 S4_6974032 S9_18690563
FLW	6	B I	B Isabela	VP site only	2012 DS only	Isa 2012DS	2012 DS	GS + de novo GWAS	A RYT 2012 WS	0.243829	1: S3_1269941 S3_608927 S3_248339 2: S3_1269941 S3_985094 S3_404126 3: S3_1269941 S3_984915 S3_473989 4: S3_1269941 S3_953308 S3_443301 5: S3_1269941 S3_608927 S3_404126	1.46329e-05
FLW	6	B I	B Isabela	VP site only	2012 DS only	Isa 2012DS	2012 DS	GS + de novo GWAS	A RYT 2012 DS	0.227743	1: S3_1269941 S3_995095 S3_248339 2: S3_1269941 S3_964681 S3_234929 3: S3_1269941 S3_995095 S3_409846 4: S3_1269941 S3_995095 S3_1935861 5: S3_1269941 S3_565311 S3_484323	7.34496e-10
FLW	6	B I	B Isabela	VP site only	2012 DS only	Isa 2012DS	2012 DS	rrBLUP	DE	0.143483
FLW	6	B I	B Isabela	VP site only	2012 DS only	Isa 2012DS	2012 DS	RF	BC	0.124729
FLW	6	B I	B Isabela	VP site only	2012 DS only	Isa 2012DS	2012 DS	GS + de novo GWAS	AB VP_data	0.116975	1: S3_1269941 S3_732890 S3_404126 2: S11_2302368 S3_430324 S3_1269941 3: S5_28752931 S3_1269941 S3_345464 4: S1_11610095 S1_16477814 S1_11497345 5: S3_1269941 S3_452394 S12_16912345	0.0159097
FLW	6	B I	B Isabela	VP site only	2012 DS only	Isa 2012DS	2012 DS	GS + historical GWAS	CD 44K_indica	0.116637	1: S8_527441 S12_14104904 S3_13075253 2: S8_527441 S12_14104904 S3_13075253 3: S8_527441 S12_14104904 S3_13075253 4: S8_527441 S12_14104904 S3_13075253 5: S8_527441 S12_14104904 S3_13075253
FLW	6	B I	B Isabela	VP site only	2012 DS only	Isa 2012DS	2012 DS	GS + historical GWAS	DE 44K_all	0.0519494	1: S6_9652192 S3_13075253 S3_3767014 2: S6_9652192 S3_13075253 S3_3767014 3: S6_9652192 S3_13075253 S3_3767014 4: S6_9652192 S3_13075253 S3_3767014 5: S6_9652192 S3_13075253 S3_3767014
FLW	6	B I	B Isabela	VP site only	2012 DS only	Isa 2012DS	2012 DS	GS + historical GWAS	E 44K_TRJ	-0.0263089	1: S1_27559237 S4_6974032 S9_18690563 2: S1_27559237 S4_6974032 S9_18690563 3: S1_27559237 S4_6974032 S9_18690563 4: S1_27559237 S4_6974032 S9_18690563 5: S1_27559237 S4_6974032 S9_18690563
FLW	8	A A	B Isabela	NE, Isa, Ag	2011 all, 2012DS, no 2012 DS Isa	Isa NE 2011 DS, Ag 2011 WS, NE Ag 2012 DS	2012 DS	GS + de novo GWAS	A RYT 2012 DS	0.341945	1: S3_1269941 S3_995095 S3_248339 2: S3_1269941 S3_964681 S3_234929 3: S3_1269941 S3_995095 S3_409846 4: S3_1269941 S3_995095 S3_1935861 5: S3_1269941 S3_565311 S3_484323	7.34496e-10
FLW	8	A A	B Isabela	NE, Isa, Ag	2011 all, 2012DS, no 2012 DS Isa	Isa NE 2011 DS, Ag 2011 WS, NE Ag 2012 DS	2012 DS	GS + de novo GWAS	A RYT 2012 WS	0.337396	1: S3_1269941 S3_608927 S3_248339 2: S3_1269941 S3_985094 S3_404126 3: S3_1269941 S3_984915 S3_473989 4: S3_1269941 S3_953308 S3_443301 5: S3_1269941 S3_608927 S3_404126	1.46329e-05
FLW	8	A A	B Isabela	NE, Isa, Ag	2011 all, 2012DS, no 2012 DS Isa	Isa NE 2011 DS, Ag 2011 WS, NE Ag 2012 DS	2012 DS	GS + de novo GWAS	AB VP_data	0.3105	1: S3_1269941 S3_732890 S3_404126 2: S11_2302368 S3_430324 S3_1269941 3: S5_28752931 S3_1269941 S3_345464 4: S1_11610095 S1_16477814 S1_11497345 5: S3_1269941 S3_452394 S12_16912345	0.0159097
FLW	8	A A	B Isabela	NE, Isa, Ag	2011 all, 2012DS, no 2012 DS Isa	Isa NE 2011 DS, Ag 2011 WS, NE Ag 2012 DS	2012 DS	RF	BC	0.299729
FLW	8	A A	B Isabela	NE, Isa, Ag	2011 all, 2012DS, no 2012 DS Isa	Isa NE 2011 DS, Ag 2011 WS, NE Ag 2012 DS	2012 DS	GS + historical GWAS	CD 44K_indica	0.269974	1: S8_527441 S12_14104904 S3_13075253 2: S8_527441 S12_14104904 S3_13075253 3: S8_527441 S12_14104904 S3_13075253 4: S8_527441 S12_14104904 S3_13075253 5: S8_527441 S12_14104904 S3_13075253
FLW	8	A A	B Isabela	NE, Isa, Ag	2011 all, 2012DS, no 2012 DS Isa	Isa NE 2011 DS, Ag 2011 WS, NE Ag 2012 DS	2012 DS	rrBLUP	DE	0.258384
FLW	8	A A	B Isabela	NE, Isa, Ag	2011 all, 2012DS, no 2012 DS Isa	Isa NE 2011 DS, Ag 2011 WS, NE Ag 2012 DS	2012 DS	GS + historical GWAS	DE 44K_all	0.240966	1: S6_9652192 S3_13075253 S3_3767014 2: S6_9652192 S3_13075253 S3_3767014 3: S6_9652192 S3_13075253 S3_3767014 4: S6_9652192 S3_13075253 S3_3767014 5: S6_9652192 S3_13075253 S3_3767014
FLW	8	A A	B Isabela	NE, Isa, Ag	2011 all, 2012DS, no 2012 DS Isa	Isa NE 2011 DS, Ag 2011 WS, NE Ag 2012 DS	2012 DS	GS + historical GWAS	E 44K_TRJ	0.23287	1: S1_27559237 S4_6974032 S9_18690563 2: S1_27559237 S4_6974032 S9_18690563 3: S1_27559237 S4_6974032 S9_18690563 4: S1_27559237 S4_6974032 S9_18690563 5: S1_27559237 S4_6974032 S9_18690563
FLW	8	A D	B Isabela	NE, Isa, Ag	2011 DS, 2012 DS, no 2012 DS Isa	NE Isa 2011 DS, NE Ag 2012 DS	2012 DS	GS + de novo GWAS	A RYT 2012 DS	0.350645	1: S3_1269941 S3_995095 S3_248339 2: S3_1269941 S3_964681 S3_234929 3: S3_1269941 S3_995095 S3_409846 4: S3_1269941 S3_995095 S3_1935861 5: S3_1269941 S3_565311 S3_484323	7.34496e-10
FLW	8	A D	B Isabela	NE, Isa, Ag	2011 DS, 2012 DS, no 2012 DS Isa	NE Isa 2011 DS, NE Ag 2012 DS	2012 DS	GS + de novo GWAS	A RYT 2012 WS	0.346135	1: S3_1269941 S3_608927 S3_248339 2: S3_1269941 S3_985094 S3_404126 3: S3_1269941 S3_984915 S3_473989 4: S3_1269941 S3_953308 S3_443301 5: S3_1269941 S3_608927 S3_404126	1.46329e-05
FLW	8	A D	B Isabela	NE, Isa, Ag	2011 DS, 2012 DS, no 2012 DS Isa	NE Isa 2011 DS, NE Ag 2012 DS	2012 DS	GS + de novo GWAS	AB VP_data	0.319906	1: S3_1269941 S3_732890 S3_404126 2: S11_2302368 S3_430324 S3_1269941 3: S5_28752931 S3_1269941 S3_345464 4: S1_11610095 S1_16477814 S1_11497345 5: S3_1269941 S3_452394 S12_16912345	0.0159097
FLW	8	A D	B Isabela	NE, Isa, Ag	2011 DS, 2012 DS, no 2012 DS Isa	NE Isa 2011 DS, NE Ag 2012 DS	2012 DS	RF	BC	0.297332
FLW	8	A D	B Isabela	NE, Isa, Ag	2011 DS, 2012 DS, no 2012 DS Isa	NE Isa 2011 DS, NE Ag 2012 DS	2012 DS	GS + historical GWAS	CD 44K_indica	0.270707	1: S8_527441 S12_14104904 S3_13075253 2: S8_527441 S12_14104904 S3_13075253 3: S8_527441 S12_14104904 S3_13075253 4: S8_527441 S12_14104904 S3_13075253 5: S8_527441 S12_14104904 S3_13075253
FLW	8	A D	B Isabela	NE, Isa, Ag	2011 DS, 2012 DS, no 2012 DS Isa	NE Isa 2011 DS, NE Ag 2012 DS	2012 DS	rrBLUP	DE	0.26236
FLW	8	A D	B Isabela	NE, Isa, Ag	2011 DS, 2012 DS, no 2012 DS Isa	NE Isa 2011 DS, NE Ag 2012 DS	2012 DS	GS + historical GWAS	E 44K_TRJ	0.246652	1: S1_27559237 S4_6974032 S9_18690563 2: S1_27559237 S4_6974032 S9_18690563 3: S1_27559237 S4_6974032 S9_18690563 4: S1_27559237 S4_6974032 S9_18690563 5: S1_27559237 S4_6974032 S9_18690563
FLW	8	A D	B Isabela	NE, Isa, Ag	2011 DS, 2012 DS, no 2012 DS Isa	NE Isa 2011 DS, NE Ag 2012 DS	2012 DS	GS + historical GWAS	DE 44K_all	0.244786	1: S6_9652192 S3_13075253 S3_3767014 2: S6_9652192 S3_13075253 S3_3767014 3: S6_9652192 S3_13075253 S3_3767014 4: S6_9652192 S3_13075253 S3_3767014 5: S6_9652192 S3_13075253 S3_3767014
FLW	8	A F	B Isabela	NE, Isa, Ag	2011 all, 2012 DS	Isa NE 2011 DS, Ag 2011 WS, Isa NE Ag 2012 DS	2012 DS	GS + de novo GWAS	A RYT 2012 WS	0.342954	1: S3_1269941 S3_608927 S3_248339 2: S3_1269941 S3_985094 S3_404126 3: S3_1269941 S3_984915 S3_473989 4: S3_1269941 S3_953308 S3_443301 5: S3_1269941 S3_608927 S3_404126	1.46329e-05
FLW	8	A F	B Isabela	NE, Isa, Ag	2011 all, 2012 DS	Isa NE 2011 DS, Ag 2011 WS, Isa NE Ag 2012 DS	2012 DS	GS + de novo GWAS	A RYT 2012 DS	0.342435	1: S3_1269941 S3_995095 S3_248339 2: S3_1269941 S3_964681 S3_234929 3: S3_1269941 S3_995095 S3_409846 4: S3_1269941 S3_995095 S3_1935861 5: S3_1269941 S3_565311 S3_484323	7.34496e-10
FLW	8	A F	B Isabela	NE, Isa, Ag	2011 all, 2012 DS	Isa NE 2011 DS, Ag 2011 WS, Isa NE Ag 2012 DS	2012 DS	GS + de novo GWAS	AB VP_data	0.318736	1: S3_1269941 S3_732890 S3_404126 2: S11_2302368 S3_430324 S3_1269941 3: S5_28752931 S3_1269941 S3_345464 4: S1_11610095 S1_16477814 S1_11497345 5: S3_1269941 S3_452394 S12_16912345	0.0159097
FLW	8	A F	B Isabela	NE, Isa, Ag	2011 all, 2012 DS	Isa NE 2011 DS, Ag 2011 WS, Isa NE Ag 2012 DS	2012 DS	RF	BC	0.310114
FLW	8	A F	B Isabela	NE, Isa, Ag	2011 all, 2012 DS	Isa NE 2011 DS, Ag 2011 WS, Isa NE Ag 2012 DS	2012 DS	GS + historical GWAS	CD 44K_indica	0.268483	1: S8_527441 S12_14104904 S3_13075253 2: S8_527441 S12_14104904 S3_13075253 3: S8_527441 S12_14104904 S3_13075253 4: S8_527441 S12_14104904 S3_13075253 5: S8_527441 S12_14104904 S3_13075253
FLW	8	A F	B Isabela	NE, Isa, Ag	2011 all, 2012 DS	Isa NE 2011 DS, Ag 2011 WS, Isa NE Ag 2012 DS	2012 DS	rrBLUP	DE	0.259577
FLW	8	A F	B Isabela	NE, Isa, Ag	2011 all, 2012 DS	Isa NE 2011 DS, Ag 2011 WS, Isa NE Ag 2012 DS	2012 DS	GS + historical GWAS	E 44K_TRJ	0.249488	1: S1_27559237 S4_6974032 S9_18690563 2: S1_27559237 S4_6974032 S9_18690563 3: S1_27559237 S4_6974032 S9_18690563 4: S1_27559237 S4_6974032 S9_18690563 5: S1_27559237 S4_6974032 S9_18690563
FLW	8	A F	B Isabela	NE, Isa, Ag	2011 all, 2012 DS	Isa NE 2011 DS, Ag 2011 WS, Isa NE Ag 2012 DS	2012 DS	GS + historical GWAS	DE 44K_all	0.241416	1: S6_9652192 S3_13075253 S3_3767014 2: S6_9652192 S3_13075253 S3_3767014 3: S6_9652192 S3_13075253 S3_3767014 4: S6_9652192 S3_13075253 S3_3767014 5: S6_9652192 S3_13075253 S3_3767014
FLW	8	A H	B Isabela	NE, Isa, Ag	2011 DS, 2012 DS	Isa NE 2011 DS, Isa NE Ag 2012 DS	2012 DS	GS + de novo GWAS	A RYT 2012 DS	0.340748	1: S3_1269941 S3_608927 S3_248339 2: S3_1269941 S3_985094 S3_404126 3: S3_1269941 S3_984915 S3_473989 4: S3_1269941 S3_953308 S3_443301 5: S3_1269941 S3_608927 S3_404126	1.46329e-05
FLW	8	A H	B Isabela	NE, Isa, Ag	2011 DS, 2012 DS	Isa NE 2011 DS, Isa NE Ag 2012 DS	2012 DS	GS + de novo GWAS	A RYT 2012 WS	0.337905	1: S3_1269941 S3_995095 S3_248339 2: S3_1269941 S3_964681 S3_234929 3: S3_1269941 S3_995095 S3_409846 4: S3_1269941 S3_995095 S3_1935861 5: S3_1269941 S3_565311 S3_484323	7.34496e-10
FLW	8	A H	B Isabela	NE, Isa, Ag	2011 DS, 2012 DS	Isa NE 2011 DS, Isa NE Ag 2012 DS	2012 DS	GS + de novo GWAS	AB VP_data	0.314863	1: S3_1269941 S3_732890 S3_404126 2: S11_2302368 S3_430324 S3_1269941 3: S5_28752931 S3_1269941 S3_345464 4: S1_11610095 S1_16477814 S1_11497345 5: S3_1269941 S3_452394 S12_16912345	0.0159097
FLW	8	A H	B Isabela	NE, Isa, Ag	2011 DS, 2012 DS	Isa NE 2011 DS, Isa NE Ag 2012 DS	2012 DS	RF	BC	0.297323
FLW	8	A H	B Isabela	NE, Isa, Ag	2011 DS, 2012 DS	Isa NE 2011 DS, Isa NE Ag 2012 DS	2012 DS	GS + historical GWAS	CD 44K_indica	0.259826	1: S8_527441 S12_14104904 S3_13075253 2: S8_527441 S12_14104904 S3_13075253 3: S8_527441 S12_14104904 S3_13075253 4: S8_527441 S12_14104904 S3_13075253 5: S8_527441 S12_14104904 S3_13075253
FLW	8	A H	B Isabela	NE, Isa, Ag	2011 DS, 2012 DS	Isa NE 2011 DS, Isa NE Ag 2012 DS	2012 DS	rrBLUP	DE	0.251338
FLW	8	A H	B Isabela	NE, Isa, Ag	2011 DS, 2012 DS	Isa NE 2011 DS, Isa NE Ag 2012 DS	2012 DS	GS + historical GWAS	E 44K_TRJ	0.242186	1: S1_27559237 S4_6974032 S9_18690563 2: S1_27559237 S4_6974032 S9_18690563 3: S1_27559237 S4_6974032 S9_18690563 4: S1_27559237 S4_6974032 S9_18690563 5: S1_27559237 S4_6974032 S9_18690563
FLW	8	A H	B Isabela	NE, Isa, Ag	2011 DS, 2012 DS	Isa NE 2011 DS, Isa NE Ag 2012 DS	2012 DS	GS + historical GWAS	DE 44K_all	0.22941	1: S6_9652192 S3_13075253 S3_3767014 2: S6_9652192 S3_13075253 S3_3767014 3: S6_9652192 S3_13075253 S3_3767014 4: S6_9652192 S3_13075253 S3_3767014 5: S6_9652192 S3_13075253 S3_3767014
FLW	9	A A	B Isabela	NE, Isa	2011 all, 2012DS, no 2012 DS Isa	Isa NE 2011 DS, NE 2012 DS	2012 DS	GS + de novo GWAS	A RYT 2012 DS	0.346668	1: S3_1269941 S3_995095 S3_248339 2: S3_1269941 S3_964681 S3_234929 3: S3_1269941 S3_995095 S3_409846 4: S3_1269941 S3_995095 S3_1935861 5: S3_1269941 S3_565311 S3_484323	7.34496e-10
FLW	9	A A	B Isabela	NE, Isa	2011 all, 2012DS, no 2012 DS Isa	Isa NE 2011 DS, NE 2012 DS	2012 DS	GS + de novo GWAS	A RYT 2012 WS	0.342109	1: S3_1269941 S3_608927 S3_248339 2: S3_1269941 S3_985094 S3_404126 3: S3_1269941 S3_984915 S3_473989 4: S3_1269941 S3_953308 S3_443301 5: S3_1269941 S3_608927 S3_404126	1.46329e-05
FLW	9	A A	B Isabela	NE, Isa	2011 all, 2012DS, no 2012 DS Isa	Isa NE 2011 DS, NE 2012 DS	2012 DS	GS + de novo GWAS	AB VP_data	0.314402	1: S3_1269941 S3_732890 S3_404126 2: S11_2302368 S3_430324 S3_1269941 3: S5_28752931 S3_1269941 S3_345464 4: S1_11610095 S1_16477814 S1_11497345 5: S3_1269941 S3_452394 S12_16912345	0.0159097
FLW	9	A A	B Isabela	NE, Isa	2011 all, 2012DS, no 2012 DS Isa	Isa NE 2011 DS, NE 2012 DS	2012 DS	RF	BC	0.2987
FLW	9	A A	B Isabela	NE, Isa	2011 all, 2012DS, no 2012 DS Isa	Isa NE 2011 DS, NE 2012 DS	2012 DS	GS + historical GWAS	CD 44K_indica	0.255466	1: S8_527441 S12_14104904 S3_13075253 2: S8_527441 S12_14104904 S3_13075253 3: S8_527441 S12_14104904 S3_13075253 4: S8_527441 S12_14104904 S3_13075253 5: S8_527441 S12_14104904 S3_13075253
FLW	9	A A	B Isabela	NE, Isa	2011 all, 2012DS, no 2012 DS Isa	Isa NE 2011 DS, NE 2012 DS	2012 DS	rrBLUP	DE	0.248211
FLW	9	A A	B Isabela	NE, Isa	2011 all, 2012DS, no 2012 DS Isa	Isa NE 2011 DS, NE 2012 DS	2012 DS	GS + historical GWAS	E 44K_TRJ	0.235001	1: S1_27559237 S4_6974032 S9_18690563 2: S1_27559237 S4_6974032 S9_18690563 3: S1_27559237 S4_6974032 S9_18690563 4: S1_27559237 S4_6974032 S9_18690563 5: S1_27559237 S4_6974032 S9_18690563
FLW	9	A A	B Isabela	NE, Isa	2011 all, 2012DS, no 2012 DS Isa	Isa NE 2011 DS, NE 2012 DS	2012 DS	GS + historical GWAS	DE 44K_all	0.225051	1: S6_9652192 S3_13075253 S3_3767014 2: S6_9652192 S3_13075253 S3_3767014 3: S6_9652192 S3_13075253 S3_3767014 4: S6_9652192 S3_13075253 S3_3767014 5: S6_9652192 S3_13075253 S3_3767014
FLW	9	A F	B Isabela	NE, Isa	2011 all, 2012 DS	Isa NE 2011 DS, Isa NE 2012 DS	2012 DS	GS + de novo GWAS	A RYT 2012 WS	0.342485	1: S3_1269941 S3_608927 S3_248339 2: S3_1269941 S3_985094 S3_404126 3: S3_1269941 S3_984915 S3_473989 4: S3_1269941 S3_953308 S3_443301 5: S3_1269941 S3_608927 S3_404126	1.46329e-05
FLW	9	A F	B Isabela	NE, Isa	2011 all, 2012 DS	Isa NE 2011 DS, Isa NE 2012 DS	2012 DS	GS + de novo GWAS	A RYT 2012 DS	0.340601	1: S3_1269941 S3_995095 S3_248339 2: S3_1269941 S3_964681 S3_234929 3: S3_1269941 S3_995095 S3_409846 4: S3_1269941 S3_995095 S3_1935861 5: S3_1269941 S3_565311 S3_484323	7.34496e-10
FLW	9	A F	B Isabela	NE, Isa	2011 all, 2012 DS	Isa NE 2011 DS, Isa NE 2012 DS	2012 DS	GS + de novo GWAS	AB VP_data	0.314254	1: S3_1269941 S3_732890 S3_404126 2: S11_2302368 S3_430324 S3_1269941 3: S5_28752931 S3_1269941 S3_345464 4: S1_11610095 S1_16477814 S1_11497345 5: S3_1269941 S3_452394 S12_16912345	0.0159097
FLW	9	A F	B Isabela	NE, Isa	2011 all, 2012 DS	Isa NE 2011 DS, Isa NE 2012 DS	2012 DS	RF	BC	0.290246
FLW	9	A F	B Isabela	NE, Isa	2011 all, 2012 DS	Isa NE 2011 DS, Isa NE 2012 DS	2012 DS	GS + historical GWAS	CD 44K_indica	0.253376	1: S8_527441 S12_14104904 S3_13075253 2: S8_527441 S12_14104904 S3_13075253 3: S8_527441 S12_14104904 S3_13075253 4: S8_527441 S12_14104904 S3_13075253 5: S8_527441 S12_14104904 S3_13075253
FLW	9	A F	B Isabela	NE, Isa	2011 all, 2012 DS	Isa NE 2011 DS, Isa NE 2012 DS	2012 DS	rrBLUP	DE	0.2467
FLW	9	A F	B Isabela	NE, Isa	2011 all, 2012 DS	Isa NE 2011 DS, Isa NE 2012 DS	2012 DS	GS + historical GWAS	E 44K_TRJ	0.238125	1: S1_27559237 S4_6974032 S9_18690563 2: S1_27559237 S4_6974032 S9_18690563 3: S1_27559237 S4_6974032 S9_18690563 4: S1_27559237 S4_6974032 S9_18690563 5: S1_27559237 S4_6974032 S9_18690563
FLW	9	A F	B Isabela	NE, Isa	2011 all, 2012 DS	Isa NE 2011 DS, Isa NE 2012 DS	2012 DS	GS + historical GWAS	DE 44K_all	0.221805	1: S6_9652192 S3_13075253 S3_3767014 2: S6_9652192 S3_13075253 S3_3767014 3: S6_9652192 S3_13075253 S3_3767014 4: S6_9652192 S3_13075253 S3_3767014 5: S6_9652192 S3_13075253 S3_3767014
FLW	1	B	A Agusan	all except V	2011-2012 all, no 2012 DS Isa	Isa NE 2011 DS, Ag 2011 WS, Ag Bh LB NE 2012DS, Ag Bh Isa LB NE Mid SL 2012WS	2012 WS	RF	A	0.687509
FLW	1	B	A Agusan	all except V	2011-2012 all, no 2012 DS Isa	Isa NE 2011 DS, Ag 2011 WS, Ag Bh LB NE 2012DS, Ag Bh Isa LB NE Mid SL 2012WS	2012 WS	GS + de novo GWAS	B VP_data	0.677444	1: S3_1269941 S3_732890 S3_404126 2: S3_1269941 S3_964681 S3_345464 3: S3_1269941 S3_345464 S3_964681 4: S3_1269941 S3_985094 S3_393512 5: S3_1269941 S3_715299 S3_345464	6.08027e-09
FLW	1	B	A Agusan	all except V	2011-2012 all, no 2012 DS Isa	Isa NE 2011 DS, Ag 2011 WS, Ag Bh LB NE 2012DS, Ag Bh Isa LB NE Mid SL 2012WS	2012 WS	GS + de novo GWAS	B RYT 2012 DS	0.675638	1: S3_1269941 S3_995095 S3_248339 2: S3_1269941 S3_964681 S3_234929 3: S3_1269941 S3_995095 S3_409846 4: S3_1269941 S3_995095 S3_1935861 5: S3_1269941 S3_565311 S3_484323	7.34496e-10
FLW	1	B	A Agusan	all except V	2011-2012 all, no 2012 DS Isa	Isa NE 2011 DS, Ag 2011 WS, Ag Bh LB NE 2012DS, Ag Bh Isa LB NE Mid SL 2012WS	2012 WS	GS + de novo GWAS	B RYT 2012 WS	0.675621	1: S3_1269941 S3_608927 S3_248339 2: S3_1269941 S3_985094 S3_404126 3: S3_1269941 S3_984915 S3_473989 4: S3_1269941 S3_953308 S3_443301 5: S3_1269941 S3_608927 S3_404126	1.46329e-05
FLW	1	B	A Agusan	all except V	2011-2012 all, no 2012 DS Isa	Isa NE 2011 DS, Ag 2011 WS, Ag Bh LB NE 2012DS, Ag Bh Isa LB NE Mid SL 2012WS	2012 WS	GS + historical GWAS	C 44K_all	0.508204	1: S6_9652192 S3_13075253 S3_3767014 2: S6_9652192 S3_13075253 S3_3767014 3: S6_9652192 S3_13075253 S3_3767014 4: S6_9652192 S3_13075253 S3_3767014 5: S6_9652192 S3_13075253 S3_3767014
FLW	1	B	A Agusan	all except V	2011-2012 all, no 2012 DS Isa	Isa NE 2011 DS, Ag 2011 WS, Ag Bh LB NE 2012DS, Ag Bh Isa LB NE Mid SL 2012WS	2012 WS	rrBLUP	C	0.505669
FLW	1	B	A Agusan	all except V	2011-2012 all, no 2012 DS Isa	Isa NE 2011 DS, Ag 2011 WS, Ag Bh LB NE 2012DS, Ag Bh Isa LB NE Mid SL 2012WS	2012 WS	GS + historical GWAS	C 44K_indica	0.491025	1: S8_527441 S12_14104904 S3_13075253 2: S8_527441 S12_14104904 S3_13075253 3: S8_527441 S12_14104904 S3_13075253 4: S8_527441 S12_14104904 S3_13075253 5: S8_527441 S12_14104904 S3_13075253
FLW	1	B	A Agusan	all except V	2011-2012 all, no 2012 DS Isa	Isa NE 2011 DS, Ag 2011 WS, Ag Bh LB NE 2012DS, Ag Bh Isa LB NE Mid SL 2012WS	2012 WS	GS + historical GWAS	D 44K_TRJ	0.453136	1: S1_27559237 S4_6974032 S9_18690563 2: S1_27559237 S4_6974032 S9_18690563 3: S1_27559237 S4_6974032 S9_18690563 4: S1_27559237 S4_6974032 S9_18690563 5: S1_27559237 S4_6974032 S9_18690563
FLW	1	C	A Agusan	all except V	2011 all, 2012 WS	Isa NE 2011 DS, Ag 2011WS, Ag Bh Isa LB NE Mid SL 2012WS	2012 WS	RF	A	0.682536
FLW	1	C	A Agusan	all except V	2011 all, 2012 WS	Isa NE 2011 DS, Ag 2011WS, Ag Bh Isa LB NE Mid SL 2012WS	2012 WS	GS + de novo GWAS	B VP_data	0.666005	1: S3_1269941 S3_732890 S3_404126 2: S3_1269941 S3_964681 S3_345464 3: S3_1269941 S3_345464 S3_964681 4: S3_1269941 S3_985094 S3_393512 5: S3_1269941 S3_715299 S3_345464	6.08027e-09
FLW	1	C	A Agusan	all except V	2011 all, 2012 WS	Isa NE 2011 DS, Ag 2011WS, Ag Bh Isa LB NE Mid SL 2012WS	2012 WS	GS + de novo GWAS	B RYT 2012 DS	0.663724	1: S3_1269941 S3_995095 S3_248339 2: S3_1269941 S3_964681 S3_234929 3: S3_1269941 S3_995095 S3_409846 4: S3_1269941 S3_995095 S3_1935861 5: S3_1269941 S3_565311 S3_484323	7.34496e-10
FLW	1	C	A Agusan	all except V	2011 all, 2012 WS	Isa NE 2011 DS, Ag 2011WS, Ag Bh Isa LB NE Mid SL 2012WS	2012 WS	GS + de novo GWAS	B RYT 2012 WS	0.658189	1: S3_1269941 S3_608927 S3_248339 2: S3_1269941 S3_985094 S3_404126 3: S3_1269941 S3_984915 S3_473989 4: S3_1269941 S3_953308 S3_443301 5: S3_1269941 S3_608927 S3_404126	1.46329e-05
FLW	1	C	A Agusan	all except V	2011 all, 2012 WS	Isa NE 2011 DS, Ag 2011WS, Ag Bh Isa LB NE Mid SL 2012WS	2012 WS	rrBLUP	C	0.513511
FLW	1	C	A Agusan	all except V	2011 all, 2012 WS	Isa NE 2011 DS, Ag 2011WS, Ag Bh Isa LB NE Mid SL 2012WS	2012 WS	GS + historical GWAS	C 44K_all	0.499425	1: S6_9652192 S3_13075253 S3_3767014 2: S6_9652192 S3_13075253 S3_3767014 3: S6_9652192 S3_13075253 S3_3767014 4: S6_9652192 S3_13075253 S3_3767014 5: S6_9652192 S3_13075253 S3_3767014
FLW	1	C	A Agusan	all except V	2011 all, 2012 WS	Isa NE 2011 DS, Ag 2011WS, Ag Bh Isa LB NE Mid SL 2012WS	2012 WS	GS + historical GWAS	C 44K_indica	0.489055	1: S8_527441 S12_14104904 S3_13075253 2: S8_527441 S12_14104904 S3_13075253 3: S8_527441 S12_14104904 S3_13075253 4: S8_527441 S12_14104904 S3_13075253 5: S8_527441 S12_14104904 S3_13075253
FLW	1	C	A Agusan	all except V	2011 all, 2012 WS	Isa NE 2011 DS, Ag 2011WS, Ag Bh Isa LB NE Mid SL 2012WS	2012 WS	GS + historical GWAS	D 44K_TRJ	0.372634	1: S1_27559237 S4_6974032 S9_18690563 2: S1_27559237 S4_6974032 S9_18690563 3: S1_27559237 S4_6974032 S9_18690563 4: S1_27559237 S4_6974032 S9_18690563 5: S1_27559237 S4_6974032 S9_18690563
FLW	1	E	A Agusan	all except V	2011 WS, 2012 WS	Ag 2011WS, Ag Bh Isa LB NE Mid SL 2012WS	2012 WS	GS + de novo GWAS	B VP_data	0.654757	1: S3_1269941 S3_732890 S3_404126 2: S3_1269941 S3_964681 S3_345464 3: S3_1269941 S3_345464 S3_964681 4: S3_1269941 S3_985094 S3_393512 5: S3_1269941 S3_715299 S3_345464	6.08027e-09
FLW	1	E	A Agusan	all except V	2011 WS, 2012 WS	Ag 2011WS, Ag Bh Isa LB NE Mid SL 2012WS	2012 WS	GS + de novo GWAS	B RYT 2012 DS	0.653198	1: S3_1269941 S3_995095 S3_248339 2: S3_1269941 S3_964681 S3_234929 3: S3_1269941 S3_995095 S3_409846 4: S3_1269941 S3_995095 S3_1935861 5: S3_1269941 S3_565311 S3_484323	7.34496e-10
FLW	1	E	A Agusan	all except V	2011 WS, 2012 WS	Ag 2011WS, Ag Bh Isa LB NE Mid SL 2012WS	2012 WS	GS + de novo GWAS	B RYT 2012 WS	0.649459	1: S3_1269941 S3_608927 S3_248339 2: S3_1269941 S3_985094 S3_404126 3: S3_1269941 S3_984915 S3_473989 4: S3_1269941 S3_953308 S3_443301 5: S3_1269941 S3_608927 S3_404126	1.46329e-05
FLW	1	E	A Agusan	all except V	2011 WS, 2012 WS	Ag 2011WS, Ag Bh Isa LB NE Mid SL 2012WS	2012 WS	RF	A	0.647038
FLW	1	E	A Agusan	all except V	2011 WS, 2012 WS	Ag 2011WS, Ag Bh Isa LB NE Mid SL 2012WS	2012 WS	rrBLUP	C	0.485364
FLW	1	E	A Agusan	all except V	2011 WS, 2012 WS	Ag 2011WS, Ag Bh Isa LB NE Mid SL 2012WS	2012 WS	GS + historical GWAS	C 44K_all	0.47911	1: S6_9652192 S3_13075253 S3_3767014 2: S6_9652192 S3_13075253 S3_3767014 3: S6_9652192 S3_13075253 S3_3767014 4: S6_9652192 S3_13075253 S3_3767014 5: S6_9652192 S3_13075253 S3_3767014
FLW	1	E	A Agusan	all except V	2011 WS, 2012 WS	Ag 2011WS, Ag Bh Isa LB NE Mid SL 2012WS	2012 WS	GS + historical GWAS	C 44K_indica	0.472194	1: S8_527441 S12_14104904 S3_13075253 2: S8_527441 S12_14104904 S3_13075253 3: S8_527441 S12_14104904 S3_13075253 4: S8_527441 S12_14104904 S3_13075253 5: S8_527441 S12_14104904 S3_13075253
FLW	1	E	A Agusan	all except V	2011 WS, 2012 WS	Ag 2011WS, Ag Bh Isa LB NE Mid SL 2012WS	2012 WS	GS + historical GWAS	D 44K_TRJ	0.402072	1: S1_27559237 S4_6974032 S9_18690563 2: S1_27559237 S4_6974032 S9_18690563 3: S1_27559237 S4_6974032 S9_18690563 4: S1_27559237 S4_6974032 S9_18690563 5: S1_27559237 S4_6974032 S9_18690563
FLW	1	G	A Agusan	all except V	2011-2012 all	Isa NE 2011 DS, Ag 2011 WS, Ag Bh LB NE Isa 2012DS, Ag Bh Isa LB NE Mid SL 2012WS	2012 WS	RF	A	0.690599
FLW	1	G	A Agusan	all except V	2011-2012 all	Isa NE 2011 DS, Ag 2011 WS, Ag Bh LB NE Isa 2012DS, Ag Bh Isa LB NE Mid SL 2012WS	2012 WS	GS + de novo GWAS	B VP_data	0.677628	1: S3_1269941 S3_732890 S3_404126 2: S3_1269941 S3_964681 S3_345464 3: S3_1269941 S3_345464 S3_964681 4: S3_1269941 S3_985094 S3_393512 5: S3_1269941 S3_715299 S3_345464	6.08027e-09
FLW	1	G	A Agusan	all except V	2011-2012 all	Isa NE 2011 DS, Ag 2011 WS, Ag Bh LB NE Isa 2012DS, Ag Bh Isa LB NE Mid SL 2012WS	2012 WS	GS + de novo GWAS	B RYT 2012 DS	0.675575	1: S3_1269941 S3_995095 S3_248339 2: S3_1269941 S3_964681 S3_234929 3: S3_1269941 S3_995095 S3_409846 4: S3_1269941 S3_995095 S3_1935861 5: S3_1269941 S3_565311 S3_484323	7.34496e-10
FLW	1	G	A Agusan	all except V	2011-2012 all	Isa NE 2011 DS, Ag 2011 WS, Ag Bh LB NE Isa 2012DS, Ag Bh Isa LB NE Mid SL 2012WS	2012 WS	GS + de novo GWAS	B RYT 2012 WS	0.674852	1: S3_1269941 S3_608927 S3_248339 2: S3_1269941 S3_985094 S3_404126 3: S3_1269941 S3_984915 S3_473989 4: S3_1269941 S3_953308 S3_443301 5: S3_1269941 S3_608927 S3_404126	1.46329e-05
FLW	1	G	A Agusan	all except V	2011-2012 all	Isa NE 2011 DS, Ag 2011 WS, Ag Bh LB NE Isa 2012DS, Ag Bh Isa LB NE Mid SL 2012WS	2012 WS	GS + historical GWAS	C 44K_all	0.501404	1: S6_9652192 S3_13075253 S3_3767014 2: S6_9652192 S3_13075253 S3_3767014 3: S6_9652192 S3_13075253 S3_3767014 4: S6_9652192 S3_13075253 S3_3767014 5: S6_9652192 S3_13075253 S3_3767014
FLW	1	G	A Agusan	all except V	2011-2012 all	Isa NE 2011 DS, Ag 2011 WS, Ag Bh LB NE Isa 2012DS, Ag Bh Isa LB NE Mid SL 2012WS	2012 WS	rrBLUP	C	0.499537
FLW	1	G	A Agusan	all except V	2011-2012 all	Isa NE 2011 DS, Ag 2011 WS, Ag Bh LB NE Isa 2012DS, Ag Bh Isa LB NE Mid SL 2012WS	2012 WS	GS + historical GWAS	C 44K_indica	0.48747	1: S8_527441 S12_14104904 S3_13075253 2: S8_527441 S12_14104904 S3_13075253 3: S8_527441 S12_14104904 S3_13075253 4: S8_527441 S12_14104904 S3_13075253 5: S8_527441 S12_14104904 S3_13075253
FLW	1	G	A Agusan	all except V	2011-2012 all	Isa NE 2011 DS, Ag 2011 WS, Ag Bh LB NE Isa 2012DS, Ag Bh Isa LB NE Mid SL 2012WS	2012 WS	GS + historical GWAS	D 44K_TRJ	0.448102	1: S1_27559237 S4_6974032 S9_18690563 2: S1_27559237 S4_6974032 S9_18690563 3: S1_27559237 S4_6974032 S9_18690563 4: S1_27559237 S4_6974032 S9_18690563 5: S1_27559237 S4_6974032 S9_18690563
FLW	3	B	A Agusan	Bh, Mid, SL, Ag	2011-2012 all, no 2012 DS Isa	Ag 2011 WS, Ag Bh 2012DS, Bh Mid SL Ag 2012WS	2012 WS	RF	A	0.668077
FLW	3	B	A Agusan	Bh, Mid, SL, Ag	2011-2012 all, no 2012 DS Isa	Ag 2011 WS, Ag Bh 2012DS, Bh Mid SL Ag 2012WS	2012 WS	GS + de novo GWAS	B VP_data	0.657868	1: S3_1269941 S3_732890 S3_404126 2: S3_1269941 S3_964681 S3_345464 3: S3_1269941 S3_345464 S3_964681 4: S3_1269941 S3_985094 S3_393512 5: S3_1269941 S3_715299 S3_345464	6.08027e-09
FLW	3	B	A Agusan	Bh, Mid, SL, Ag	2011-2012 all, no 2012 DS Isa	Ag 2011 WS, Ag Bh 2012DS, Bh Mid SL Ag 2012WS	2012 WS	GS + de novo GWAS	B RYT 2012 WS	0.655727	1: S3_1269941 S3_608927 S3_248339 2: S3_1269941 S3_985094 S3_404126 3: S3_1269941 S3_984915 S3_473989 4: S3_1269941 S3_953308 S3_443301 5: S3_1269941 S3_608927 S3_404126	1.46329e-05
FLW	3	B	A Agusan	Bh, Mid, SL, Ag	2011-2012 all, no 2012 DS Isa	Ag 2011 WS, Ag Bh 2012DS, Bh Mid SL Ag 2012WS	2012 WS	GS + de novo GWAS	B RYT 2012 DS	0.652561	1: S3_1269941 S3_995095 S3_248339 2: S3_1269941 S3_964681 S3_234929 3: S3_1269941 S3_995095 S3_409846 4: S3_1269941 S3_995095 S3_1935861 5: S3_1269941 S3_565311 S3_484323	7.34496e-10
FLW	3	B	A Agusan	Bh, Mid, SL, Ag	2011-2012 all, no 2012 DS Isa	Ag 2011 WS, Ag Bh 2012DS, Bh Mid SL Ag 2012WS	2012 WS	rrBLUP	C	0.484684
FLW	3	B	A Agusan	Bh, Mid, SL, Ag	2011-2012 all, no 2012 DS Isa	Ag 2011 WS, Ag Bh 2012DS, Bh Mid SL Ag 2012WS	2012 WS	GS + historical GWAS	C 44K_all	0.482578	1: S6_9652192 S3_13075253 S3_3767014 2: S6_9652192 S3_13075253 S3_3767014 3: S6_9652192 S3_13075253 S3_3767014 4: S6_9652192 S3_13075253 S3_3767014 5: S6_9652192 S3_13075253 S3_3767014
FLW	3	B	A Agusan	Bh, Mid, SL, Ag	2011-2012 all, no 2012 DS Isa	Ag 2011 WS, Ag Bh 2012DS, Bh Mid SL Ag 2012WS	2012 WS	GS + historical GWAS	C 44K_indica	0.47359	1: S8_527441 S12_14104904 S3_13075253 2: S8_527441 S12_14104904 S3_13075253 3: S8_527441 S12_14104904 S3_13075253 4: S8_527441 S12_14104904 S3_13075253 5: S8_527441 S12_14104904 S3_13075253
FLW	3	B	A Agusan	Bh, Mid, SL, Ag	2011-2012 all, no 2012 DS Isa	Ag 2011 WS, Ag Bh 2012DS, Bh Mid SL Ag 2012WS	2012 WS	GS + historical GWAS	D 44K_TRJ	0.420198	1: S1_27559237 S4_6974032 S9_18690563 2: S1_27559237 S4_6974032 S9_18690563 3: S1_27559237 S4_6974032 S9_18690563 4: S1_27559237 S4_6974032 S9_18690563 5: S1_27559237 S4_6974032 S9_18690563
FLW	3	C	A Agusan	Bh, Mid, SL, Ag	2011 all, 2012 WS	Ag 2011WS, Bh Mid SL Ag 2012WS	2012 WS	RF	A	0.678862
FLW	3	C	A Agusan	Bh, Mid, SL, Ag	2011 all, 2012 WS	Ag 2011WS, Bh Mid SL Ag 2012WS	2012 WS	GS + de novo GWAS	B RYT 2012 WS	0.668301	1: S3_1269941 S3_608927 S3_248339 2: S3_1269941 S3_985094 S3_404126 3: S3_1269941 S3_984915 S3_473989 4: S3_1269941 S3_953308 S3_443301 5: S3_1269941 S3_608927 S3_404126	1.46329e-05
FLW	3	C	A Agusan	Bh, Mid, SL, Ag	2011 all, 2012 WS	Ag 2011WS, Bh Mid SL Ag 2012WS	2012 WS	GS + de novo GWAS	B RYT 2012 DS	0.668013	1: S3_1269941 S3_995095 S3_248339 2: S3_1269941 S3_964681 S3_234929 3: S3_1269941 S3_995095 S3_409846 4: S3_1269941 S3_995095 S3_1935861 5: S3_1269941 S3_565311 S3_484323	7.34496e-10
FLW	3	C	A Agusan	Bh, Mid, SL, Ag	2011 all, 2012 WS	Ag 2011WS, Bh Mid SL Ag 2012WS	2012 WS	GS + de novo GWAS	B VP_data	0.66573	1: S3_1269941 S3_732890 S3_404126 2: S3_1269941 S3_964681 S3_345464 3: S3_1269941 S3_345464 S3_964681 4: S3_1269941 S3_985094 S3_393512 5: S3_1269941 S3_715299 S3_345464	6.08027e-09
FLW	3	C	A Agusan	Bh, Mid, SL, Ag	2011 all, 2012 WS	Ag 2011WS, Bh Mid SL Ag 2012WS	2012 WS	rrBLUP	C	0.513757
FLW	3	C	A Agusan	Bh, Mid, SL, Ag	2011 all, 2012 WS	Ag 2011WS, Bh Mid SL Ag 2012WS	2012 WS	GS + historical GWAS	C 44K_all	0.510511	1: S6_9652192 S3_13075253 S3_3767014 2: S6_9652192 S3_13075253 S3_3767014 3: S6_9652192 S3_13075253 S3_3767014 4: S6_9652192 S3_13075253 S3_3767014 5: S6_9652192 S3_13075253 S3_3767014
FLW	3	C	A Agusan	Bh, Mid, SL, Ag	2011 all, 2012 WS	Ag 2011WS, Bh Mid SL Ag 2012WS	2012 WS	GS + historical GWAS	C 44K_indica	0.504472	1: S8_527441 S12_14104904 S3_13075253 2: S8_527441 S12_14104904 S3_13075253 3: S8_527441 S12_14104904 S3_13075253 4: S8_527441 S12_14104904 S3_13075253 5: S8_527441 S12_14104904 S3_13075253
FLW	3	C	A Agusan	Bh, Mid, SL, Ag	2011 all, 2012 WS	Ag 2011WS, Bh Mid SL Ag 2012WS	2012 WS	GS + historical GWAS	D 44K_TRJ	0.462711	1: S1_27559237 S4_6974032 S9_18690563 2: S1_27559237 S4_6974032 S9_18690563 3: S1_27559237 S4_6974032 S9_18690563 4: S1_27559237 S4_6974032 S9_18690563 5: S1_27559237 S4_6974032 S9_18690563
FLW	5	B	A Agusan	NE, Isa, LB, Ag	2011-2012 all, no 2012 DS Isa	Isa NE 2011DS, Ag 2011WS, Ag LB NE 2012DS, NE Isa, Ag, LB 2012WS	2012 WS	RF	A	0.686732
FLW	5	B	A Agusan	NE, Isa, LB, Ag	2011-2012 all, no 2012 DS Isa	Isa NE 2011DS, Ag 2011WS, Ag LB NE 2012DS, NE Isa, Ag, LB 2012WS	2012 WS	GS + de novo GWAS	B VP_data	0.678549	1: S3_1269941 S3_732890 S3_404126 2: S3_1269941 S3_964681 S3_345464 3: S3_1269941 S3_345464 S3_964681 4: S3_1269941 S3_985094 S3_393512 5: S3_1269941 S3_715299 S3_345464	6.08027e-09
FLW	5	B	A Agusan	NE, Isa, LB, Ag	2011-2012 all, no 2012 DS Isa	Isa NE 2011DS, Ag 2011WS, Ag LB NE 2012DS, NE Isa, Ag, LB 2012WS	2012 WS	GS + de novo GWAS	B RYT 2012 WS	0.677176	1: S3_1269941 S3_608927 S3_248339 2: S3_1269941 S3_985094 S3_404126 3: S3_1269941 S3_984915 S3_473989 4: S3_1269941 S3_953308 S3_443301 5: S3_1269941 S3_608927 S3_404126	1.46329e-05
FLW	5	B	A Agusan	NE, Isa, LB, Ag	2011-2012 all, no 2012 DS Isa	Isa NE 2011DS, Ag 2011WS, Ag LB NE 2012DS, NE Isa, Ag, LB 2012WS	2012 WS	GS + de novo GWAS	B RYT 2012 DS	0.677138	1: S3_1269941 S3_995095 S3_248339 2: S3_1269941 S3_964681 S3_234929 3: S3_1269941 S3_995095 S3_409846 4: S3_1269941 S3_995095 S3_1935861 5: S3_1269941 S3_565311 S3_484323	7.34496e-10
FLW	5	B	A Agusan	NE, Isa, LB, Ag	2011-2012 all, no 2012 DS Isa	Isa NE 2011DS, Ag 2011WS, Ag LB NE 2012DS, NE Isa, Ag, LB 2012WS	2012 WS	GS + historical GWAS	C 44K_all	0.512721	1: S6_9652192 S3_13075253 S3_3767014 2: S6_9652192 S3_13075253 S3_3767014 3: S6_9652192 S3_13075253 S3_3767014 4: S6_9652192 S3_13075253 S3_3767014 5: S6_9652192 S3_13075253 S3_3767014
FLW	5	B	A Agusan	NE, Isa, LB, Ag	2011-2012 all, no 2012 DS Isa	Isa NE 2011DS, Ag 2011WS, Ag LB NE 2012DS, NE Isa, Ag, LB 2012WS	2012 WS	rrBLUP	C	0.508459
FLW	5	B	A Agusan	NE, Isa, LB, Ag	2011-2012 all, no 2012 DS Isa	Isa NE 2011DS, Ag 2011WS, Ag LB NE 2012DS, NE Isa, Ag, LB 2012WS	2012 WS	GS + historical GWAS	C 44K_indica	0.495658	1: S8_527441 S12_14104904 S3_13075253 2: S8_527441 S12_14104904 S3_13075253 3: S8_527441 S12_14104904 S3_13075253 4: S8_527441 S12_14104904 S3_13075253 5: S8_527441 S12_14104904 S3_13075253
FLW	5	B	A Agusan	NE, Isa, LB, Ag	2011-2012 all, no 2012 DS Isa	Isa NE 2011DS, Ag 2011WS, Ag LB NE 2012DS, NE Isa, Ag, LB 2012WS	2012 WS	GS + historical GWAS	D 44K_TRJ	0.458195	1: S1_27559237 S4_6974032 S9_18690563 2: S1_27559237 S4_6974032 S9_18690563 3: S1_27559237 S4_6974032 S9_18690563 4: S1_27559237 S4_6974032 S9_18690563 5: S1_27559237 S4_6974032 S9_18690563
FLW	5	C	A Agusan	NE, Isa, LB, Ag	2011 all, 2012 WS	Isa NE 2011DS, Ag 2011WS, NE Isa Ag LB 2012WS	2012 WS	GS + de novo GWAS	B VP_data	0.678772	1: S3_1269941 S3_732890 S3_404126 2: S3_1269941 S3_964681 S3_345464 3: S3_1269941 S3_345464 S3_964681 4: S3_1269941 S3_985094 S3_393512 5: S3_1269941 S3_715299 S3_345464	6.08027e-09
FLW	5	C	A Agusan	NE, Isa, LB, Ag	2011 all, 2012 WS	Isa NE 2011DS, Ag 2011WS, NE Isa Ag LB 2012WS	2012 WS	GS + de novo GWAS	B RYT 2012 DS	0.678584	1: S3_1269941 S3_995095 S3_248339 2: S3_1269941 S3_964681 S3_234929 3: S3_1269941 S3_995095 S3_409846 4: S3_1269941 S3_995095 S3_1935861 5: S3_1269941 S3_565311 S3_484323	7.34496e-10
FLW	5	C	A Agusan	NE, Isa, LB, Ag	2011 all, 2012 WS	Isa NE 2011DS, Ag 2011WS, NE Isa Ag LB 2012WS	2012 WS	RF	A	0.674831
FLW	5	C	A Agusan	NE, Isa, LB, Ag	2011 all, 2012 WS	Isa NE 2011DS, Ag 2011WS, NE Isa Ag LB 2012WS	2012 WS	GS + de novo GWAS	B RYT 2012 WS	0.671026	1: S3_1269941 S3_608927 S3_248339 2: S3_1269941 S3_985094 S3_404126 3: S3_1269941 S3_984915 S3_473989 4: S3_1269941 S3_953308 S3_443301 5: S3_1269941 S3_608927 S3_404126	1.46329e-05
FLW	5	C	A Agusan	NE, Isa, LB, Ag	2011 all, 2012 WS	Isa NE 2011DS, Ag 2011WS, NE Isa Ag LB 2012WS	2012 WS	rrBLUP	C	0.518808
FLW	5	C	A Agusan	NE, Isa, LB, Ag	2011 all, 2012 WS	Isa NE 2011DS, Ag 2011WS, NE Isa Ag LB 2012WS	2012 WS	GS + historical GWAS	C 44K_all	0.518659	1: S6_9652192 S3_13075253 S3_3767014 2: S6_9652192 S3_13075253 S3_3767014 3: S6_9652192 S3_13075253 S3_3767014 4: S6_9652192 S3_13075253 S3_3767014 5: S6_9652192 S3_13075253 S3_3767014
FLW	5	C	A Agusan	NE, Isa, LB, Ag	2011 all, 2012 WS	Isa NE 2011DS, Ag 2011WS, NE Isa Ag LB 2012WS	2012 WS	GS + historical GWAS	C 44K_indica	0.508969	1: S8_527441 S12_14104904 S3_13075253 2: S8_527441 S12_14104904 S3_13075253 3: S8_527441 S12_14104904 S3_13075253 4: S8_527441 S12_14104904 S3_13075253 5: S8_527441 S12_14104904 S3_13075253
FLW	5	C	A Agusan	NE, Isa, LB, Ag	2011 all, 2012 WS	Isa NE 2011DS, Ag 2011WS, NE Isa Ag LB 2012WS	2012 WS	GS + historical GWAS	D 44K_TRJ	0.341282	1: S1_27559237 S4_6974032 S9_18690563 2: S1_27559237 S4_6974032 S9_18690563 3: S1_27559237 S4_6974032 S9_18690563 4: S1_27559237 S4_6974032 S9_18690563 5: S1_27559237 S4_6974032 S9_18690563
FLW	5	E	A Agusan	NE, Isa, LB, Ag	2011 WS, 2012 WS	Ag 2012WS, NE Isa Ag LB 2012WS	2012 WS	GS + de novo GWAS	B VP_data	0.658665	1: S3_1269941 S3_732890 S3_404126 2: S3_1269941 S3_964681 S3_345464 3: S3_1269941 S3_345464 S3_964681 4: S3_1269941 S3_985094 S3_393512 5: S3_1269941 S3_715299 S3_345464	6.08027e-09
FLW	5	E	A Agusan	NE, Isa, LB, Ag	2011 WS, 2012 WS	Ag 2012WS, NE Isa Ag LB 2012WS	2012 WS	GS + de novo GWAS	B RYT 2012 DS	0.655811	1: S3_1269941 S3_995095 S3_248339 2: S3_1269941 S3_964681 S3_234929 3: S3_1269941 S3_995095 S3_409846 4: S3_1269941 S3_995095 S3_1935861 5: S3_1269941 S3_565311 S3_484323	7.34496e-10
FLW	5	E	A Agusan	NE, Isa, LB, Ag	2011 WS, 2012 WS	Ag 2012WS, NE Isa Ag LB 2012WS	2012 WS	GS + de novo GWAS	B RYT 2012 WS	0.651822	1: S3_1269941 S3_608927 S3_248339 2: S3_1269941 S3_985094 S3_404126 3: S3_1269941 S3_984915 S3_473989 4: S3_1269941 S3_953308 S3_443301 5: S3_1269941 S3_608927 S3_404126	1.46329e-05
FLW	5	E	A Agusan	NE, Isa, LB, Ag	2011 WS, 2012 WS	Ag 2012WS, NE Isa Ag LB 2012WS	2012 WS	RF	A	0.649089
FLW	5	E	A Agusan	NE, Isa, LB, Ag	2011 WS, 2012 WS	Ag 2012WS, NE Isa Ag LB 2012WS	2012 WS	rrBLUP	C	0.486709
FLW	5	E	A Agusan	NE, Isa, LB, Ag	2011 WS, 2012 WS	Ag 2012WS, NE Isa Ag LB 2012WS	2012 WS	GS + historical GWAS	C 44K_all	0.482434	1: S6_9652192 S3_13075253 S3_3767014 2: S6_9652192 S3_13075253 S3_3767014 3: S6_9652192 S3_13075253 S3_3767014 4: S6_9652192 S3_13075253 S3_3767014 5: S6_9652192 S3_13075253 S3_3767014
FLW	5	E	A Agusan	NE, Isa, LB, Ag	2011 WS, 2012 WS	Ag 2012WS, NE Isa Ag LB 2012WS	2012 WS	GS + historical GWAS	C 44K_indica	0.476635	1: S8_527441 S12_14104904 S3_13075253 2: S8_527441 S12_14104904 S3_13075253 3: S8_527441 S12_14104904 S3_13075253 4: S8_527441 S12_14104904 S3_13075253 5: S8_527441 S12_14104904 S3_13075253
FLW	5	E	A Agusan	NE, Isa, LB, Ag	2011 WS, 2012 WS	Ag 2012WS, NE Isa Ag LB 2012WS	2012 WS	GS + historical GWAS	D 44K_TRJ	0.39445	1: S1_27559237 S4_6974032 S9_18690563 2: S1_27559237 S4_6974032 S9_18690563 3: S1_27559237 S4_6974032 S9_18690563 4: S1_27559237 S4_6974032 S9_18690563 5: S1_27559237 S4_6974032 S9_18690563
FLW	5	G	A Agusan	NE, Isa, LB, Ag	2011-2012 all	Isa NE 2011DS, Ag 2011WS, Ag Isa LB NE 2012DS, NE Isa Ag LB 2012WS	2012 WS	RF	A	0.681636
FLW	5	G	A Agusan	NE, Isa, LB, Ag	2011-2012 all	Isa NE 2011DS, Ag 2011WS, Ag Isa LB NE 2012DS, NE Isa Ag LB 2012WS	2012 WS	GS + de novo GWAS	B VP_data	0.675398	1: S3_1269941 S3_732890 S3_404126 2: S3_1269941 S3_964681 S3_345464 3: S3_1269941 S3_345464 S3_964681 4: S3_1269941 S3_985094 S3_393512 5: S3_1269941 S3_715299 S3_345464	6.08027e-09
FLW	5	G	A Agusan	NE, Isa, LB, Ag	2011-2012 all	Isa NE 2011DS, Ag 2011WS, Ag Isa LB NE 2012DS, NE Isa Ag LB 2012WS	2012 WS	GS + de novo GWAS	B RYT 2012 DS	0.674901	1: S3_1269941 S3_995095 S3_248339 2: S3_1269941 S3_964681 S3_234929 3: S3_1269941 S3_995095 S3_409846 4: S3_1269941 S3_995095 S3_1935861 5: S3_1269941 S3_565311 S3_484323	7.34496e-10
FLW	5	G	A Agusan	NE, Isa, LB, Ag	2011-2012 all	Isa NE 2011DS, Ag 2011WS, Ag Isa LB NE 2012DS, NE Isa Ag LB 2012WS	2012 WS	GS + de novo GWAS	B RYT 2012 WS	0.672902	1: S3_1269941 S3_608927 S3_248339 2: S3_1269941 S3_985094 S3_404126 3: S3_1269941 S3_984915 S3_473989 4: S3_1269941 S3_953308 S3_443301 5: S3_1269941 S3_608927 S3_404126	1.46329e-05
FLW	5	G	A Agusan	NE, Isa, LB, Ag	2011-2012 all	Isa NE 2011DS, Ag 2011WS, Ag Isa LB NE 2012DS, NE Isa Ag LB 2012WS	2012 WS	rrBLUP	C	0.498779
FLW	5	G	A Agusan	NE, Isa, LB, Ag	2011-2012 all	Isa NE 2011DS, Ag 2011WS, Ag Isa LB NE 2012DS, NE Isa Ag LB 2012WS	2012 WS	GS + historical GWAS	C 44K_all	0.497656	1: S6_9652192 S3_13075253 S3_3767014 2: S6_9652192 S3_13075253 S3_3767014 3: S6_9652192 S3_13075253 S3_3767014 4: S6_9652192 S3_13075253 S3_3767014 5: S6_9652192 S3_13075253 S3_3767014
FLW	5	G	A Agusan	NE, Isa, LB, Ag	2011-2012 all	Isa NE 2011DS, Ag 2011WS, Ag Isa LB NE 2012DS, NE Isa Ag LB 2012WS	2012 WS	GS + historical GWAS	C 44K_indica	0.485374	1: S8_527441 S12_14104904 S3_13075253 2: S8_527441 S12_14104904 S3_13075253 3: S8_527441 S12_14104904 S3_13075253 4: S8_527441 S12_14104904 S3_13075253 5: S8_527441 S12_14104904 S3_13075253
FLW	5	G	A Agusan	NE, Isa, LB, Ag	2011-2012 all	Isa NE 2011DS, Ag 2011WS, Ag Isa LB NE 2012DS, NE Isa Ag LB 2012WS	2012 WS	GS + historical GWAS	D 44K_TRJ	0.447719	1: S1_27559237 S4_6974032 S9_18690563 2: S1_27559237 S4_6974032 S9_18690563 3: S1_27559237 S4_6974032 S9_18690563 4: S1_27559237 S4_6974032 S9_18690563 5: S1_27559237 S4_6974032 S9_18690563
FLW	6	B	A Agusan	VP site only	2011-2012 all, no 2012 DS Isa	Ag 2012WS, Ag 2012DS, Ag 2012WS	2012 WS	RF	A	0.695072
FLW	6	B	A Agusan	VP site only	2011-2012 all, no 2012 DS Isa	Ag 2012WS, Ag 2012DS, Ag 2012WS	2012 WS	GS + de novo GWAS	B RYT 2012 WS	0.666087	1: S3_1269941 S3_608927 S3_248339 2: S3_1269941 S3_985094 S3_404126 3: S3_1269941 S3_984915 S3_473989 4: S3_1269941 S3_953308 S3_443301 5: S3_1269941 S3_608927 S3_404126	1.46329e-05
FLW	6	B	A Agusan	VP site only	2011-2012 all, no 2012 DS Isa	Ag 2012WS, Ag 2012DS, Ag 2012WS	2012 WS	GS + de novo GWAS	B RYT 2012 DS	0.6647	1: S3_1269941 S3_995095 S3_248339 2: S3_1269941 S3_964681 S3_234929 3: S3_1269941 S3_995095 S3_409846 4: S3_1269941 S3_995095 S3_1935861 5: S3_1269941 S3_565311 S3_484323	7.34496e-10
FLW	6	B	A Agusan	VP site only	2011-2012 all, no 2012 DS Isa	Ag 2012WS, Ag 2012DS, Ag 2012WS	2012 WS	GS + de novo GWAS	B VP_data	0.664019	1: S3_1269941 S3_732890 S3_404126 2: S3_1269941 S3_964681 S3_345464 3: S3_1269941 S3_345464 S3_964681 4: S3_1269941 S3_985094 S3_393512 5: S3_1269941 S3_715299 S3_345464	6.08027e-09
FLW	6	B	A Agusan	VP site only	2011-2012 all, no 2012 DS Isa	Ag 2012WS, Ag 2012DS, Ag 2012WS	2012 WS	GS + historical GWAS	C 44K_all	0.502416	1: S6_9652192 S3_13075253 S3_3767014 2: S6_9652192 S3_13075253 S3_3767014 3: S6_9652192 S3_13075253 S3_3767014 4: S6_9652192 S3_13075253 S3_3767014 5: S6_9652192 S3_13075253 S3_3767014
FLW	6	B	A Agusan	VP site only	2011-2012 all, no 2012 DS Isa	Ag 2012WS, Ag 2012DS, Ag 2012WS	2012 WS	rrBLUP	C	0.499802
FLW	6	B	A Agusan	VP site only	2011-2012 all, no 2012 DS Isa	Ag 2012WS, Ag 2012DS, Ag 2012WS	2012 WS	GS + historical GWAS	C 44K_indica	0.49298	1: S8_527441 S12_14104904 S3_13075253 2: S8_527441 S12_14104904 S3_13075253 3: S8_527441 S12_14104904 S3_13075253 4: S8_527441 S12_14104904 S3_13075253 5: S8_527441 S12_14104904 S3_13075253
FLW	6	B	A Agusan	VP site only	2011-2012 all, no 2012 DS Isa	Ag 2012WS, Ag 2012DS, Ag 2012WS	2012 WS	GS + historical GWAS	D 44K_TRJ	0.449344	1: S1_27559237 S4_6974032 S9_18690563 2: S1_27559237 S4_6974032 S9_18690563 3: S1_27559237 S4_6974032 S9_18690563 4: S1_27559237 S4_6974032 S9_18690563 5: S1_27559237 S4_6974032 S9_18690563
FLW	6	C	A Agusan	VP site only	2011 all, 2012 WS	Ag 2011WS, Ag 2012WS	2012 WS	RF	A	0.68698
FLW	6	C	A Agusan	VP site only	2011 all, 2012 WS	Ag 2011WS, Ag 2012WS	2012 WS	GS + de novo GWAS	B RYT 2012 WS	0.662236	1: S3_1269941 S3_608927 S3_248339 2: S3_1269941 S3_985094 S3_404126 3: S3_1269941 S3_984915 S3_473989 4: S3_1269941 S3_953308 S3_443301 5: S3_1269941 S3_608927 S3_404126	1.46329e-05
FLW	6	C	A Agusan	VP site only	2011 all, 2012 WS	Ag 2011WS, Ag 2012WS	2012 WS	GS + de novo GWAS	B VP_data	0.661101	1: S3_1269941 S3_732890 S3_404126 2: S3_1269941 S3_964681 S3_345464 3: S3_1269941 S3_345464 S3_964681 4: S3_1269941 S3_985094 S3_393512 5: S3_1269941 S3_715299 S3_345464	6.08027e-09
FLW	6	C	A Agusan	VP site only	2011 all, 2012 WS	Ag 2011WS, Ag 2012WS	2012 WS	GS + de novo GWAS	B RYT 2012 DS	0.659615	1: S3_1269941 S3_995095 S3_248339 2: S3_1269941 S3_964681 S3_234929 3: S3_1269941 S3_995095 S3_409846 4: S3_1269941 S3_995095 S3_1935861 5: S3_1269941 S3_565311 S3_484323	7.34496e-10
FLW	6	C	A Agusan	VP site only	2011 all, 2012 WS	Ag 2011WS, Ag 2012WS	2012 WS	GS + historical GWAS	C 44K_all	0.492785	1: S6_9652192 S3_13075253 S3_3767014 2: S6_9652192 S3_13075253 S3_3767014 3: S6_9652192 S3_13075253 S3_3767014 4: S6_9652192 S3_13075253 S3_3767014 5: S6_9652192 S3_13075253 S3_3767014
FLW	6	C	A Agusan	VP site only	2011 all, 2012 WS	Ag 2011WS, Ag 2012WS	2012 WS	rrBLUP	C	0.492613
FLW	6	C	A Agusan	VP site only	2011 all, 2012 WS	Ag 2011WS, Ag 2012WS	2012 WS	GS + historical GWAS	C 44K_indica	0.484596	1: S8_527441 S12_14104904 S3_13075253 2: S8_527441 S12_14104904 S3_13075253 3: S8_527441 S12_14104904 S3_13075253 4: S8_527441 S12_14104904 S3_13075253 5: S8_527441 S12_14104904 S3_13075253
FLW	6	C	A Agusan	VP site only	2011 all, 2012 WS	Ag 2011WS, Ag 2012WS	2012 WS	GS + historical GWAS	D 44K_TRJ	0.452202	1: S1_27559237 S4_6974032 S9_18690563 2: S1_27559237 S4_6974032 S9_18690563 3: S1_27559237 S4_6974032 S9_18690563 4: S1_27559237 S4_6974032 S9_18690563 5: S1_27559237 S4_6974032 S9_18690563
FLW	6	E	A Agusan	VP site only	2011 WS, 2012 WS	Ag 2011WS, Ag 2012WS	2012 WS	RF	A	0.689388
FLW	6	E	A Agusan	VP site only	2011 WS, 2012 WS	Ag 2011WS, Ag 2012WS	2012 WS	GS + de novo GWAS	B RYT 2012 WS	0.662236	1: S3_1269941 S3_608927 S3_248339 2: S3_1269941 S3_985094 S3_404126 3: S3_1269941 S3_984915 S3_473989 4: S3_1269941 S3_953308 S3_443301 5: S3_1269941 S3_608927 S3_404126	1.46329e-05
FLW	6	E	A Agusan	VP site only	2011 WS, 2012 WS	Ag 2011WS, Ag 2012WS	2012 WS	GS + de novo GWAS	B VP_data	0.661101	1: S3_1269941 S3_732890 S3_404126 2: S3_1269941 S3_964681 S3_345464 3: S3_1269941 S3_345464 S3_964681 4: S3_1269941 S3_985094 S3_393512 5: S3_1269941 S3_715299 S3_345464	6.08027e-09
FLW	6	E	A Agusan	VP site only	2011 WS, 2012 WS	Ag 2011WS, Ag 2012WS	2012 WS	GS + de novo GWAS	B RYT 2012 DS	0.659615	1: S3_1269941 S3_995095 S3_248339 2: S3_1269941 S3_964681 S3_234929 3: S3_1269941 S3_995095 S3_409846 4: S3_1269941 S3_995095 S3_1935861 5: S3_1269941 S3_565311 S3_484323	7.34496e-10
FLW	6	E	A Agusan	VP site only	2011 WS, 2012 WS	Ag 2011WS, Ag 2012WS	2012 WS	GS + historical GWAS	C 44K_all	0.492785	1: S6_9652192 S3_13075253 S3_3767014 2: S6_9652192 S3_13075253 S3_3767014 3: S6_9652192 S3_13075253 S3_3767014 4: S6_9652192 S3_13075253 S3_3767014 5: S6_9652192 S3_13075253 S3_3767014
FLW	6	E	A Agusan	VP site only	2011 WS, 2012 WS	Ag 2011WS, Ag 2012WS	2012 WS	rrBLUP	C	0.492613
FLW	6	E	A Agusan	VP site only	2011 WS, 2012 WS	Ag 2011WS, Ag 2012WS	2012 WS	GS + historical GWAS	C 44K_indica	0.484596	1: S8_527441 S12_14104904 S3_13075253 2: S8_527441 S12_14104904 S3_13075253 3: S8_527441 S12_14104904 S3_13075253 4: S8_527441 S12_14104904 S3_13075253 5: S8_527441 S12_14104904 S3_13075253
FLW	6	E	A Agusan	VP site only	2011 WS, 2012 WS	Ag 2011WS, Ag 2012WS	2012 WS	GS + historical GWAS	D 44K_TRJ	0.452202	1: S1_27559237 S4_6974032 S9_18690563 2: S1_27559237 S4_6974032 S9_18690563 3: S1_27559237 S4_6974032 S9_18690563 4: S1_27559237 S4_6974032 S9_18690563 5: S1_27559237 S4_6974032 S9_18690563
FLW	6	J	A Agusan	VP site only	2012 WS only	Ag 2012WS	2012 WS	RF	A	0.672111
FLW	6	J	A Agusan	VP site only	2012 WS only	Ag 2012WS	2012 WS	GS + de novo GWAS	B RYT 2012 WS	0.641541	1: S3_1269941 S3_608927 S3_248339 2: S3_1269941 S3_985094 S3_404126 3: S3_1269941 S3_984915 S3_473989 4: S3_1269941 S3_953308 S3_443301 5: S3_1269941 S3_608927 S3_404126	1.46329e-05
FLW	6	J	A Agusan	VP site only	2012 WS only	Ag 2012WS	2012 WS	GS + de novo GWAS	B VP_data	0.640618	1: S3_1269941 S3_732890 S3_404126 2: S3_1269941 S3_964681 S3_345464 3: S3_1269941 S3_345464 S3_964681 4: S3_1269941 S3_985094 S3_393512 5: S3_1269941 S3_715299 S3_345464	6.08027e-09
FLW	6	J	A Agusan	VP site only	2012 WS only	Ag 2012WS	2012 WS	GS + de novo GWAS	B RYT 2012 DS	0.636706	1: S3_1269941 S3_995095 S3_248339 2: S3_1269941 S3_964681 S3_234929 3: S3_1269941 S3_995095 S3_409846 4: S3_1269941 S3_995095 S3_1935861 5: S3_1269941 S3_565311 S3_484323	7.34496e-10
FLW	6	J	A Agusan	VP site only	2012 WS only	Ag 2012WS	2012 WS	GS + historical GWAS	D 44K_TRJ	0.427679	1: S1_27559237 S4_6974032 S9_18690563 2: S1_27559237 S4_6974032 S9_18690563 3: S1_27559237 S4_6974032 S9_18690563 4: S1_27559237 S4_6974032 S9_18690563 5: S1_27559237 S4_6974032 S9_18690563
FLW	6	J	A Agusan	VP site only	2012 WS only	Ag 2012WS	2012 WS	rrBLUP	C	0.423655
FLW	6	J	A Agusan	VP site only	2012 WS only	Ag 2012WS	2012 WS	GS + historical GWAS	C 44K_all	0.415001	1: S6_9652192 S3_13075253 S3_3767014 2: S6_9652192 S3_13075253 S3_3767014 3: S6_9652192 S3_13075253 S3_3767014 4: S6_9652192 S3_13075253 S3_3767014 5: S6_9652192 S3_13075253 S3_3767014
FLW	6	J	A Agusan	VP site only	2012 WS only	Ag 2012WS	2012 WS	GS + historical GWAS	C 44K_indica	0.386064	1: S8_527441 S12_14104904 S3_13075253 2: S8_527441 S12_14104904 S3_13075253 3: S8_527441 S12_14104904 S3_13075253 4: S8_527441 S12_14104904 S3_13075253 5: S8_527441 S12_14104904 S3_13075253
FLW	7	B	A Agusan	Bh, Mid, SL, Ag, LB	2011-2012 all, no 2012 DS Isa	Ag 2012WS, LB Ag Bh 2012DS, LB, Bh, Mid, SL, Ag 2012WS	2012 WS	RF	A	0.683149
FLW	7	B	A Agusan	Bh, Mid, SL, Ag, LB	2011-2012 all, no 2012 DS Isa	Ag 2012WS, LB Ag Bh 2012DS, LB, Bh, Mid, SL, Ag 2012WS	2012 WS	GS + de novo GWAS	B RYT 2012 WS	0.661802	1: S3_1269941 S3_608927 S3_248339 2: S3_1269941 S3_985094 S3_404126 3: S3_1269941 S3_984915 S3_473989 4: S3_1269941 S3_953308 S3_443301 5: S3_1269941 S3_608927 S3_404126	1.46329e-05
FLW	7	B	A Agusan	Bh, Mid, SL, Ag, LB	2011-2012 all, no 2012 DS Isa	Ag 2012WS, LB Ag Bh 2012DS, LB, Bh, Mid, SL, Ag 2012WS	2012 WS	GS + de novo GWAS	B RYT 2012 DS	0.661771	1: S3_1269941 S3_995095 S3_248339 2: S3_1269941 S3_964681 S3_234929 3: S3_1269941 S3_995095 S3_409846 4: S3_1269941 S3_995095 S3_1935861 5: S3_1269941 S3_565311 S3_484323	7.34496e-10
FLW	7	B	A Agusan	Bh, Mid, SL, Ag, LB	2011-2012 all, no 2012 DS Isa	Ag 2012WS, LB Ag Bh 2012DS, LB, Bh, Mid, SL, Ag 2012WS	2012 WS	GS + de novo GWAS	B VP_data	0.660597	1: S3_1269941 S3_732890 S3_404126 2: S3_1269941 S3_964681 S3_345464 3: S3_1269941 S3_345464 S3_964681 4: S3_1269941 S3_985094 S3_393512 5: S3_1269941 S3_715299 S3_345464	6.08027e-09
FLW	7	B	A Agusan	Bh, Mid, SL, Ag, LB	2011-2012 all, no 2012 DS Isa	Ag 2012WS, LB Ag Bh 2012DS, LB, Bh, Mid, SL, Ag 2012WS	2012 WS	rrBLUP	C	0.489598
FLW	7	B	A Agusan	Bh, Mid, SL, Ag, LB	2011-2012 all, no 2012 DS Isa	Ag 2012WS, LB Ag Bh 2012DS, LB, Bh, Mid, SL, Ag 2012WS	2012 WS	GS + historical GWAS	C 44K_all	0.489297	1: S6_9652192 S3_13075253 S3_3767014 2: S6_9652192 S3_13075253 S3_3767014 3: S6_9652192 S3_13075253 S3_3767014 4: S6_9652192 S3_13075253 S3_3767014 5: S6_9652192 S3_13075253 S3_3767014
FLW	7	B	A Agusan	Bh, Mid, SL, Ag, LB	2011-2012 all, no 2012 DS Isa	Ag 2012WS, LB Ag Bh 2012DS, LB, Bh, Mid, SL, Ag 2012WS	2012 WS	GS + historical GWAS	C 44K_indica	0.481907	1: S8_527441 S12_14104904 S3_13075253 2: S8_527441 S12_14104904 S3_13075253 3: S8_527441 S12_14104904 S3_13075253 4: S8_527441 S12_14104904 S3_13075253 5: S8_527441 S12_14104904 S3_13075253
FLW	7	B	A Agusan	Bh, Mid, SL, Ag, LB	2011-2012 all, no 2012 DS Isa	Ag 2012WS, LB Ag Bh 2012DS, LB, Bh, Mid, SL, Ag 2012WS	2012 WS	GS + historical GWAS	D 44K_TRJ	0.421461	1: S1_27559237 S4_6974032 S9_18690563 2: S1_27559237 S4_6974032 S9_18690563 3: S1_27559237 S4_6974032 S9_18690563 4: S1_27559237 S4_6974032 S9_18690563 5: S1_27559237 S4_6974032 S9_18690563
FLW	7	C	A Agusan	Bh, Mid, SL, Ag, LB	2011 all, 2012 WS	Ag 2012WS, LB, Bh, Mid, SL, Ag 2012WS	2012 WS	GS + de novo GWAS	B RYT 2012 DS	0.656314	1: S3_1269941 S3_995095 S3_248339 2: S3_1269941 S3_964681 S3_234929 3: S3_1269941 S3_995095 S3_409846 4: S3_1269941 S3_995095 S3_1935861 5: S3_1269941 S3_565311 S3_484323	7.34496e-10
FLW	7	C	A Agusan	Bh, Mid, SL, Ag, LB	2011 all, 2012 WS	Ag 2012WS, LB, Bh, Mid, SL, Ag 2012WS	2012 WS	RF	A	0.656164
FLW	7	C	A Agusan	Bh, Mid, SL, Ag, LB	2011 all, 2012 WS	Ag 2012WS, LB, Bh, Mid, SL, Ag 2012WS	2012 WS	GS + de novo GWAS	B RYT 2012 WS	0.653502	1: S3_1269941 S3_608927 S3_248339 2: S3_1269941 S3_985094 S3_404126 3: S3_1269941 S3_984915 S3_473989 4: S3_1269941 S3_953308 S3_443301 5: S3_1269941 S3_608927 S3_404126	1.46329e-05
FLW	7	C	A Agusan	Bh, Mid, SL, Ag, LB	2011 all, 2012 WS	Ag 2012WS, LB, Bh, Mid, SL, Ag 2012WS	2012 WS	GS + de novo GWAS	B VP_data	0.652987	1: S3_1269941 S3_732890 S3_404126 2: S3_1269941 S3_964681 S3_345464 3: S3_1269941 S3_345464 S3_964681 4: S3_1269941 S3_985094 S3_393512 5: S3_1269941 S3_715299 S3_345464	6.08027e-09
FLW	7	C	A Agusan	Bh, Mid, SL, Ag, LB	2011 all, 2012 WS	Ag 2012WS, LB, Bh, Mid, SL, Ag 2012WS	2012 WS	rrBLUP	C	0.4971
FLW	7	C	A Agusan	Bh, Mid, SL, Ag, LB	2011 all, 2012 WS	Ag 2012WS, LB, Bh, Mid, SL, Ag 2012WS	2012 WS	GS + historical GWAS	C 44K_all	0.4877	1: S6_9652192 S3_13075253 S3_3767014 2: S6_9652192 S3_13075253 S3_3767014 3: S6_9652192 S3_13075253 S3_3767014 4: S6_9652192 S3_13075253 S3_3767014 5: S6_9652192 S3_13075253 S3_3767014
FLW	7	C	A Agusan	Bh, Mid, SL, Ag, LB	2011 all, 2012 WS	Ag 2012WS, LB, Bh, Mid, SL, Ag 2012WS	2012 WS	GS + historical GWAS	C 44K_indica	0.483372	1: S8_527441 S12_14104904 S3_13075253 2: S8_527441 S12_14104904 S3_13075253 3: S8_527441 S12_14104904 S3_13075253 4: S8_527441 S12_14104904 S3_13075253 5: S8_527441 S12_14104904 S3_13075253
FLW	7	C	A Agusan	Bh, Mid, SL, Ag, LB	2011 all, 2012 WS	Ag 2012WS, LB, Bh, Mid, SL, Ag 2012WS	2012 WS	GS + historical GWAS	D 44K_TRJ	0.440183	1: S1_27559237 S4_6974032 S9_18690563 2: S1_27559237 S4_6974032 S9_18690563 3: S1_27559237 S4_6974032 S9_18690563 4: S1_27559237 S4_6974032 S9_18690563 5: S1_27559237 S4_6974032 S9_18690563
FLW	7	E	A Agusan	Bh, Mid, SL, Ag, LB	2011 WS, 2012 WS	Ag 2011 WS, Ag Bh Mid SL LB 2012WS	2012 WS	GS + de novo GWAS	B RYT 2012 DS	0.65396	1: S3_1269941 S3_995095 S3_248339 2: S3_1269941 S3_964681 S3_234929 3: S3_1269941 S3_995095 S3_409846 4: S3_1269941 S3_995095 S3_1935861 5: S3_1269941 S3_565311 S3_484323	7.34496e-10
FLW	7	E	A Agusan	Bh, Mid, SL, Ag, LB	2011 WS, 2012 WS	Ag 2011 WS, Ag Bh Mid SL LB 2012WS	2012 WS	GS + de novo GWAS	B VP_data	0.652056	1: S3_1269941 S3_732890 S3_404126 2: S3_1269941 S3_964681 S3_345464 3: S3_1269941 S3_345464 S3_964681 4: S3_1269941 S3_985094 S3_393512 5: S3_1269941 S3_715299 S3_345464	6.08027e-09
FLW	7	E	A Agusan	Bh, Mid, SL, Ag, LB	2011 WS, 2012 WS	Ag 2011 WS, Ag Bh Mid SL LB 2012WS	2012 WS	GS + de novo GWAS	B RYT 2012 WS	0.65188	1: S3_1269941 S3_608927 S3_248339 2: S3_1269941 S3_985094 S3_404126 3: S3_1269941 S3_984915 S3_473989 4: S3_1269941 S3_953308 S3_443301 5: S3_1269941 S3_608927 S3_404126	1.46329e-05
FLW	7	E	A Agusan	Bh, Mid, SL, Ag, LB	2011 WS, 2012 WS	Ag 2011 WS, Ag Bh Mid SL LB 2012WS	2012 WS	RF	A	0.650515
FLW	7	E	A Agusan	Bh, Mid, SL, Ag, LB	2011 WS, 2012 WS	Ag 2011 WS, Ag Bh Mid SL LB 2012WS	2012 WS	rrBLUP	C	0.493753
FLW	7	E	A Agusan	Bh, Mid, SL, Ag, LB	2011 WS, 2012 WS	Ag 2011 WS, Ag Bh Mid SL LB 2012WS	2012 WS	GS + historical GWAS	C 44K_all	0.482932	1: S6_9652192 S3_13075253 S3_3767014 2: S6_9652192 S3_13075253 S3_3767014 3: S6_9652192 S3_13075253 S3_3767014 4: S6_9652192 S3_13075253 S3_3767014 5: S6_9652192 S3_13075253 S3_3767014
FLW	7	E	A Agusan	Bh, Mid, SL, Ag, LB	2011 WS, 2012 WS	Ag 2011 WS, Ag Bh Mid SL LB 2012WS	2012 WS	GS + historical GWAS	C 44K_indica	0.479496	1: S8_527441 S12_14104904 S3_13075253 2: S8_527441 S12_14104904 S3_13075253 3: S8_527441 S12_14104904 S3_13075253 4: S8_527441 S12_14104904 S3_13075253 5: S8_527441 S12_14104904 S3_13075253
FLW	7	E	A Agusan	Bh, Mid, SL, Ag, LB	2011 WS, 2012 WS	Ag 2011 WS, Ag Bh Mid SL LB 2012WS	2012 WS	GS + historical GWAS	D 44K_TRJ	0.438923	1: S1_27559237 S4_6974032 S9_18690563 2: S1_27559237 S4_6974032 S9_18690563 3: S1_27559237 S4_6974032 S9_18690563 4: S1_27559237 S4_6974032 S9_18690563 5: S1_27559237 S4_6974032 S9_18690563
FLW	8	B	A Agusan	NE, Isa, Ag	2011-2012 all, no 2012 DS Isa	Isa NE 2011 DS, Ag 2011 WS, NE Ag 2012DS, Isa NE Ag 2012WS	2012 WS	RF	A	0.702797
FLW	8	B	A Agusan	NE, Isa, Ag	2011-2012 all, no 2012 DS Isa	Isa NE 2011 DS, Ag 2011 WS, NE Ag 2012DS, Isa NE Ag 2012WS	2012 WS	GS + de novo GWAS	B RYT 2012 DS	0.672556	1: S3_1269941 S3_995095 S3_248339 2: S3_1269941 S3_964681 S3_234929 3: S3_1269941 S3_995095 S3_409846 4: S3_1269941 S3_995095 S3_1935861 5: S3_1269941 S3_565311 S3_484323	7.34496e-10
FLW	8	B	A Agusan	NE, Isa, Ag	2011-2012 all, no 2012 DS Isa	Isa NE 2011 DS, Ag 2011 WS, NE Ag 2012DS, Isa NE Ag 2012WS	2012 WS	GS + de novo GWAS	B VP_data	0.672512	1: S3_1269941 S3_732890 S3_404126 2: S3_1269941 S3_964681 S3_345464 3: S3_1269941 S3_345464 S3_964681 4: S3_1269941 S3_985094 S3_393512 5: S3_1269941 S3_715299 S3_345464	6.08027e-09
FLW	8	B	A Agusan	NE, Isa, Ag	2011-2012 all, no 2012 DS Isa	Isa NE 2011 DS, Ag 2011 WS, NE Ag 2012DS, Isa NE Ag 2012WS	2012 WS	GS + de novo GWAS	B RYT 2012 WS	0.668776	1: S3_1269941 S3_608927 S3_248339 2: S3_1269941 S3_985094 S3_404126 3: S3_1269941 S3_984915 S3_473989 4: S3_1269941 S3_953308 S3_443301 5: S3_1269941 S3_608927 S3_404126	1.46329e-05
FLW	8	B	A Agusan	NE, Isa, Ag	2011-2012 all, no 2012 DS Isa	Isa NE 2011 DS, Ag 2011 WS, NE Ag 2012DS, Isa NE Ag 2012WS	2012 WS	GS + historical GWAS	C 44K_all	0.508458	1: S6_9652192 S3_13075253 S3_3767014 2: S6_9652192 S3_13075253 S3_3767014 3: S6_9652192 S3_13075253 S3_3767014 4: S6_9652192 S3_13075253 S3_3767014 5: S6_9652192 S3_13075253 S3_3767014
FLW	8	B	A Agusan	NE, Isa, Ag	2011-2012 all, no 2012 DS Isa	Isa NE 2011 DS, Ag 2011 WS, NE Ag 2012DS, Isa NE Ag 2012WS	2012 WS	rrBLUP	C	0.501862
FLW	8	B	A Agusan	NE, Isa, Ag	2011-2012 all, no 2012 DS Isa	Isa NE 2011 DS, Ag 2011 WS, NE Ag 2012DS, Isa NE Ag 2012WS	2012 WS	GS + historical GWAS	C 44K_indica	0.49068	1: S8_527441 S12_14104904 S3_13075253 2: S8_527441 S12_14104904 S3_13075253 3: S8_527441 S12_14104904 S3_13075253 4: S8_527441 S12_14104904 S3_13075253 5: S8_527441 S12_14104904 S3_13075253
FLW	8	B	A Agusan	NE, Isa, Ag	2011-2012 all, no 2012 DS Isa	Isa NE 2011 DS, Ag 2011 WS, NE Ag 2012DS, Isa NE Ag 2012WS	2012 WS	GS + historical GWAS	D 44K_TRJ	0.389144	1: S1_27559237 S4_6974032 S9_18690563 2: S1_27559237 S4_6974032 S9_18690563 3: S1_27559237 S4_6974032 S9_18690563 4: S1_27559237 S4_6974032 S9_18690563 5: S1_27559237 S4_6974032 S9_18690563
FLW	8	C	A Agusan	NE, Isa, Ag	2011 all, 2012 WS	Isa NE 2011 DS, Ag 2011 WS, Isa NE Ag 2012WS	2012 WS	RF	A	0.69013
FLW	8	C	A Agusan	NE, Isa, Ag	2011 all, 2012 WS	Isa NE 2011 DS, Ag 2011 WS, Isa NE Ag 2012WS	2012 WS	GS + de novo GWAS	B RYT 2012 DS	0.678626	1: S3_1269941 S3_995095 S3_248339 2: S3_1269941 S3_964681 S3_234929 3: S3_1269941 S3_995095 S3_409846 4: S3_1269941 S3_995095 S3_1935861 5: S3_1269941 S3_565311 S3_484323	7.34496e-10
FLW	8	C	A Agusan	NE, Isa, Ag	2011 all, 2012 WS	Isa NE 2011 DS, Ag 2011 WS, Isa NE Ag 2012WS	2012 WS	GS + de novo GWAS	B VP_data	0.677875	1: S3_1269941 S3_732890 S3_404126 2: S3_1269941 S3_964681 S3_345464 3: S3_1269941 S3_345464 S3_964681 4: S3_1269941 S3_985094 S3_393512 5: S3_1269941 S3_715299 S3_345464	6.08027e-09
FLW	8	C	A Agusan	NE, Isa, Ag	2011 all, 2012 WS	Isa NE 2011 DS, Ag 2011 WS, Isa NE Ag 2012WS	2012 WS	GS + de novo GWAS	B RYT 2012 WS	0.67172	1: S3_1269941 S3_608927 S3_248339 2: S3_1269941 S3_985094 S3_404126 3: S3_1269941 S3_984915 S3_473989 4: S3_1269941 S3_953308 S3_443301 5: S3_1269941 S3_608927 S3_404126	1.46329e-05
FLW	8	C	A Agusan	NE, Isa, Ag	2011 all, 2012 WS	Isa NE 2011 DS, Ag 2011 WS, Isa NE Ag 2012WS	2012 WS	GS + historical GWAS	C 44K_all	0.51336	1: S6_9652192 S3_13075253 S3_3767014 2: S6_9652192 S3_13075253 S3_3767014 3: S6_9652192 S3_13075253 S3_3767014 4: S6_9652192 S3_13075253 S3_3767014 5: S6_9652192 S3_13075253 S3_3767014
FLW	8	C	A Agusan	NE, Isa, Ag	2011 all, 2012 WS	Isa NE 2011 DS, Ag 2011 WS, Isa NE Ag 2012WS	2012 WS	rrBLUP	C	0.509679
FLW	8	C	A Agusan	NE, Isa, Ag	2011 all, 2012 WS	Isa NE 2011 DS, Ag 2011 WS, Isa NE Ag 2012WS	2012 WS	GS + historical GWAS	C 44K_indica	0.498695	1: S8_527441 S12_14104904 S3_13075253 2: S8_527441 S12_14104904 S3_13075253 3: S8_527441 S12_14104904 S3_13075253 4: S8_527441 S12_14104904 S3_13075253 5: S8_527441 S12_14104904 S3_13075253
FLW	8	C	A Agusan	NE, Isa, Ag	2011 all, 2012 WS	Isa NE 2011 DS, Ag 2011 WS, Isa NE Ag 2012WS	2012 WS	GS + historical GWAS	D 44K_TRJ	0.332137	1: S1_27559237 S4_6974032 S9_18690563 2: S1_27559237 S4_6974032 S9_18690563 3: S1_27559237 S4_6974032 S9_18690563 4: S1_27559237 S4_6974032 S9_18690563 5: S1_27559237 S4_6974032 S9_18690563
FLW	8	E	A Agusan	NE, Isa, Ag	2011 WS, 2012 WS	Ag 2011 WS, Isa NE Ag 2012WS	2012 WS	RF	A	0.676493
FLW	8	E	A Agusan	NE, Isa, Ag	2011 WS, 2012 WS	Ag 2011 WS, Isa NE Ag 2012WS	2012 WS	GS + de novo GWAS	B VP_data	0.663908	1: S3_1269941 S3_732890 S3_404126 2: S3_1269941 S3_964681 S3_345464 3: S3_1269941 S3_345464 S3_964681 4: S3_1269941 S3_985094 S3_393512 5: S3_1269941 S3_715299 S3_345464	6.08027e-09
FLW	8	E	A Agusan	NE, Isa, Ag	2011 WS, 2012 WS	Ag 2011 WS, Isa NE Ag 2012WS	2012 WS	GS + de novo GWAS	B RYT 2012 DS	0.660269	1: S3_1269941 S3_995095 S3_248339 2: S3_1269941 S3_964681 S3_234929 3: S3_1269941 S3_995095 S3_409846 4: S3_1269941 S3_995095 S3_1935861 5: S3_1269941 S3_565311 S3_484323	7.34496e-10
FLW	8	E	A Agusan	NE, Isa, Ag	2011 WS, 2012 WS	Ag 2011 WS, Isa NE Ag 2012WS	2012 WS	GS + de novo GWAS	B RYT 2012 WS	0.658234	1: S3_1269941 S3_608927 S3_248339 2: S3_1269941 S3_985094 S3_404126 3: S3_1269941 S3_984915 S3_473989 4: S3_1269941 S3_953308 S3_443301 5: S3_1269941 S3_608927 S3_404126	1.46329e-05
FLW	8	E	A Agusan	NE, Isa, Ag	2011 WS, 2012 WS	Ag 2011 WS, Isa NE Ag 2012WS	2012 WS	GS + historical GWAS	C 44K_all	0.488631	1: S6_9652192 S3_13075253 S3_3767014 2: S6_9652192 S3_13075253 S3_3767014 3: S6_9652192 S3_13075253 S3_3767014 4: S6_9652192 S3_13075253 S3_3767014 5: S6_9652192 S3_13075253 S3_3767014
FLW	8	E	A Agusan	NE, Isa, Ag	2011 WS, 2012 WS	Ag 2011 WS, Isa NE Ag 2012WS	2012 WS	rrBLUP	C	0.485154
FLW	8	E	A Agusan	NE, Isa, Ag	2011 WS, 2012 WS	Ag 2011 WS, Isa NE Ag 2012WS	2012 WS	GS + historical GWAS	C 44K_indica	0.475512	1: S8_527441 S12_14104904 S3_13075253 2: S8_527441 S12_14104904 S3_13075253 3: S8_527441 S12_14104904 S3_13075253 4: S8_527441 S12_14104904 S3_13075253 5: S8_527441 S12_14104904 S3_13075253
FLW	8	E	A Agusan	NE, Isa, Ag	2011 WS, 2012 WS	Ag 2011 WS, Isa NE Ag 2012WS	2012 WS	GS + historical GWAS	D 44K_TRJ	0.390769	1: S1_27559237 S4_6974032 S9_18690563 2: S1_27559237 S4_6974032 S9_18690563 3: S1_27559237 S4_6974032 S9_18690563 4: S1_27559237 S4_6974032 S9_18690563 5: S1_27559237 S4_6974032 S9_18690563
FLW	8	G	A Agusan	NE, Isa, Ag	2011-2012 all	Isa NE 2011 DS, Ag 2011 WS, Isa NE Ag 2012DS, Isa NE Ag 2012WS	2012 WS	RF	A	0.703986
FLW	8	G	A Agusan	NE, Isa, Ag	2011-2012 all	Isa NE 2011 DS, Ag 2011 WS, Isa NE Ag 2012DS, Isa NE Ag 2012WS	2012 WS	GS + de novo GWAS	B RYT 2012 DS	0.67243	1: S3_1269941 S3_995095 S3_248339 2: S3_1269941 S3_964681 S3_234929 3: S3_1269941 S3_995095 S3_409846 4: S3_1269941 S3_995095 S3_1935861 5: S3_1269941 S3_565311 S3_484323	7.34496e-10
FLW	8	G	A Agusan	NE, Isa, Ag	2011-2012 all	Isa NE 2011 DS, Ag 2011 WS, Isa NE Ag 2012DS, Isa NE Ag 2012WS	2012 WS	GS + de novo GWAS	B VP_data	0.672289	1: S3_1269941 S3_732890 S3_404126 2: S3_1269941 S3_964681 S3_345464 3: S3_1269941 S3_345464 S3_964681 4: S3_1269941 S3_985094 S3_393512 5: S3_1269941 S3_715299 S3_345464	6.08027e-09
FLW	8	G	A Agusan	NE, Isa, Ag	2011-2012 all	Isa NE 2011 DS, Ag 2011 WS, Isa NE Ag 2012DS, Isa NE Ag 2012WS	2012 WS	GS + de novo GWAS	B RYT 2012 WS	0.667739	1: S3_1269941 S3_608927 S3_248339 2: S3_1269941 S3_985094 S3_404126 3: S3_1269941 S3_984915 S3_473989 4: S3_1269941 S3_953308 S3_443301 5: S3_1269941 S3_608927 S3_404126	1.46329e-05
FLW	8	G	A Agusan	NE, Isa, Ag	2011-2012 all	Isa NE 2011 DS, Ag 2011 WS, Isa NE Ag 2012DS, Isa NE Ag 2012WS	2012 WS	GS + historical GWAS	C 44K_all	0.497749	1: S6_9652192 S3_13075253 S3_3767014 2: S6_9652192 S3_13075253 S3_3767014 3: S6_9652192 S3_13075253 S3_3767014 4: S6_9652192 S3_13075253 S3_3767014 5: S6_9652192 S3_13075253 S3_3767014
FLW	8	G	A Agusan	NE, Isa, Ag	2011-2012 all	Isa NE 2011 DS, Ag 2011 WS, Isa NE Ag 2012DS, Isa NE Ag 2012WS	2012 WS	rrBLUP	C	0.492583
FLW	8	G	A Agusan	NE, Isa, Ag	2011-2012 all	Isa NE 2011 DS, Ag 2011 WS, Isa NE Ag 2012DS, Isa NE Ag 2012WS	2012 WS	GS + historical GWAS	C 44K_indica	0.484504	1: S8_527441 S12_14104904 S3_13075253 2: S8_527441 S12_14104904 S3_13075253 3: S8_527441 S12_14104904 S3_13075253 4: S8_527441 S12_14104904 S3_13075253 5: S8_527441 S12_14104904 S3_13075253
FLW	8	G	A Agusan	NE, Isa, Ag	2011-2012 all	Isa NE 2011 DS, Ag 2011 WS, Isa NE Ag 2012DS, Isa NE Ag 2012WS	2012 WS	GS + historical GWAS	D 44K_TRJ	0.384155	1: S1_27559237 S4_6974032 S9_18690563 2: S1_27559237 S4_6974032 S9_18690563 3: S1_27559237 S4_6974032 S9_18690563 4: S1_27559237 S4_6974032 S9_18690563 5: S1_27559237 S4_6974032 S9_18690563
FLW	1	B	B Isabela	all except V	2011-2012 all, no 2012 DS Isa	Isa NE 2011 DS, Ag 2011 WS, Ag Bh LB NE 2012DS, Ag Bh Isa LB NE Mid SL 2012WS	2012 WS	GS + de novo GWAS	A RYT 2012 WS	0.579854	1: S3_1269941 S3_608927 S3_248339 2: S3_1269941 S3_985094 S3_404126 3: S3_1269941 S3_984915 S3_473989 4: S3_1269941 S3_953308 S3_443301 5: S3_1269941 S3_608927 S3_404126	1.46329e-05
FLW	1	B	B Isabela	all except V	2011-2012 all, no 2012 DS Isa	Isa NE 2011 DS, Ag 2011 WS, Ag Bh LB NE 2012DS, Ag Bh Isa LB NE Mid SL 2012WS	2012 WS	GS + de novo GWAS	A RYT 2012 DS	0.576602	1: S3_1269941 S3_995095 S3_248339 2: S3_1269941 S3_964681 S3_234929 3: S3_1269941 S3_995095 S3_409846 4: S3_1269941 S3_995095 S3_1935861 5: S3_1269941 S3_565311 S3_484323	7.34496e-10
FLW	1	B	B Isabela	all except V	2011-2012 all, no 2012 DS Isa	Isa NE 2011 DS, Ag 2011 WS, Ag Bh LB NE 2012DS, Ag Bh Isa LB NE Mid SL 2012WS	2012 WS	RF	B	0.564711
FLW	1	B	B Isabela	all except V	2011-2012 all, no 2012 DS Isa	Isa NE 2011 DS, Ag 2011 WS, Ag Bh LB NE 2012DS, Ag Bh Isa LB NE Mid SL 2012WS	2012 WS	GS + de novo GWAS	AB VP_data	0.55354	1: S3_732890 S3_1269941 S3_404126 2: S3_1269941 S3_732890 S3_404126 3: S3_1269941 S3_732890 S3_345464 4: S3_1269941 S3_985094 S3_388403 5: S3_1269941 S3_732890 S3_404126	3.20012e-06
FLW	1	B	B Isabela	all except V	2011-2012 all, no 2012 DS Isa	Isa NE 2011 DS, Ag 2011 WS, Ag Bh LB NE 2012DS, Ag Bh Isa LB NE Mid SL 2012WS	2012 WS	GS + historical GWAS	C 44K_all	0.41884	1: S6_9652192 S3_13075253 S3_3767014 2: S6_9652192 S3_13075253 S3_3767014 3: S6_9652192 S3_13075253 S3_3767014 4: S6_9652192 S3_13075253 S3_3767014 5: S6_9652192 S3_13075253 S3_3767014
FLW	1	B	B Isabela	all except V	2011-2012 all, no 2012 DS Isa	Isa NE 2011 DS, Ag 2011 WS, Ag Bh LB NE 2012DS, Ag Bh Isa LB NE Mid SL 2012WS	2012 WS	rrBLUP	C	0.416361
FLW	1	B	B Isabela	all except V	2011-2012 all, no 2012 DS Isa	Isa NE 2011 DS, Ag 2011 WS, Ag Bh LB NE 2012DS, Ag Bh Isa LB NE Mid SL 2012WS	2012 WS	GS + historical GWAS	C 44K_indica	0.399675	1: S8_527441 S12_14104904 S3_13075253 2: S8_527441 S12_14104904 S3_13075253 3: S8_527441 S12_14104904 S3_13075253 4: S8_527441 S12_14104904 S3_13075253 5: S8_527441 S12_14104904 S3_13075253
FLW	1	B	B Isabela	all except V	2011-2012 all, no 2012 DS Isa	Isa NE 2011 DS, Ag 2011 WS, Ag Bh LB NE 2012DS, Ag Bh Isa LB NE Mid SL 2012WS	2012 WS	GS + historical GWAS	D 44K_TRJ	0.349108	1: S1_27559237 S4_6974032 S9_18690563 2: S1_27559237 S4_6974032 S9_18690563 3: S1_27559237 S4_6974032 S9_18690563 4: S1_27559237 S4_6974032 S9_18690563 5: S1_27559237 S4_6974032 S9_18690563
FLW	1	C	B Isabela	all except V	2011 all, 2012 WS	Isa NE 2011 DS, Ag 2011WS, Ag Bh Isa LB NE Mid SL 2012WS	2012 WS	GS + de novo GWAS	A RYT 2012 WS	0.58071	1: S3_1269941 S3_608927 S3_248339 2: S3_1269941 S3_985094 S3_404126 3: S3_1269941 S3_984915 S3_473989 4: S3_1269941 S3_953308 S3_443301 5: S3_1269941 S3_608927 S3_404126	1.46329e-05
FLW	1	C	B Isabela	all except V	2011 all, 2012 WS	Isa NE 2011 DS, Ag 2011WS, Ag Bh Isa LB NE Mid SL 2012WS	2012 WS	GS + de novo GWAS	A RYT 2012 DS	0.580406	1: S3_1269941 S3_995095 S3_248339 2: S3_1269941 S3_964681 S3_234929 3: S3_1269941 S3_995095 S3_409846 4: S3_1269941 S3_995095 S3_1935861 5: S3_1269941 S3_565311 S3_484323	7.34496e-10
FLW	1	C	B Isabela	all except V	2011 all, 2012 WS	Isa NE 2011 DS, Ag 2011WS, Ag Bh Isa LB NE Mid SL 2012WS	2012 WS	RF	B	0.562518
FLW	1	C	B Isabela	all except V	2011 all, 2012 WS	Isa NE 2011 DS, Ag 2011WS, Ag Bh Isa LB NE Mid SL 2012WS	2012 WS	GS + de novo GWAS	AB VP_data	0.562274	1: S3_732890 S3_1269941 S3_404126 2: S3_1269941 S3_732890 S3_404126 3: S3_1269941 S3_732890 S3_345464 4: S3_1269941 S3_985094 S3_388403 5: S3_1269941 S3_732890 S3_404126	3.20012e-06
FLW	1	C	B Isabela	all except V	2011 all, 2012 WS	Isa NE 2011 DS, Ag 2011WS, Ag Bh Isa LB NE Mid SL 2012WS	2012 WS	rrBLUP	C	0.443975
FLW	1	C	B Isabela	all except V	2011 all, 2012 WS	Isa NE 2011 DS, Ag 2011WS, Ag Bh Isa LB NE Mid SL 2012WS	2012 WS	GS + historical GWAS	C 44K_all	0.438751	1: S6_9652192 S3_13075253 S3_3767014 2: S6_9652192 S3_13075253 S3_3767014 3: S6_9652192 S3_13075253 S3_3767014 4: S6_9652192 S3_13075253 S3_3767014 5: S6_9652192 S3_13075253 S3_3767014
FLW	1	C	B Isabela	all except V	2011 all, 2012 WS	Isa NE 2011 DS, Ag 2011WS, Ag Bh Isa LB NE Mid SL 2012WS	2012 WS	GS + historical GWAS	C 44K_indica	0.424867	1: S8_527441 S12_14104904 S3_13075253 2: S8_527441 S12_14104904 S3_13075253 3: S8_527441 S12_14104904 S3_13075253 4: S8_527441 S12_14104904 S3_13075253 5: S8_527441 S12_14104904 S3_13075253
FLW	1	C	B Isabela	all except V	2011 all, 2012 WS	Isa NE 2011 DS, Ag 2011WS, Ag Bh Isa LB NE Mid SL 2012WS	2012 WS	GS + historical GWAS	D 44K_TRJ	0.305135	1: S1_27559237 S4_6974032 S9_18690563 2: S1_27559237 S4_6974032 S9_18690563 3: S1_27559237 S4_6974032 S9_18690563 4: S1_27559237 S4_6974032 S9_18690563 5: S1_27559237 S4_6974032 S9_18690563
FLW	1	E	B Isabela	all except V	2011 WS, 2012 WS	Ag 2011WS, Ag Bh Isa LB NE Mid SL 2012WS	2012 WS	GS + de novo GWAS	A RYT 2012 WS	0.569879	1: S3_1269941 S3_608927 S3_248339 2: S3_1269941 S3_985094 S3_404126 3: S3_1269941 S3_984915 S3_473989 4: S3_1269941 S3_953308 S3_443301 5: S3_1269941 S3_608927 S3_404126	1.46329e-05
FLW	1	E	B Isabela	all except V	2011 WS, 2012 WS	Ag 2011WS, Ag Bh Isa LB NE Mid SL 2012WS	2012 WS	GS + de novo GWAS	A RYT 2012 DS	0.568665	1: S3_1269941 S3_995095 S3_248339 2: S3_1269941 S3_964681 S3_234929 3: S3_1269941 S3_995095 S3_409846 4: S3_1269941 S3_995095 S3_1935861 5: S3_1269941 S3_565311 S3_484323	7.34496e-10
FLW	1	E	B Isabela	all except V	2011 WS, 2012 WS	Ag 2011WS, Ag Bh Isa LB NE Mid SL 2012WS	2012 WS	GS + de novo GWAS	AB VP_data	0.550012	1: S3_732890 S3_1269941 S3_404126 2: S3_1269941 S3_732890 S3_404126 3: S3_1269941 S3_732890 S3_345464 4: S3_1269941 S3_985094 S3_388403 5: S3_1269941 S3_732890 S3_404126	3.20012e-06
FLW	1	E	B Isabela	all except V	2011 WS, 2012 WS	Ag 2011WS, Ag Bh Isa LB NE Mid SL 2012WS	2012 WS	RF	B	0.522684
FLW	1	E	B Isabela	all except V	2011 WS, 2012 WS	Ag 2011WS, Ag Bh Isa LB NE Mid SL 2012WS	2012 WS	rrBLUP	C	0.430184
FLW	1	E	B Isabela	all except V	2011 WS, 2012 WS	Ag 2011WS, Ag Bh Isa LB NE Mid SL 2012WS	2012 WS	GS + historical GWAS	C 44K_all	0.419643	1: S6_9652192 S3_13075253 S3_3767014 2: S6_9652192 S3_13075253 S3_3767014 3: S6_9652192 S3_13075253 S3_3767014 4: S6_9652192 S3_13075253 S3_3767014 5: S6_9652192 S3_13075253 S3_3767014
FLW	1	E	B Isabela	all except V	2011 WS, 2012 WS	Ag 2011WS, Ag Bh Isa LB NE Mid SL 2012WS	2012 WS	GS + historical GWAS	C 44K_indica	0.409017	1: S8_527441 S12_14104904 S3_13075253 2: S8_527441 S12_14104904 S3_13075253 3: S8_527441 S12_14104904 S3_13075253 4: S8_527441 S12_14104904 S3_13075253 5: S8_527441 S12_14104904 S3_13075253
FLW	1	E	B Isabela	all except V	2011 WS, 2012 WS	Ag 2011WS, Ag Bh Isa LB NE Mid SL 2012WS	2012 WS	GS + historical GWAS	D 44K_TRJ	0.332496	1: S1_27559237 S4_6974032 S9_18690563 2: S1_27559237 S4_6974032 S9_18690563 3: S1_27559237 S4_6974032 S9_18690563 4: S1_27559237 S4_6974032 S9_18690563 5: S1_27559237 S4_6974032 S9_18690563
FLW	1	G	B Isabela	all except V	2011-2012 all	Isa NE 2011 DS, Ag 2011 WS, Ag Bh LB NE Isa 2012DS, Ag Bh Isa LB NE Mid SL 2012WS	2012 WS	GS + de novo GWAS	A RYT 2012 WS	0.580393	1: S3_1269941 S3_608927 S3_248339 2: S3_1269941 S3_985094 S3_404126 3: S3_1269941 S3_984915 S3_473989 4: S3_1269941 S3_953308 S3_443301 5: S3_1269941 S3_608927 S3_404126	1.46329e-05
FLW	1	G	B Isabela	all except V	2011-2012 all	Isa NE 2011 DS, Ag 2011 WS, Ag Bh LB NE Isa 2012DS, Ag Bh Isa LB NE Mid SL 2012WS	2012 WS	GS + de novo GWAS	A RYT 2012 DS	0.577773	1: S3_1269941 S3_995095 S3_248339 2: S3_1269941 S3_964681 S3_234929 3: S3_1269941 S3_995095 S3_409846 4: S3_1269941 S3_995095 S3_1935861 5: S3_1269941 S3_565311 S3_484323	7.34496e-10
FLW	1	G	B Isabela	all except V	2011-2012 all	Isa NE 2011 DS, Ag 2011 WS, Ag Bh LB NE Isa 2012DS, Ag Bh Isa LB NE Mid SL 2012WS	2012 WS	RF	B	0.567481
FLW	1	G	B Isabela	all except V	2011-2012 all	Isa NE 2011 DS, Ag 2011 WS, Ag Bh LB NE Isa 2012DS, Ag Bh Isa LB NE Mid SL 2012WS	2012 WS	GS + de novo GWAS	AB VP_data	0.553532	1: S3_732890 S3_1269941 S3_404126 2: S3_1269941 S3_732890 S3_404126 3: S3_1269941 S3_732890 S3_345464 4: S3_1269941 S3_985094 S3_388403 5: S3_1269941 S3_732890 S3_404126	3.20012e-06
FLW	1	G	B Isabela	all except V	2011-2012 all	Isa NE 2011 DS, Ag 2011 WS, Ag Bh LB NE Isa 2012DS, Ag Bh Isa LB NE Mid SL 2012WS	2012 WS	GS + historical GWAS	C 44K_all	0.414399	1: S6_9652192 S3_13075253 S3_3767014 2: S6_9652192 S3_13075253 S3_3767014 3: S6_9652192 S3_13075253 S3_3767014 4: S6_9652192 S3_13075253 S3_3767014 5: S6_9652192 S3_13075253 S3_3767014
FLW	1	G	B Isabela	all except V	2011-2012 all	Isa NE 2011 DS, Ag 2011 WS, Ag Bh LB NE Isa 2012DS, Ag Bh Isa LB NE Mid SL 2012WS	2012 WS	rrBLUP	C	0.412203
FLW	1	G	B Isabela	all except V	2011-2012 all	Isa NE 2011 DS, Ag 2011 WS, Ag Bh LB NE Isa 2012DS, Ag Bh Isa LB NE Mid SL 2012WS	2012 WS	GS + historical GWAS	C 44K_indica	0.398072	1: S8_527441 S12_14104904 S3_13075253 2: S8_527441 S12_14104904 S3_13075253 3: S8_527441 S12_14104904 S3_13075253 4: S8_527441 S12_14104904 S3_13075253 5: S8_527441 S12_14104904 S3_13075253
FLW	1	G	B Isabela	all except V	2011-2012 all	Isa NE 2011 DS, Ag 2011 WS, Ag Bh LB NE Isa 2012DS, Ag Bh Isa LB NE Mid SL 2012WS	2012 WS	GS + historical GWAS	D 44K_TRJ	0.346806	1: S1_27559237 S4_6974032 S9_18690563 2: S1_27559237 S4_6974032 S9_18690563 3: S1_27559237 S4_6974032 S9_18690563 4: S1_27559237 S4_6974032 S9_18690563 5: S1_27559237 S4_6974032 S9_18690563
FLW	4	B	B Isabela	NE, Isa, LB, Ag	2011-2012 all, no 2012 DS Isa	Isa NE 2011DS, NE LB 2012DS, Isa NE LB 2012WS	2012 WS	GS + de novo GWAS	A RYT 2012 DS	0.579718	1: S3_1269941 S3_995095 S3_248339 2: S3_1269941 S3_964681 S3_234929 3: S3_1269941 S3_995095 S3_409846 4: S3_1269941 S3_995095 S3_1935861 5: S3_1269941 S3_565311 S3_484323	7.34496e-10
FLW	4	B	B Isabela	NE, Isa, LB, Ag	2011-2012 all, no 2012 DS Isa	Isa NE 2011DS, NE LB 2012DS, Isa NE LB 2012WS	2012 WS	GS + de novo GWAS	A RYT 2012 WS	0.574827	1: S3_1269941 S3_608927 S3_248339 2: S3_1269941 S3_985094 S3_404126 3: S3_1269941 S3_984915 S3_473989 4: S3_1269941 S3_953308 S3_443301 5: S3_1269941 S3_608927 S3_404126	1.46329e-05
FLW	4	B	B Isabela	NE, Isa, LB, Ag	2011-2012 all, no 2012 DS Isa	Isa NE 2011DS, NE LB 2012DS, Isa NE LB 2012WS	2012 WS	GS + de novo GWAS	AB VP_data	0.555923	1: S3_732890 S3_1269941 S3_404126 2: S3_1269941 S3_732890 S3_404126 3: S3_1269941 S3_732890 S3_345464 4: S3_1269941 S3_985094 S3_388403 5: S3_1269941 S3_732890 S3_404126	3.20012e-06
FLW	4	B	B Isabela	NE, Isa, LB, Ag	2011-2012 all, no 2012 DS Isa	Isa NE 2011DS, NE LB 2012DS, Isa NE LB 2012WS	2012 WS	RF	B	0.523744
FLW	4	B	B Isabela	NE, Isa, LB, Ag	2011-2012 all, no 2012 DS Isa	Isa NE 2011DS, NE LB 2012DS, Isa NE LB 2012WS	2012 WS	rrBLUP	C	0.371055
FLW	4	B	B Isabela	NE, Isa, LB, Ag	2011-2012 all, no 2012 DS Isa	Isa NE 2011DS, NE LB 2012DS, Isa NE LB 2012WS	2012 WS	GS + historical GWAS	C 44K_indica	0.370212	1: S8_527441 S12_14104904 S3_13075253 2: S8_527441 S12_14104904 S3_13075253 3: S8_527441 S12_14104904 S3_13075253 4: S8_527441 S12_14104904 S3_13075253 5: S8_527441 S12_14104904 S3_13075253
FLW	4	B	B Isabela	NE, Isa, LB, Ag	2011-2012 all, no 2012 DS Isa	Isa NE 2011DS, NE LB 2012DS, Isa NE LB 2012WS	2012 WS	GS + historical GWAS	C 44K_all	0.369697	1: S6_9652192 S3_13075253 S3_3767014 2: S6_9652192 S3_13075253 S3_3767014 3: S6_9652192 S3_13075253 S3_3767014 4: S6_9652192 S3_13075253 S3_3767014 5: S6_9652192 S3_13075253 S3_3767014
FLW	4	B	B Isabela	NE, Isa, LB, Ag	2011-2012 all, no 2012 DS Isa	Isa NE 2011DS, NE LB 2012DS, Isa NE LB 2012WS	2012 WS	GS + historical GWAS	D 44K_TRJ	0.148097	1: S1_27559237 S4_6974032 S9_18690563 2: S1_27559237 S4_6974032 S9_18690563 3: S1_27559237 S4_6974032 S9_18690563 4: S1_27559237 S4_6974032 S9_18690563 5: S1_27559237 S4_6974032 S9_18690563
FLW	4	C	B Isabela	NE, Isa, LB, Ag	2011 all, 2012 WS	Isa NE 2011DS, Isa NE LB 2012WS	2012 WS	GS + de novo GWAS	A RYT 2012 DS	0.573889	1: S3_1269941 S3_995095 S3_248339 2: S3_1269941 S3_964681 S3_234929 3: S3_1269941 S3_995095 S3_409846 4: S3_1269941 S3_995095 S3_1935861 5: S3_1269941 S3_565311 S3_484323	7.34496e-10
FLW	4	C	B Isabela	NE, Isa, LB, Ag	2011 all, 2012 WS	Isa NE 2011DS, Isa NE LB 2012WS	2012 WS	GS + de novo GWAS	A RYT 2012 WS	0.568501	1: S3_1269941 S3_608927 S3_248339 2: S3_1269941 S3_985094 S3_404126 3: S3_1269941 S3_984915 S3_473989 4: S3_1269941 S3_953308 S3_443301 5: S3_1269941 S3_608927 S3_404126	1.46329e-05
FLW	4	C	B Isabela	NE, Isa, LB, Ag	2011 all, 2012 WS	Isa NE 2011DS, Isa NE LB 2012WS	2012 WS	GS + de novo GWAS	AB VP_data	0.551914	1: S3_732890 S3_1269941 S3_404126 2: S3_1269941 S3_732890 S3_404126 3: S3_1269941 S3_732890 S3_345464 4: S3_1269941 S3_985094 S3_388403 5: S3_1269941 S3_732890 S3_404126	3.20012e-06
FLW	4	C	B Isabela	NE, Isa, LB, Ag	2011 all, 2012 WS	Isa NE 2011DS, Isa NE LB 2012WS	2012 WS	RF	B	0.519269
FLW	4	C	B Isabela	NE, Isa, LB, Ag	2011 all, 2012 WS	Isa NE 2011DS, Isa NE LB 2012WS	2012 WS	rrBLUP	C	0.37646
FLW	4	C	B Isabela	NE, Isa, LB, Ag	2011 all, 2012 WS	Isa NE 2011DS, Isa NE LB 2012WS	2012 WS	GS + historical GWAS	C 44K_all	0.369831	1: S6_9652192 S3_13075253 S3_3767014 2: S6_9652192 S3_13075253 S3_3767014 3: S6_9652192 S3_13075253 S3_3767014 4: S6_9652192 S3_13075253 S3_3767014 5: S6_9652192 S3_13075253 S3_3767014
FLW	4	C	B Isabela	NE, Isa, LB, Ag	2011 all, 2012 WS	Isa NE 2011DS, Isa NE LB 2012WS	2012 WS	GS + historical GWAS	C 44K_indica	0.367231	1: S8_527441 S12_14104904 S3_13075253 2: S8_527441 S12_14104904 S3_13075253 3: S8_527441 S12_14104904 S3_13075253 4: S8_527441 S12_14104904 S3_13075253 5: S8_527441 S12_14104904 S3_13075253
FLW	4	C	B Isabela	NE, Isa, LB, Ag	2011 all, 2012 WS	Isa NE 2011DS, Isa NE LB 2012WS	2012 WS	GS + historical GWAS	D 44K_TRJ	0.143102	1: S1_27559237 S4_6974032 S9_18690563 2: S1_27559237 S4_6974032 S9_18690563 3: S1_27559237 S4_6974032 S9_18690563 4: S1_27559237 S4_6974032 S9_18690563 5: S1_27559237 S4_6974032 S9_18690563
FLW	4	E	B Isabela	NE, Isa, LB, Ag	2011 WS, 2012 WS	NE Isa LB 2012WS	2012 WS	GS + de novo GWAS	A RYT 2012 WS	0.535273	1: S3_1269941 S3_608927 S3_248339 2: S3_1269941 S3_985094 S3_404126 3: S3_1269941 S3_984915 S3_473989 4: S3_1269941 S3_953308 S3_443301 5: S3_1269941 S3_608927 S3_404126	1.46329e-05
FLW	4	E	B Isabela	NE, Isa, LB, Ag	2011 WS, 2012 WS	NE Isa LB 2012WS	2012 WS	GS + de novo GWAS	A RYT 2012 DS	0.531773	1: S3_1269941 S3_995095 S3_248339 2: S3_1269941 S3_964681 S3_234929 3: S3_1269941 S3_995095 S3_409846 4: S3_1269941 S3_995095 S3_1935861 5: S3_1269941 S3_565311 S3_484323	7.34496e-10
FLW	4	E	B Isabela	NE, Isa, LB, Ag	2011 WS, 2012 WS	NE Isa LB 2012WS	2012 WS	GS + de novo GWAS	AB VP_data	0.523851	1: S3_732890 S3_1269941 S3_404126 2: S3_1269941 S3_732890 S3_404126 3: S3_1269941 S3_732890 S3_345464 4: S3_1269941 S3_985094 S3_388403 5: S3_1269941 S3_732890 S3_404126	3.20012e-06
FLW	4	E	B Isabela	NE, Isa, LB, Ag	2011 WS, 2012 WS	NE Isa LB 2012WS	2012 WS	RF	B	0.464952
FLW	4	E	B Isabela	NE, Isa, LB, Ag	2011 WS, 2012 WS	NE Isa LB 2012WS	2012 WS	rrBLUP	C	0.378103
FLW	4	E	B Isabela	NE, Isa, LB, Ag	2011 WS, 2012 WS	NE Isa LB 2012WS	2012 WS	GS + historical GWAS	C 44K_all	0.367616	1: S6_9652192 S3_13075253 S3_3767014 2: S6_9652192 S3_13075253 S3_3767014 3: S6_9652192 S3_13075253 S3_3767014 4: S6_9652192 S3_13075253 S3_3767014 5: S6_9652192 S3_13075253 S3_3767014
FLW	4	E	B Isabela	NE, Isa, LB, Ag	2011 WS, 2012 WS	NE Isa LB 2012WS	2012 WS	GS + historical GWAS	C 44K_indica	0.335967	1: S8_527441 S12_14104904 S3_13075253 2: S8_527441 S12_14104904 S3_13075253 3: S8_527441 S12_14104904 S3_13075253 4: S8_527441 S12_14104904 S3_13075253 5: S8_527441 S12_14104904 S3_13075253
FLW	4	E	B Isabela	NE, Isa, LB, Ag	2011 WS, 2012 WS	NE Isa LB 2012WS	2012 WS	GS + historical GWAS	D 44K_TRJ	0.28161	1: S1_27559237 S4_6974032 S9_18690563 2: S1_27559237 S4_6974032 S9_18690563 3: S1_27559237 S4_6974032 S9_18690563 4: S1_27559237 S4_6974032 S9_18690563 5: S1_27559237 S4_6974032 S9_18690563
FLW	4	G	B Isabela	NE, Isa, LB, Ag	2011-2012 all	Isa NE 2011DS, NE LB Isa 2012DS, Isa NE LB 2012WS	2012 WS	GS + de novo GWAS	A RYT 2012 DS	0.576677	1: S3_1269941 S3_995095 S3_248339 2: S3_1269941 S3_964681 S3_234929 3: S3_1269941 S3_995095 S3_409846 4: S3_1269941 S3_995095 S3_1935861 5: S3_1269941 S3_565311 S3_484323	7.34496e-10
FLW	4	G	B Isabela	NE, Isa, LB, Ag	2011-2012 all	Isa NE 2011DS, NE LB Isa 2012DS, Isa NE LB 2012WS	2012 WS	GS + de novo GWAS	A RYT 2012 WS	0.572611	1: S3_1269941 S3_608927 S3_248339 2: S3_1269941 S3_985094 S3_404126 3: S3_1269941 S3_984915 S3_473989 4: S3_1269941 S3_953308 S3_443301 5: S3_1269941 S3_608927 S3_404126	1.46329e-05
FLW	4	G	B Isabela	NE, Isa, LB, Ag	2011-2012 all	Isa NE 2011DS, NE LB Isa 2012DS, Isa NE LB 2012WS	2012 WS	GS + de novo GWAS	AB VP_data	0.552473	1: S3_732890 S3_1269941 S3_404126 2: S3_1269941 S3_732890 S3_404126 3: S3_1269941 S3_732890 S3_345464 4: S3_1269941 S3_985094 S3_388403 5: S3_1269941 S3_732890 S3_404126	3.20012e-06
FLW	4	G	B Isabela	NE, Isa, LB, Ag	2011-2012 all	Isa NE 2011DS, NE LB Isa 2012DS, Isa NE LB 2012WS	2012 WS	RF	B	0.538359
FLW	4	G	B Isabela	NE, Isa, LB, Ag	2011-2012 all	Isa NE 2011DS, NE LB Isa 2012DS, Isa NE LB 2012WS	2012 WS	rrBLUP	C	0.365309
FLW	4	G	B Isabela	NE, Isa, LB, Ag	2011-2012 all	Isa NE 2011DS, NE LB Isa 2012DS, Isa NE LB 2012WS	2012 WS	GS + historical GWAS	C 44K_indica	0.362128	1: S8_527441 S12_14104904 S3_13075253 2: S8_527441 S12_14104904 S3_13075253 3: S8_527441 S12_14104904 S3_13075253 4: S8_527441 S12_14104904 S3_13075253 5: S8_527441 S12_14104904 S3_13075253
FLW	4	G	B Isabela	NE, Isa, LB, Ag	2011-2012 all	Isa NE 2011DS, NE LB Isa 2012DS, Isa NE LB 2012WS	2012 WS	GS + historical GWAS	C 44K_all	0.358403	1: S6_9652192 S3_13075253 S3_3767014 2: S6_9652192 S3_13075253 S3_3767014 3: S6_9652192 S3_13075253 S3_3767014 4: S6_9652192 S3_13075253 S3_3767014 5: S6_9652192 S3_13075253 S3_3767014
FLW	4	G	B Isabela	NE, Isa, LB, Ag	2011-2012 all	Isa NE 2011DS, NE LB Isa 2012DS, Isa NE LB 2012WS	2012 WS	GS + historical GWAS	D 44K_TRJ	0.156912	1: S1_27559237 S4_6974032 S9_18690563 2: S1_27559237 S4_6974032 S9_18690563 3: S1_27559237 S4_6974032 S9_18690563 4: S1_27559237 S4_6974032 S9_18690563 5: S1_27559237 S4_6974032 S9_18690563
FLW	5	B	B Isabela	NE, Isa, LB, Ag	2011-2012 all, no 2012 DS Isa	Isa NE 2011DS, Ag 2011WS, Ag LB NE 2012DS, NE Isa, Ag, LB 2012WS	2012 WS	GS + de novo GWAS	A RYT 2012 WS	0.581697	1: S3_1269941 S3_608927 S3_248339 2: S3_1269941 S3_985094 S3_404126 3: S3_1269941 S3_984915 S3_473989 4: S3_1269941 S3_953308 S3_443301 5: S3_1269941 S3_608927 S3_404126	1.46329e-05
FLW	5	B	B Isabela	NE, Isa, LB, Ag	2011-2012 all, no 2012 DS Isa	Isa NE 2011DS, Ag 2011WS, Ag LB NE 2012DS, NE Isa, Ag, LB 2012WS	2012 WS	GS + de novo GWAS	A RYT 2012 DS	0.578665	1: S3_1269941 S3_995095 S3_248339 2: S3_1269941 S3_964681 S3_234929 3: S3_1269941 S3_995095 S3_409846 4: S3_1269941 S3_995095 S3_1935861 5: S3_1269941 S3_565311 S3_484323	7.34496e-10
FLW	5	B	B Isabela	NE, Isa, LB, Ag	2011-2012 all, no 2012 DS Isa	Isa NE 2011DS, Ag 2011WS, Ag LB NE 2012DS, NE Isa, Ag, LB 2012WS	2012 WS	RF	B	0.573205
FLW	5	B	B Isabela	NE, Isa, LB, Ag	2011-2012 all, no 2012 DS Isa	Isa NE 2011DS, Ag 2011WS, Ag LB NE 2012DS, NE Isa, Ag, LB 2012WS	2012 WS	GS + de novo GWAS	AB VP_data	0.555923	1: S3_732890 S3_1269941 S3_404126 2: S3_1269941 S3_732890 S3_404126 3: S3_1269941 S3_732890 S3_345464 4: S3_1269941 S3_985094 S3_388403 5: S3_1269941 S3_732890 S3_404126	3.20012e-06
FLW	5	B	B Isabela	NE, Isa, LB, Ag	2011-2012 all, no 2012 DS Isa	Isa NE 2011DS, Ag 2011WS, Ag LB NE 2012DS, NE Isa, Ag, LB 2012WS	2012 WS	GS + historical GWAS	C 44K_all	0.422452	1: S6_9652192 S3_13075253 S3_3767014 2: S6_9652192 S3_13075253 S3_3767014 3: S6_9652192 S3_13075253 S3_3767014 4: S6_9652192 S3_13075253 S3_3767014 5: S6_9652192 S3_13075253 S3_3767014
FLW	5	B	B Isabela	NE, Isa, LB, Ag	2011-2012 all, no 2012 DS Isa	Isa NE 2011DS, Ag 2011WS, Ag LB NE 2012DS, NE Isa, Ag, LB 2012WS	2012 WS	rrBLUP	C	0.416513
FLW	5	B	B Isabela	NE, Isa, LB, Ag	2011-2012 all, no 2012 DS Isa	Isa NE 2011DS, Ag 2011WS, Ag LB NE 2012DS, NE Isa, Ag, LB 2012WS	2012 WS	GS + historical GWAS	C 44K_indica	0.403219	1: S8_527441 S12_14104904 S3_13075253 2: S8_527441 S12_14104904 S3_13075253 3: S8_527441 S12_14104904 S3_13075253 4: S8_527441 S12_14104904 S3_13075253 5: S8_527441 S12_14104904 S3_13075253
FLW	5	B	B Isabela	NE, Isa, LB, Ag	2011-2012 all, no 2012 DS Isa	Isa NE 2011DS, Ag 2011WS, Ag LB NE 2012DS, NE Isa, Ag, LB 2012WS	2012 WS	GS + historical GWAS	D 44K_TRJ	0.353482	1: S1_27559237 S4_6974032 S9_18690563 2: S1_27559237 S4_6974032 S9_18690563 3: S1_27559237 S4_6974032 S9_18690563 4: S1_27559237 S4_6974032 S9_18690563 5: S1_27559237 S4_6974032 S9_18690563
FLW	5	C	B Isabela	NE, Isa, LB, Ag	2011 all, 2012 WS	Isa NE 2011DS, Ag 2011WS, NE Isa Ag LB 2012WS	2012 WS	GS + de novo GWAS	A RYT 2012 DS	0.584836	1: S3_1269941 S3_995095 S3_248339 2: S3_1269941 S3_964681 S3_234929 3: S3_1269941 S3_995095 S3_409846 4: S3_1269941 S3_995095 S3_1935861 5: S3_1269941 S3_565311 S3_484323	7.34496e-10
FLW	5	C	B Isabela	NE, Isa, LB, Ag	2011 all, 2012 WS	Isa NE 2011DS, Ag 2011WS, NE Isa Ag LB 2012WS	2012 WS	GS + de novo GWAS	A RYT 2012 WS	0.582999	1: S3_1269941 S3_608927 S3_248339 2: S3_1269941 S3_985094 S3_404126 3: S3_1269941 S3_984915 S3_473989 4: S3_1269941 S3_953308 S3_443301 5: S3_1269941 S3_608927 S3_404126	1.46329e-05
FLW	5	C	B Isabela	NE, Isa, LB, Ag	2011 all, 2012 WS	Isa NE 2011DS, Ag 2011WS, NE Isa Ag LB 2012WS	2012 WS	GS + de novo GWAS	AB VP_data	0.563867	1: S3_732890 S3_1269941 S3_404126 2: S3_1269941 S3_732890 S3_404126 3: S3_1269941 S3_732890 S3_345464 4: S3_1269941 S3_985094 S3_388403 5: S3_1269941 S3_732890 S3_404126	3.20012e-06
FLW	5	C	B Isabela	NE, Isa, LB, Ag	2011 all, 2012 WS	Isa NE 2011DS, Ag 2011WS, NE Isa Ag LB 2012WS	2012 WS	RF	B	0.54972
FLW	5	C	B Isabela	NE, Isa, LB, Ag	2011 all, 2012 WS	Isa NE 2011DS, Ag 2011WS, NE Isa Ag LB 2012WS	2012 WS	GS + historical GWAS	C 44K_all	0.439863	1: S6_9652192 S3_13075253 S3_3767014 2: S6_9652192 S3_13075253 S3_3767014 3: S6_9652192 S3_13075253 S3_3767014 4: S6_9652192 S3_13075253 S3_3767014 5: S6_9652192 S3_13075253 S3_3767014
FLW	5	C	B Isabela	NE, Isa, LB, Ag	2011 all, 2012 WS	Isa NE 2011DS, Ag 2011WS, NE Isa Ag LB 2012WS	2012 WS	rrBLUP	C	0.438685
FLW	5	C	B Isabela	NE, Isa, LB, Ag	2011 all, 2012 WS	Isa NE 2011DS, Ag 2011WS, NE Isa Ag LB 2012WS	2012 WS	GS + historical GWAS	C 44K_indica	0.426792	1: S8_527441 S12_14104904 S3_13075253 2: S8_527441 S12_14104904 S3_13075253 3: S8_527441 S12_14104904 S3_13075253 4: S8_527441 S12_14104904 S3_13075253 5: S8_527441 S12_14104904 S3_13075253
FLW	5	C	B Isabela	NE, Isa, LB, Ag	2011 all, 2012 WS	Isa NE 2011DS, Ag 2011WS, NE Isa Ag LB 2012WS	2012 WS	GS + historical GWAS	D 44K_TRJ	0.264299	1: S1_27559237 S4_6974032 S9_18690563 2: S1_27559237 S4_6974032 S9_18690563 3: S1_27559237 S4_6974032 S9_18690563 4: S1_27559237 S4_6974032 S9_18690563 5: S1_27559237 S4_6974032 S9_18690563
FLW	5	E	B Isabela	NE, Isa, LB, Ag	2011 WS, 2012 WS	Ag 2012WS, NE Isa Ag LB 2012WS	2012 WS	GS + de novo GWAS	A RYT 2012 WS	0.573171	1: S3_1269941 S3_608927 S3_248339 2: S3_1269941 S3_985094 S3_404126 3: S3_1269941 S3_984915 S3_473989 4: S3_1269941 S3_953308 S3_443301 5: S3_1269941 S3_608927 S3_404126	1.46329e-05
FLW	5	E	B Isabela	NE, Isa, LB, Ag	2011 WS, 2012 WS	Ag 2012WS, NE Isa Ag LB 2012WS	2012 WS	GS + de novo GWAS	A RYT 2012 DS	0.572188	1: S3_1269941 S3_995095 S3_248339 2: S3_1269941 S3_964681 S3_234929 3: S3_1269941 S3_995095 S3_409846 4: S3_1269941 S3_995095 S3_1935861 5: S3_1269941 S3_565311 S3_484323	7.34496e-10
FLW	5	E	B Isabela	NE, Isa, LB, Ag	2011 WS, 2012 WS	Ag 2012WS, NE Isa Ag LB 2012WS	2012 WS	GS + de novo GWAS	AB VP_data	0.55284	1: S3_732890 S3_1269941 S3_404126 2: S3_1269941 S3_732890 S3_404126 3: S3_1269941 S3_732890 S3_345464 4: S3_1269941 S3_985094 S3_388403 5: S3_1269941 S3_732890 S3_404126	3.20012e-06
FLW	5	E	B Isabela	NE, Isa, LB, Ag	2011 WS, 2012 WS	Ag 2012WS, NE Isa Ag LB 2012WS	2012 WS	RF	B	0.525479
FLW	5	E	B Isabela	NE, Isa, LB, Ag	2011 WS, 2012 WS	Ag 2012WS, NE Isa Ag LB 2012WS	2012 WS	rrBLUP	C	0.4294
FLW	5	E	B Isabela	NE, Isa, LB, Ag	2011 WS, 2012 WS	Ag 2012WS, NE Isa Ag LB 2012WS	2012 WS	GS + historical GWAS	C 44K_all	0.421346	1: S6_9652192 S3_13075253 S3_3767014 2: S6_9652192 S3_13075253 S3_3767014 3: S6_9652192 S3_13075253 S3_3767014 4: S6_9652192 S3_13075253 S3_3767014 5: S6_9652192 S3_13075253 S3_3767014
FLW	5	E	B Isabela	NE, Isa, LB, Ag	2011 WS, 2012 WS	Ag 2012WS, NE Isa Ag LB 2012WS	2012 WS	GS + historical GWAS	C 44K_indica	0.411299	1: S8_527441 S12_14104904 S3_13075253 2: S8_527441 S12_14104904 S3_13075253 3: S8_527441 S12_14104904 S3_13075253 4: S8_527441 S12_14104904 S3_13075253 5: S8_527441 S12_14104904 S3_13075253
FLW	5	E	B Isabela	NE, Isa, LB, Ag	2011 WS, 2012 WS	Ag 2012WS, NE Isa Ag LB 2012WS	2012 WS	GS + historical GWAS	D 44K_TRJ	0.325368	1: S1_27559237 S4_6974032 S9_18690563 2: S1_27559237 S4_6974032 S9_18690563 3: S1_27559237 S4_6974032 S9_18690563 4: S1_27559237 S4_6974032 S9_18690563 5: S1_27559237 S4_6974032 S9_18690563
FLW	5	G	B Isabela	NE, Isa, LB, Ag	2011-2012 all	Isa NE 2011DS, Ag 2011WS, Ag Isa LB NE 2012DS, NE Isa Ag LB 2012WS	2012 WS	GS + de novo GWAS	A RYT 2012 WS	0.577804	1: S3_1269941 S3_608927 S3_248339 2: S3_1269941 S3_985094 S3_404126 3: S3_1269941 S3_984915 S3_473989 4: S3_1269941 S3_953308 S3_443301 5: S3_1269941 S3_608927 S3_404126	1.46329e-05
FLW	5	G	B Isabela	NE, Isa, LB, Ag	2011-2012 all	Isa NE 2011DS, Ag 2011WS, Ag Isa LB NE 2012DS, NE Isa Ag LB 2012WS	2012 WS	GS + de novo GWAS	A RYT 2012 DS	0.576754	1: S3_1269941 S3_995095 S3_248339 2: S3_1269941 S3_964681 S3_234929 3: S3_1269941 S3_995095 S3_409846 4: S3_1269941 S3_995095 S3_1935861 5: S3_1269941 S3_565311 S3_484323	7.34496e-10
FLW	5	G	B Isabela	NE, Isa, LB, Ag	2011-2012 all	Isa NE 2011DS, Ag 2011WS, Ag Isa LB NE 2012DS, NE Isa Ag LB 2012WS	2012 WS	RF	B	0.554671
FLW	5	G	B Isabela	NE, Isa, LB, Ag	2011-2012 all	Isa NE 2011DS, Ag 2011WS, Ag Isa LB NE 2012DS, NE Isa Ag LB 2012WS	2012 WS	GS + de novo GWAS	AB VP_data	0.553507	1: S3_732890 S3_1269941 S3_404126 2: S3_1269941 S3_732890 S3_404126 3: S3_1269941 S3_732890 S3_345464 4: S3_1269941 S3_985094 S3_388403 5: S3_1269941 S3_732890 S3_404126	3.20012e-06
FLW	5	G	B Isabela	NE, Isa, LB, Ag	2011-2012 all	Isa NE 2011DS, Ag 2011WS, Ag Isa LB NE 2012DS, NE Isa Ag LB 2012WS	2012 WS	rrBLUP	C	0.413061
FLW	5	G	B Isabela	NE, Isa, LB, Ag	2011-2012 all	Isa NE 2011DS, Ag 2011WS, Ag Isa LB NE 2012DS, NE Isa Ag LB 2012WS	2012 WS	GS + historical GWAS	C 44K_all	0.409682	1: S6_9652192 S3_13075253 S3_3767014 2: S6_9652192 S3_13075253 S3_3767014 3: S6_9652192 S3_13075253 S3_3767014 4: S6_9652192 S3_13075253 S3_3767014 5: S6_9652192 S3_13075253 S3_3767014
FLW	5	G	B Isabela	NE, Isa, LB, Ag	2011-2012 all	Isa NE 2011DS, Ag 2011WS, Ag Isa LB NE 2012DS, NE Isa Ag LB 2012WS	2012 WS	GS + historical GWAS	C 44K_indica	0.394789	1: S8_527441 S12_14104904 S3_13075253 2: S8_527441 S12_14104904 S3_13075253 3: S8_527441 S12_14104904 S3_13075253 4: S8_527441 S12_14104904 S3_13075253 5: S8_527441 S12_14104904 S3_13075253
FLW	5	G	B Isabela	NE, Isa, LB, Ag	2011-2012 all	Isa NE 2011DS, Ag 2011WS, Ag Isa LB NE 2012DS, NE Isa Ag LB 2012WS	2012 WS	GS + historical GWAS	D 44K_TRJ	0.348391	1: S1_27559237 S4_6974032 S9_18690563 2: S1_27559237 S4_6974032 S9_18690563 3: S1_27559237 S4_6974032 S9_18690563 4: S1_27559237 S4_6974032 S9_18690563 5: S1_27559237 S4_6974032 S9_18690563
FLW	6	B	B Isabela	VP site only	2011-2012 all, no 2012 DS Isa	Isa 2011 DS, Isa 2012 DS, Isa 2012 WS	2012 WS	GS + de novo GWAS	A RYT 2012 DS	0.570496	1: S3_1269941 S3_995095 S3_248339 2: S3_1269941 S3_964681 S3_234929 3: S3_1269941 S3_995095 S3_409846 4: S3_1269941 S3_995095 S3_1935861 5: S3_1269941 S3_565311 S3_484323	7.34496e-10
FLW	6	B	B Isabela	VP site only	2011-2012 all, no 2012 DS Isa	Isa 2011 DS, Isa 2012 DS, Isa 2012 WS	2012 WS	GS + de novo GWAS	A RYT 2012 WS	0.568388	1: S3_1269941 S3_608927 S3_248339 2: S3_1269941 S3_985094 S3_404126 3: S3_1269941 S3_984915 S3_473989 4: S3_1269941 S3_953308 S3_443301 5: S3_1269941 S3_608927 S3_404126	1.46329e-05
FLW	6	B	B Isabela	VP site only	2011-2012 all, no 2012 DS Isa	Isa 2011 DS, Isa 2012 DS, Isa 2012 WS	2012 WS	GS + de novo GWAS	AB VP_data	0.539894	1: S3_732890 S3_1269941 S3_404126 2: S3_1269941 S3_732890 S3_404126 3: S3_1269941 S3_732890 S3_345464 4: S3_1269941 S3_985094 S3_388403 5: S3_1269941 S3_732890 S3_404126	3.20012e-06
FLW	6	B	B Isabela	VP site only	2011-2012 all, no 2012 DS Isa	Isa 2011 DS, Isa 2012 DS, Isa 2012 WS	2012 WS	RF	B	0.53185
FLW	6	B	B Isabela	VP site only	2011-2012 all, no 2012 DS Isa	Isa 2011 DS, Isa 2012 DS, Isa 2012 WS	2012 WS	GS + historical GWAS	C 44K_all	0.382744	1: S6_9652192 S3_13075253 S3_3767014 2: S6_9652192 S3_13075253 S3_3767014 3: S6_9652192 S3_13075253 S3_3767014 4: S6_9652192 S3_13075253 S3_3767014 5: S6_9652192 S3_13075253 S3_3767014
FLW	6	B	B Isabela	VP site only	2011-2012 all, no 2012 DS Isa	Isa 2011 DS, Isa 2012 DS, Isa 2012 WS	2012 WS	rrBLUP	C	0.38196
FLW	6	B	B Isabela	VP site only	2011-2012 all, no 2012 DS Isa	Isa 2011 DS, Isa 2012 DS, Isa 2012 WS	2012 WS	GS + historical GWAS	C 44K_indica	0.379034	1: S8_527441 S12_14104904 S3_13075253 2: S8_527441 S12_14104904 S3_13075253 3: S8_527441 S12_14104904 S3_13075253 4: S8_527441 S12_14104904 S3_13075253 5: S8_527441 S12_14104904 S3_13075253
FLW	6	B	B Isabela	VP site only	2011-2012 all, no 2012 DS Isa	Isa 2011 DS, Isa 2012 DS, Isa 2012 WS	2012 WS	GS + historical GWAS	D 44K_TRJ	0.201511	1: S1_27559237 S4_6974032 S9_18690563 2: S1_27559237 S4_6974032 S9_18690563 3: S1_27559237 S4_6974032 S9_18690563 4: S1_27559237 S4_6974032 S9_18690563 5: S1_27559237 S4_6974032 S9_18690563
FLW	6	C	B Isabela	VP site only	2011 all, 2012 WS	Isa 2011DS, Isa 2012WS	2012 WS	GS + de novo GWAS	A RYT 2012 DS	0.566991	1: S3_1269941 S3_995095 S3_248339 2: S3_1269941 S3_964681 S3_234929 3: S3_1269941 S3_995095 S3_409846 4: S3_1269941 S3_995095 S3_1935861 5: S3_1269941 S3_565311 S3_484323	7.34496e-10
FLW	6	C	B Isabela	VP site only	2011 all, 2012 WS	Isa 2011DS, Isa 2012WS	2012 WS	GS + de novo GWAS	A RYT 2012 WS	0.56563	1: S3_1269941 S3_608927 S3_248339 2: S3_1269941 S3_985094 S3_404126 3: S3_1269941 S3_984915 S3_473989 4: S3_1269941 S3_953308 S3_443301 5: S3_1269941 S3_608927 S3_404126	1.46329e-05
FLW	6	C	B Isabela	VP site only	2011 all, 2012 WS	Isa 2011DS, Isa 2012WS	2012 WS	GS + de novo GWAS	AB VP_data	0.536372	1: S3_732890 S3_1269941 S3_404126 2: S3_1269941 S3_732890 S3_404126 3: S3_1269941 S3_732890 S3_345464 4: S3_1269941 S3_985094 S3_388403 5: S3_1269941 S3_732890 S3_404126	3.20012e-06
FLW	6	C	B Isabela	VP site only	2011 all, 2012 WS	Isa 2011DS, Isa 2012WS	2012 WS	RF	B	0.527359
FLW	6	C	B Isabela	VP site only	2011 all, 2012 WS	Isa 2011DS, Isa 2012WS	2012 WS	rrBLUP	C	0.378045
FLW	6	C	B Isabela	VP site only	2011 all, 2012 WS	Isa 2011DS, Isa 2012WS	2012 WS	GS + historical GWAS	C 44K_all	0.376001	1: S6_9652192 S3_13075253 S3_3767014 2: S6_9652192 S3_13075253 S3_3767014 3: S6_9652192 S3_13075253 S3_3767014 4: S6_9652192 S3_13075253 S3_3767014 5: S6_9652192 S3_13075253 S3_3767014
FLW	6	C	B Isabela	VP site only	2011 all, 2012 WS	Isa 2011DS, Isa 2012WS	2012 WS	GS + historical GWAS	C 44K_indica	0.374801	1: S8_527441 S12_14104904 S3_13075253 2: S8_527441 S12_14104904 S3_13075253 3: S8_527441 S12_14104904 S3_13075253 4: S8_527441 S12_14104904 S3_13075253 5: S8_527441 S12_14104904 S3_13075253
FLW	6	C	B Isabela	VP site only	2011 all, 2012 WS	Isa 2011DS, Isa 2012WS	2012 WS	GS + historical GWAS	D 44K_TRJ	0.215157	1: S1_27559237 S4_6974032 S9_18690563 2: S1_27559237 S4_6974032 S9_18690563 3: S1_27559237 S4_6974032 S9_18690563 4: S1_27559237 S4_6974032 S9_18690563 5: S1_27559237 S4_6974032 S9_18690563
FLW	6	E	B Isabela	VP site only	2011 WS, 2012 WS	Isa 2012WS	2012 WS	GS + de novo GWAS	A RYT 2012 DS	0.500566	1: S3_1269941 S3_995095 S3_248339 2: S3_1269941 S3_964681 S3_234929 3: S3_1269941 S3_995095 S3_409846 4: S3_1269941 S3_995095 S3_1935861 5: S3_1269941 S3_565311 S3_484323	7.34496e-10
FLW	6	E	B Isabela	VP site only	2011 WS, 2012 WS	Isa 2012WS	2012 WS	GS + de novo GWAS	A RYT 2012 WS	0.494658	1: S3_1269941 S3_608927 S3_248339 2: S3_1269941 S3_985094 S3_404126 3: S3_1269941 S3_984915 S3_473989 4: S3_1269941 S3_953308 S3_443301 5: S3_1269941 S3_608927 S3_404126	1.46329e-05
FLW	6	E	B Isabela	VP site only	2011 WS, 2012 WS	Isa 2012WS	2012 WS	GS + de novo GWAS	AB VP_data	0.490265	1: S3_732890 S3_1269941 S3_404126 2: S3_1269941 S3_732890 S3_404126 3: S3_1269941 S3_732890 S3_345464 4: S3_1269941 S3_985094 S3_388403 5: S3_1269941 S3_732890 S3_404126	3.20012e-06
FLW	6	E	B Isabela	VP site only	2011 WS, 2012 WS	Isa 2012WS	2012 WS	RF	B	0.323585
FLW	6	E	B Isabela	VP site only	2011 WS, 2012 WS	Isa 2012WS	2012 WS	rrBLUP	C	0.263546
FLW	6	E	B Isabela	VP site only	2011 WS, 2012 WS	Isa 2012WS	2012 WS	GS + historical GWAS	C 44K_all	0.258579	1: S6_9652192 S3_13075253 S3_3767014 2: S6_9652192 S3_13075253 S3_3767014 3: S6_9652192 S3_13075253 S3_3767014 4: S6_9652192 S3_13075253 S3_3767014 5: S6_9652192 S3_13075253 S3_3767014
FLW	6	E	B Isabela	VP site only	2011 WS, 2012 WS	Isa 2012WS	2012 WS	GS + historical GWAS	C 44K_indica	0.229116	1: S8_527441 S12_14104904 S3_13075253 2: S8_527441 S12_14104904 S3_13075253 3: S8_527441 S12_14104904 S3_13075253 4: S8_527441 S12_14104904 S3_13075253 5: S8_527441 S12_14104904 S3_13075253
FLW	6	E	B Isabela	VP site only	2011 WS, 2012 WS	Isa 2012WS	2012 WS	GS + historical GWAS	D 44K_TRJ	0.114806	1: S1_27559237 S4_6974032 S9_18690563 2: S1_27559237 S4_6974032 S9_18690563 3: S1_27559237 S4_6974032 S9_18690563 4: S1_27559237 S4_6974032 S9_18690563 5: S1_27559237 S4_6974032 S9_18690563
FLW	6	G	B Isabela	VP site only	2011-2012 all	Isa 2011DS, Isa 2012DS, Isa 2012WS	2012 WS	GS + de novo GWAS	A RYT 2012 DS	0.560897	1: S3_1269941 S3_995095 S3_248339 2: S3_1269941 S3_964681 S3_234929 3: S3_1269941 S3_995095 S3_409846 4: S3_1269941 S3_995095 S3_1935861 5: S3_1269941 S3_565311 S3_484323	7.34496e-10
FLW	6	G	B Isabela	VP site only	2011-2012 all	Isa 2011DS, Isa 2012DS, Isa 2012WS	2012 WS	GS + de novo GWAS	A RYT 2012 WS	0.557032	1: S3_1269941 S3_608927 S3_248339 2: S3_1269941 S3_985094 S3_404126 3: S3_1269941 S3_984915 S3_473989 4: S3_1269941 S3_953308 S3_443301 5: S3_1269941 S3_608927 S3_404126	1.46329e-05
FLW	6	G	B Isabela	VP site only	2011-2012 all	Isa 2011DS, Isa 2012DS, Isa 2012WS	2012 WS	GS + de novo GWAS	AB VP_data	0.52717	1: S3_732890 S3_1269941 S3_404126 2: S3_1269941 S3_732890 S3_404126 3: S3_1269941 S3_732890 S3_345464 4: S3_1269941 S3_985094 S3_388403 5: S3_1269941 S3_732890 S3_404126	3.20012e-06
FLW	6	G	B Isabela	VP site only	2011-2012 all	Isa 2011DS, Isa 2012DS, Isa 2012WS	2012 WS	RF	B	0.515425
FLW	6	G	B Isabela	VP site only	2011-2012 all	Isa 2011DS, Isa 2012DS, Isa 2012WS	2012 WS	rrBLUP	C	0.350922
FLW	6	G	B Isabela	VP site only	2011-2012 all	Isa 2011DS, Isa 2012DS, Isa 2012WS	2012 WS	GS + historical GWAS	C 44K_indica	0.3456	1: S8_527441 S12_14104904 S3_13075253 2: S8_527441 S12_14104904 S3_13075253 3: S8_527441 S12_14104904 S3_13075253 4: S8_527441 S12_14104904 S3_13075253 5: S8_527441 S12_14104904 S3_13075253
FLW	6	G	B Isabela	VP site only	2011-2012 all	Isa 2011DS, Isa 2012DS, Isa 2012WS	2012 WS	GS + historical GWAS	C 44K_all	0.336985	1: S6_9652192 S3_13075253 S3_3767014 2: S6_9652192 S3_13075253 S3_3767014 3: S6_9652192 S3_13075253 S3_3767014 4: S6_9652192 S3_13075253 S3_3767014 5: S6_9652192 S3_13075253 S3_3767014
FLW	6	G	B Isabela	VP site only	2011-2012 all	Isa 2011DS, Isa 2012DS, Isa 2012WS	2012 WS	GS + historical GWAS	D 44K_TRJ	0.19891	1: S1_27559237 S4_6974032 S9_18690563 2: S1_27559237 S4_6974032 S9_18690563 3: S1_27559237 S4_6974032 S9_18690563 4: S1_27559237 S4_6974032 S9_18690563 5: S1_27559237 S4_6974032 S9_18690563
FLW	8	B	B Isabela	NE, Isa, Ag	2011-2012 all, no 2012 DS Isa	Isa NE 2011 DS, Ag 2011 WS, NE Ag 2012DS, Isa NE Ag 2012WS	2012 WS	GS + de novo GWAS	A RYT 2012 WS	0.584898	1: S3_1269941 S3_608927 S3_248339 2: S3_1269941 S3_985094 S3_404126 3: S3_1269941 S3_984915 S3_473989 4: S3_1269941 S3_953308 S3_443301 5: S3_1269941 S3_608927 S3_404126	1.46329e-05
FLW	8	B	B Isabela	NE, Isa, Ag	2011-2012 all, no 2012 DS Isa	Isa NE 2011 DS, Ag 2011 WS, NE Ag 2012DS, Isa NE Ag 2012WS	2012 WS	GS + de novo GWAS	A RYT 2012 DS	0.583749	1: S3_1269941 S3_995095 S3_248339 2: S3_1269941 S3_964681 S3_234929 3: S3_1269941 S3_995095 S3_409846 4: S3_1269941 S3_995095 S3_1935861 5: S3_1269941 S3_565311 S3_484323	7.34496e-10
FLW	8	B	B Isabela	NE, Isa, Ag	2011-2012 all, no 2012 DS Isa	Isa NE 2011 DS, Ag 2011 WS, NE Ag 2012DS, Isa NE Ag 2012WS	2012 WS	RF	B	0.580189
FLW	8	B	B Isabela	NE, Isa, Ag	2011-2012 all, no 2012 DS Isa	Isa NE 2011 DS, Ag 2011 WS, NE Ag 2012DS, Isa NE Ag 2012WS	2012 WS	GS + de novo GWAS	AB VP_data	0.563396	1: S3_732890 S3_1269941 S3_404126 2: S3_1269941 S3_732890 S3_404126 3: S3_1269941 S3_732890 S3_345464 4: S3_1269941 S3_985094 S3_388403 5: S3_1269941 S3_732890 S3_404126	3.20012e-06
FLW	8	B	B Isabela	NE, Isa, Ag	2011-2012 all, no 2012 DS Isa	Isa NE 2011 DS, Ag 2011 WS, NE Ag 2012DS, Isa NE Ag 2012WS	2012 WS	GS + historical GWAS	C 44K_all	0.435858	1: S6_9652192 S3_13075253 S3_3767014 2: S6_9652192 S3_13075253 S3_3767014 3: S6_9652192 S3_13075253 S3_3767014 4: S6_9652192 S3_13075253 S3_3767014 5: S6_9652192 S3_13075253 S3_3767014
FLW	8	B	B Isabela	NE, Isa, Ag	2011-2012 all, no 2012 DS Isa	Isa NE 2011 DS, Ag 2011 WS, NE Ag 2012DS, Isa NE Ag 2012WS	2012 WS	rrBLUP	C	0.424001
FLW	8	B	B Isabela	NE, Isa, Ag	2011-2012 all, no 2012 DS Isa	Isa NE 2011 DS, Ag 2011 WS, NE Ag 2012DS, Isa NE Ag 2012WS	2012 WS	GS + historical GWAS	C 44K_indica	0.416908	1: S8_527441 S12_14104904 S3_13075253 2: S8_527441 S12_14104904 S3_13075253 3: S8_527441 S12_14104904 S3_13075253 4: S8_527441 S12_14104904 S3_13075253 5: S8_527441 S12_14104904 S3_13075253
FLW	8	B	B Isabela	NE, Isa, Ag	2011-2012 all, no 2012 DS Isa	Isa NE 2011 DS, Ag 2011 WS, NE Ag 2012DS, Isa NE Ag 2012WS	2012 WS	GS + historical GWAS	D 44K_TRJ	0.309893	1: S1_27559237 S4_6974032 S9_18690563 2: S1_27559237 S4_6974032 S9_18690563 3: S1_27559237 S4_6974032 S9_18690563 4: S1_27559237 S4_6974032 S9_18690563 5: S1_27559237 S4_6974032 S9_18690563
FLW	8	C	B Isabela	NE, Isa, Ag	2011 all, 2012 WS	Isa NE 2011 DS, Ag 2011 WS, Isa NE Ag 2012WS	2012 WS	GS + de novo GWAS	A RYT 2012 DS	0.587804	1: S3_1269941 S3_995095 S3_248339 2: S3_1269941 S3_964681 S3_234929 3: S3_1269941 S3_995095 S3_409846 4: S3_1269941 S3_995095 S3_1935861 5: S3_1269941 S3_565311 S3_484323	7.34496e-10
FLW	8	C	B Isabela	NE, Isa, Ag	2011 all, 2012 WS	Isa NE 2011 DS, Ag 2011 WS, Isa NE Ag 2012WS	2012 WS	GS + de novo GWAS	A RYT 2012 WS	0.587365	1: S3_1269941 S3_608927 S3_248339 2: S3_1269941 S3_985094 S3_404126 3: S3_1269941 S3_984915 S3_473989 4: S3_1269941 S3_953308 S3_443301 5: S3_1269941 S3_608927 S3_404126	1.46329e-05
FLW	8	C	B Isabela	NE, Isa, Ag	2011 all, 2012 WS	Isa NE 2011 DS, Ag 2011 WS, Isa NE Ag 2012WS	2012 WS	RF	B	0.57231
FLW	8	C	B Isabela	NE, Isa, Ag	2011 all, 2012 WS	Isa NE 2011 DS, Ag 2011 WS, Isa NE Ag 2012WS	2012 WS	GS + de novo GWAS	AB VP_data	0.568358	1: S3_732890 S3_1269941 S3_404126 2: S3_1269941 S3_732890 S3_404126 3: S3_1269941 S3_732890 S3_345464 4: S3_1269941 S3_985094 S3_388403 5: S3_1269941 S3_732890 S3_404126	3.20012e-06
FLW	8	C	B Isabela	NE, Isa, Ag	2011 all, 2012 WS	Isa NE 2011 DS, Ag 2011 WS, Isa NE Ag 2012WS	2012 WS	GS + historical GWAS	C 44K_all	0.440927	1: S6_9652192 S3_13075253 S3_3767014 2: S6_9652192 S3_13075253 S3_3767014 3: S6_9652192 S3_13075253 S3_3767014 4: S6_9652192 S3_13075253 S3_3767014 5: S6_9652192 S3_13075253 S3_3767014
FLW	8	C	B Isabela	NE, Isa, Ag	2011 all, 2012 WS	Isa NE 2011 DS, Ag 2011 WS, Isa NE Ag 2012WS	2012 WS	rrBLUP	C	0.433467
FLW	8	C	B Isabela	NE, Isa, Ag	2011 all, 2012 WS	Isa NE 2011 DS, Ag 2011 WS, Isa NE Ag 2012WS	2012 WS	GS + historical GWAS	C 44K_indica	0.423923	1: S8_527441 S12_14104904 S3_13075253 2: S8_527441 S12_14104904 S3_13075253 3: S8_527441 S12_14104904 S3_13075253 4: S8_527441 S12_14104904 S3_13075253 5: S8_527441 S12_14104904 S3_13075253
FLW	8	C	B Isabela	NE, Isa, Ag	2011 all, 2012 WS	Isa NE 2011 DS, Ag 2011 WS, Isa NE Ag 2012WS	2012 WS	GS + historical GWAS	D 44K_TRJ	0.261024	1: S1_27559237 S4_6974032 S9_18690563 2: S1_27559237 S4_6974032 S9_18690563 3: S1_27559237 S4_6974032 S9_18690563 4: S1_27559237 S4_6974032 S9_18690563 5: S1_27559237 S4_6974032 S9_18690563
FLW	8	E	B Isabela	NE, Isa, Ag	2011 WS, 2012 WS	Ag 2011 WS, Isa NE Ag 2012WS	2012 WS	GS + de novo GWAS	A RYT 2012 WS	0.583507	1: S3_1269941 S3_608927 S3_248339 2: S3_1269941 S3_985094 S3_404126 3: S3_1269941 S3_984915 S3_473989 4: S3_1269941 S3_953308 S3_443301 5: S3_1269941 S3_608927 S3_404126	1.46329e-05
FLW	8	E	B Isabela	NE, Isa, Ag	2011 WS, 2012 WS	Ag 2011 WS, Isa NE Ag 2012WS	2012 WS	GS + de novo GWAS	A RYT 2012 DS	0.579673	1: S3_1269941 S3_995095 S3_248339 2: S3_1269941 S3_964681 S3_234929 3: S3_1269941 S3_995095 S3_409846 4: S3_1269941 S3_995095 S3_1935861 5: S3_1269941 S3_565311 S3_484323	7.34496e-10
FLW	8	E	B Isabela	NE, Isa, Ag	2011 WS, 2012 WS	Ag 2011 WS, Isa NE Ag 2012WS	2012 WS	GS + de novo GWAS	AB VP_data	0.564689	1: S3_732890 S3_1269941 S3_404126 2: S3_1269941 S3_732890 S3_404126 3: S3_1269941 S3_732890 S3_345464 4: S3_1269941 S3_985094 S3_388403 5: S3_1269941 S3_732890 S3_404126	3.20012e-06
FLW	8	E	B Isabela	NE, Isa, Ag	2011 WS, 2012 WS	Ag 2011 WS, Isa NE Ag 2012WS	2012 WS	RF	B	0.549793
FLW	8	E	B Isabela	NE, Isa, Ag	2011 WS, 2012 WS	Ag 2011 WS, Isa NE Ag 2012WS	2012 WS	GS + historical GWAS	C 44K_all	0.432731	1: S6_9652192 S3_13075253 S3_3767014 2: S6_9652192 S3_13075253 S3_3767014 3: S6_9652192 S3_13075253 S3_3767014 4: S6_9652192 S3_13075253 S3_3767014 5: S6_9652192 S3_13075253 S3_3767014
FLW	8	E	B Isabela	NE, Isa, Ag	2011 WS, 2012 WS	Ag 2011 WS, Isa NE Ag 2012WS	2012 WS	rrBLUP	C	0.430826
FLW	8	E	B Isabela	NE, Isa, Ag	2011 WS, 2012 WS	Ag 2011 WS, Isa NE Ag 2012WS	2012 WS	GS + historical GWAS	C 44K_indica	0.417611	1: S8_527441 S12_14104904 S3_13075253 2: S8_527441 S12_14104904 S3_13075253 3: S8_527441 S12_14104904 S3_13075253 4: S8_527441 S12_14104904 S3_13075253 5: S8_527441 S12_14104904 S3_13075253
FLW	8	E	B Isabela	NE, Isa, Ag	2011 WS, 2012 WS	Ag 2011 WS, Isa NE Ag 2012WS	2012 WS	GS + historical GWAS	D 44K_TRJ	0.327866	1: S1_27559237 S4_6974032 S9_18690563 2: S1_27559237 S4_6974032 S9_18690563 3: S1_27559237 S4_6974032 S9_18690563 4: S1_27559237 S4_6974032 S9_18690563 5: S1_27559237 S4_6974032 S9_18690563
FLW	8	G	B Isabela	NE, Isa, Ag	2011-2012 all	Isa NE 2011 DS, Ag 2011 WS, Isa NE Ag 2012DS, Isa NE Ag 2012WS	2012 WS	GS + de novo GWAS	A RYT 2012 WS	0.584549	1: S3_1269941 S3_608927 S3_248339 2: S3_1269941 S3_985094 S3_404126 3: S3_1269941 S3_984915 S3_473989 4: S3_1269941 S3_953308 S3_443301 5: S3_1269941 S3_608927 S3_404126	1.46329e-05
FLW	8	G	B Isabela	NE, Isa, Ag	2011-2012 all	Isa NE 2011 DS, Ag 2011 WS, Isa NE Ag 2012DS, Isa NE Ag 2012WS	2012 WS	GS + de novo GWAS	A RYT 2012 DS	0.584228	1: S3_1269941 S3_995095 S3_248339 2: S3_1269941 S3_964681 S3_234929 3: S3_1269941 S3_995095 S3_409846 4: S3_1269941 S3_995095 S3_1935861 5: S3_1269941 S3_565311 S3_484323	7.34496e-10
FLW	8	G	B Isabela	NE, Isa, Ag	2011-2012 all	Isa NE 2011 DS, Ag 2011 WS, Isa NE Ag 2012DS, Isa NE Ag 2012WS	2012 WS	RF	B	0.576151
FLW	8	G	B Isabela	NE, Isa, Ag	2011-2012 all	Isa NE 2011 DS, Ag 2011 WS, Isa NE Ag 2012DS, Isa NE Ag 2012WS	2012 WS	GS + de novo GWAS	AB VP_data	0.562156	1: S3_732890 S3_1269941 S3_404126 2: S3_1269941 S3_732890 S3_404126 3: S3_1269941 S3_732890 S3_345464 4: S3_1269941 S3_985094 S3_388403 5: S3_1269941 S3_732890 S3_404126	3.20012e-06
FLW	8	G	B Isabela	NE, Isa, Ag	2011-2012 all	Isa NE 2011 DS, Ag 2011 WS, Isa NE Ag 2012DS, Isa NE Ag 2012WS	2012 WS	GS + historical GWAS	C 44K_all	0.427724	1: S6_9652192 S3_13075253 S3_3767014 2: S6_9652192 S3_13075253 S3_3767014 3: S6_9652192 S3_13075253 S3_3767014 4: S6_9652192 S3_13075253 S3_3767014 5: S6_9652192 S3_13075253 S3_3767014
FLW	8	G	B Isabela	NE, Isa, Ag	2011-2012 all	Isa NE 2011 DS, Ag 2011 WS, Isa NE Ag 2012DS, Isa NE Ag 2012WS	2012 WS	rrBLUP	C	0.417523
FLW	8	G	B Isabela	NE, Isa, Ag	2011-2012 all	Isa NE 2011 DS, Ag 2011 WS, Isa NE Ag 2012DS, Isa NE Ag 2012WS	2012 WS	GS + historical GWAS	C 44K_indica	0.412617	1: S8_527441 S12_14104904 S3_13075253 2: S8_527441 S12_14104904 S3_13075253 3: S8_527441 S12_14104904 S3_13075253 4: S8_527441 S12_14104904 S3_13075253 5: S8_527441 S12_14104904 S3_13075253
FLW	8	G	B Isabela	NE, Isa, Ag	2011-2012 all	Isa NE 2011 DS, Ag 2011 WS, Isa NE Ag 2012DS, Isa NE Ag 2012WS	2012 WS	GS + historical GWAS	D 44K_TRJ	0.306919	1: S1_27559237 S4_6974032 S9_18690563 2: S1_27559237 S4_6974032 S9_18690563 3: S1_27559237 S4_6974032 S9_18690563 4: S1_27559237 S4_6974032 S9_18690563 5: S1_27559237 S4_6974032 S9_18690563
FLW	9	B	B Isabela	NE, Isa	2011-2012 all, no 2012 DS Isa	Isa NE 2011 DS, NE 2012DS, Isa NE 2012WS	2012 WS	GS + de novo GWAS	A RYT 2012 WS	0.570588	1: S3_1269941 S3_608927 S3_248339 2: S3_1269941 S3_985094 S3_404126 3: S3_1269941 S3_984915 S3_473989 4: S3_1269941 S3_953308 S3_443301 5: S3_1269941 S3_608927 S3_404126	1.46329e-05
FLW	9	B	B Isabela	NE, Isa	2011-2012 all, no 2012 DS Isa	Isa NE 2011 DS, NE 2012DS, Isa NE 2012WS	2012 WS	GS + de novo GWAS	A RYT 2012 DS	0.565594	1: S3_1269941 S3_995095 S3_248339 2: S3_1269941 S3_964681 S3_234929 3: S3_1269941 S3_995095 S3_409846 4: S3_1269941 S3_995095 S3_1935861 5: S3_1269941 S3_565311 S3_484323	7.34496e-10
FLW	9	B	B Isabela	NE, Isa	2011-2012 all, no 2012 DS Isa	Isa NE 2011 DS, NE 2012DS, Isa NE 2012WS	2012 WS	GS + de novo GWAS	AB VP_data	0.545088	1: S3_732890 S3_1269941 S3_404126 2: S3_1269941 S3_732890 S3_404126 3: S3_1269941 S3_732890 S3_345464 4: S3_1269941 S3_985094 S3_388403 5: S3_1269941 S3_732890 S3_404126	3.20012e-06
FLW	9	B	B Isabela	NE, Isa	2011-2012 all, no 2012 DS Isa	Isa NE 2011 DS, NE 2012DS, Isa NE 2012WS	2012 WS	RF	B	0.532385
FLW	9	B	B Isabela	NE, Isa	2011-2012 all, no 2012 DS Isa	Isa NE 2011 DS, NE 2012DS, Isa NE 2012WS	2012 WS	GS + historical GWAS	C 44K_all	0.385781	1: S6_9652192 S3_13075253 S3_3767014 2: S6_9652192 S3_13075253 S3_3767014 3: S6_9652192 S3_13075253 S3_3767014 4: S6_9652192 S3_13075253 S3_3767014 5: S6_9652192 S3_13075253 S3_3767014
FLW	9	B	B Isabela	NE, Isa	2011-2012 all, no 2012 DS Isa	Isa NE 2011 DS, NE 2012DS, Isa NE 2012WS	2012 WS	rrBLUP	C	0.381356
FLW	9	B	B Isabela	NE, Isa	2011-2012 all, no 2012 DS Isa	Isa NE 2011 DS, NE 2012DS, Isa NE 2012WS	2012 WS	GS + historical GWAS	C 44K_indica	0.362392	1: S8_527441 S12_14104904 S3_13075253 2: S8_527441 S12_14104904 S3_13075253 3: S8_527441 S12_14104904 S3_13075253 4: S8_527441 S12_14104904 S3_13075253 5: S8_527441 S12_14104904 S3_13075253
FLW	9	B	B Isabela	NE, Isa	2011-2012 all, no 2012 DS Isa	Isa NE 2011 DS, NE 2012DS, Isa NE 2012WS	2012 WS	GS + historical GWAS	D 44K_TRJ	0.291383	1: S1_27559237 S4_6974032 S9_18690563 2: S1_27559237 S4_6974032 S9_18690563 3: S1_27559237 S4_6974032 S9_18690563 4: S1_27559237 S4_6974032 S9_18690563 5: S1_27559237 S4_6974032 S9_18690563
FLW	9	C	B Isabela	NE, Isa	2011 all, 2012 WS	Isa NE 2011 DS, Isa NE 2012WS	2012 WS	GS + de novo GWAS	A RYT 2012 DS	0.574083	1: S3_1269941 S3_995095 S3_248339 2: S3_1269941 S3_964681 S3_234929 3: S3_1269941 S3_995095 S3_409846 4: S3_1269941 S3_995095 S3_1935861 5: S3_1269941 S3_565311 S3_484323	7.34496e-10
FLW	9	C	B Isabela	NE, Isa	2011 all, 2012 WS	Isa NE 2011 DS, Isa NE 2012WS	2012 WS	GS + de novo GWAS	A RYT 2012 WS	0.569518	1: S3_1269941 S3_608927 S3_248339 2: S3_1269941 S3_985094 S3_404126 3: S3_1269941 S3_984915 S3_473989 4: S3_1269941 S3_953308 S3_443301 5: S3_1269941 S3_608927 S3_404126	1.46329e-05
FLW	9	C	B Isabela	NE, Isa	2011 all, 2012 WS	Isa NE 2011 DS, Isa NE 2012WS	2012 WS	GS + de novo GWAS	AB VP_data	0.551209	1: S3_732890 S3_1269941 S3_404126 2: S3_1269941 S3_732890 S3_404126 3: S3_1269941 S3_732890 S3_345464 4: S3_1269941 S3_985094 S3_388403 5: S3_1269941 S3_732890 S3_404126	3.20012e-06
FLW	9	C	B Isabela	NE, Isa	2011 all, 2012 WS	Isa NE 2011 DS, Isa NE 2012WS	2012 WS	RF	B	0.5364
FLW	9	C	B Isabela	NE, Isa	2011 all, 2012 WS	Isa NE 2011 DS, Isa NE 2012WS	2012 WS	GS + historical GWAS	C 44K_all	0.36533	1: S6_9652192 S3_13075253 S3_3767014 2: S6_9652192 S3_13075253 S3_3767014 3: S6_9652192 S3_13075253 S3_3767014 4: S6_9652192 S3_13075253 S3_3767014 5: S6_9652192 S3_13075253 S3_3767014
FLW	9	C	B Isabela	NE, Isa	2011 all, 2012 WS	Isa NE 2011 DS, Isa NE 2012WS	2012 WS	rrBLUP	C	0.36032
FLW	9	C	B Isabela	NE, Isa	2011 all, 2012 WS	Isa NE 2011 DS, Isa NE 2012WS	2012 WS	GS + historical GWAS	C 44K_indica	0.352909	1: S8_527441 S12_14104904 S3_13075253 2: S8_527441 S12_14104904 S3_13075253 3: S8_527441 S12_14104904 S3_13075253 4: S8_527441 S12_14104904 S3_13075253 5: S8_527441 S12_14104904 S3_13075253
FLW	9	C	B Isabela	NE, Isa	2011 all, 2012 WS	Isa NE 2011 DS, Isa NE 2012WS	2012 WS	GS + historical GWAS	D 44K_TRJ	0.125417	1: S1_27559237 S4_6974032 S9_18690563 2: S1_27559237 S4_6974032 S9_18690563 3: S1_27559237 S4_6974032 S9_18690563 4: S1_27559237 S4_6974032 S9_18690563 5: S1_27559237 S4_6974032 S9_18690563
FLW	9	E	B Isabela	NE, Isa	2011 WS, 2012 WS	Isa NE 2012WS	2012 WS	GS + de novo GWAS	A RYT 2012 WS	0.539855	1: S3_1269941 S3_608927 S3_248339 2: S3_1269941 S3_985094 S3_404126 3: S3_1269941 S3_984915 S3_473989 4: S3_1269941 S3_953308 S3_443301 5: S3_1269941 S3_608927 S3_404126	1.46329e-05
FLW	9	E	B Isabela	NE, Isa	2011 WS, 2012 WS	Isa NE 2012WS	2012 WS	GS + de novo GWAS	A RYT 2012 DS	0.534033	1: S3_1269941 S3_995095 S3_248339 2: S3_1269941 S3_964681 S3_234929 3: S3_1269941 S3_995095 S3_409846 4: S3_1269941 S3_995095 S3_1935861 5: S3_1269941 S3_565311 S3_484323	7.34496e-10
FLW	9	E	B Isabela	NE, Isa	2011 WS, 2012 WS	Isa NE 2012WS	2012 WS	GS + de novo GWAS	AB VP_data	0.533087	1: S3_732890 S3_1269941 S3_404126 2: S3_1269941 S3_732890 S3_404126 3: S3_1269941 S3_732890 S3_345464 4: S3_1269941 S3_985094 S3_388403 5: S3_1269941 S3_732890 S3_404126	3.20012e-06
FLW	9	E	B Isabela	NE, Isa	2011 WS, 2012 WS	Isa NE 2012WS	2012 WS	RF	B	0.454617
FLW	9	E	B Isabela	NE, Isa	2011 WS, 2012 WS	Isa NE 2012WS	2012 WS	rrBLUP	C	0.346286
FLW	9	E	B Isabela	NE, Isa	2011 WS, 2012 WS	Isa NE 2012WS	2012 WS	GS + historical GWAS	C 44K_all	0.337832	1: S6_9652192 S3_13075253 S3_3767014 2: S6_9652192 S3_13075253 S3_3767014 3: S6_9652192 S3_13075253 S3_3767014 4: S6_9652192 S3_13075253 S3_3767014 5: S6_9652192 S3_13075253 S3_3767014
FLW	9	E	B Isabela	NE, Isa	2011 WS, 2012 WS	Isa NE 2012WS	2012 WS	GS + historical GWAS	C 44K_indica	0.300401	1: S8_527441 S12_14104904 S3_13075253 2: S8_527441 S12_14104904 S3_13075253 3: S8_527441 S12_14104904 S3_13075253 4: S8_527441 S12_14104904 S3_13075253 5: S8_527441 S12_14104904 S3_13075253
FLW	9	E	B Isabela	NE, Isa	2011 WS, 2012 WS	Isa NE 2012WS	2012 WS	GS + historical GWAS	D 44K_TRJ	0.190653	1: S1_27559237 S4_6974032 S9_18690563 2: S1_27559237 S4_6974032 S9_18690563 3: S1_27559237 S4_6974032 S9_18690563 4: S1_27559237 S4_6974032 S9_18690563 5: S1_27559237 S4_6974032 S9_18690563
FLW	9	G	B Isabela	NE, Isa	2011-2012 all	Isa NE 2011 DS, Isa NE 2012DS, Isa NE 2012WS	2012 WS	GS + de novo GWAS	A RYT 2012 WS	0.571533	1: S3_1269941 S3_608927 S3_248339 2: S3_1269941 S3_985094 S3_404126 3: S3_1269941 S3_984915 S3_473989 4: S3_1269941 S3_953308 S3_443301 5: S3_1269941 S3_608927 S3_404126	1.46329e-05
FLW	9	G	B Isabela	NE, Isa	2011-2012 all	Isa NE 2011 DS, Isa NE 2012DS, Isa NE 2012WS	2012 WS	GS + de novo GWAS	A RYT 2012 DS	0.566888	1: S3_1269941 S3_995095 S3_248339 2: S3_1269941 S3_964681 S3_234929 3: S3_1269941 S3_995095 S3_409846 4: S3_1269941 S3_995095 S3_1935861 5: S3_1269941 S3_565311 S3_484323	7.34496e-10
FLW	9	G	B Isabela	NE, Isa	2011-2012 all	Isa NE 2011 DS, Isa NE 2012DS, Isa NE 2012WS	2012 WS	RF	B	0.544567
FLW	9	G	B Isabela	NE, Isa	2011-2012 all	Isa NE 2011 DS, Isa NE 2012DS, Isa NE 2012WS	2012 WS	GS + de novo GWAS	AB VP_data	0.543644	1: S3_732890 S3_1269941 S3_404126 2: S3_1269941 S3_732890 S3_404126 3: S3_1269941 S3_732890 S3_345464 4: S3_1269941 S3_985094 S3_388403 5: S3_1269941 S3_732890 S3_404126	3.20012e-06
FLW	9	G	B Isabela	NE, Isa	2011-2012 all	Isa NE 2011 DS, Isa NE 2012DS, Isa NE 2012WS	2012 WS	GS + historical GWAS	C 44K_all	0.373045	1: S6_9652192 S3_13075253 S3_3767014 2: S6_9652192 S3_13075253 S3_3767014 3: S6_9652192 S3_13075253 S3_3767014 4: S6_9652192 S3_13075253 S3_3767014 5: S6_9652192 S3_13075253 S3_3767014
FLW	9	G	B Isabela	NE, Isa	2011-2012 all	Isa NE 2011 DS, Isa NE 2012DS, Isa NE 2012WS	2012 WS	rrBLUP	C	0.368906
FLW	9	G	B Isabela	NE, Isa	2011-2012 all	Isa NE 2011 DS, Isa NE 2012DS, Isa NE 2012WS	2012 WS	GS + historical GWAS	C 44K_indica	0.352261	1: S8_527441 S12_14104904 S3_13075253 2: S8_527441 S12_14104904 S3_13075253 3: S8_527441 S12_14104904 S3_13075253 4: S8_527441 S12_14104904 S3_13075253 5: S8_527441 S12_14104904 S3_13075253
FLW	9	G	B Isabela	NE, Isa	2011-2012 all	Isa NE 2011 DS, Isa NE 2012DS, Isa NE 2012WS	2012 WS	GS + historical GWAS	D 44K_TRJ	0.315239	1: S1_27559237 S4_6974032 S9_18690563 2: S1_27559237 S4_6974032 S9_18690563 3: S1_27559237 S4_6974032 S9_18690563 4: S1_27559237 S4_6974032 S9_18690563 5: S1_27559237 S4_6974032 S9_18690563
FLW	A 1	B	C IRRI	all except V	2011-2012 all, no 2012 DS Isa	Isa NE 2011 DS, Ag 2011 WS, Ag Bh LB NE 2012DS, Ag Bh Isa LB NE Mid SL 2012WS	2012 WS	GS + de novo GWAS	A RYT 2012 DS	0.402516	1: S3_1269941 S3_995095 S3_248339 2: S3_1269941 S3_964681 S3_234929 3: S3_1269941 S3_995095 S3_409846 4: S3_1269941 S3_995095 S3_1935861 5: S3_1269941 S3_565311 S3_484323	7.34496e-10
FLW	A 1	B	C IRRI	all except V	2011-2012 all, no 2012 DS Isa	Isa NE 2011 DS, Ag 2011 WS, Ag Bh LB NE 2012DS, Ag Bh Isa LB NE Mid SL 2012WS	2012 WS	GS + de novo GWAS	A RYT 2012 WS	0.396659	1: S3_1269941 S3_608927 S3_248339 2: S3_1269941 S3_985094 S3_404126 3: S3_1269941 S3_984915 S3_473989 4: S3_1269941 S3_953308 S3_443301 5: S3_1269941 S3_608927 S3_404126	1.46329e-05
FLW	A 1	B	C IRRI	all except V	2011-2012 all, no 2012 DS Isa	Isa NE 2011 DS, Ag 2011 WS, Ag Bh LB NE 2012DS, Ag Bh Isa LB NE Mid SL 2012WS	2012 WS	RF	C	0.358371
FLW	A 1	B	C IRRI	all except V	2011-2012 all, no 2012 DS Isa	Isa NE 2011 DS, Ag 2011 WS, Ag Bh LB NE 2012DS, Ag Bh Isa LB NE Mid SL 2012WS	2012 WS	GS + de novo GWAS	B VP_data	0.35472	1: S3_620039 S3_1165376 S3_404126 2: S3_179174 S3_1269941 S3_545581 3: S3_1269941 S3_345464 S3_963933 4: S3_179174 S3_1269941 S3_715299 5: S3_1269941 S3_620039 S3_345464	5.10572e-05
FLW	A 1	B	C IRRI	all except V	2011-2012 all, no 2012 DS Isa	Isa NE 2011 DS, Ag 2011 WS, Ag Bh LB NE 2012DS, Ag Bh Isa LB NE Mid SL 2012WS	2012 WS	rrBLUP	D	0.227662
FLW	A 1	B	C IRRI	all except V	2011-2012 all, no 2012 DS Isa	Isa NE 2011 DS, Ag 2011 WS, Ag Bh LB NE 2012DS, Ag Bh Isa LB NE Mid SL 2012WS	2012 WS	GS + historical GWAS	E 44K_all	0.220277	1: S6_9652192 S3_13075253 S3_3767014 2: S6_9652192 S3_13075253 S3_3767014 3: S6_9652192 S3_13075253 S3_3767014 4: S6_9652192 S3_13075253 S3_3767014 5: S6_9652192 S3_13075253 S3_3767014
FLW	A 1	B	C IRRI	all except V	2011-2012 all, no 2012 DS Isa	Isa NE 2011 DS, Ag 2011 WS, Ag Bh LB NE 2012DS, Ag Bh Isa LB NE Mid SL 2012WS	2012 WS	GS + historical GWAS	E 44K_indica	0.212676	1: S8_527441 S12_14104904 S3_13075253 2: S8_527441 S12_14104904 S3_13075253 3: S8_527441 S12_14104904 S3_13075253 4: S8_527441 S12_14104904 S3_13075253 5: S8_527441 S12_14104904 S3_13075253
FLW	A 1	B	C IRRI	all except V	2011-2012 all, no 2012 DS Isa	Isa NE 2011 DS, Ag 2011 WS, Ag Bh LB NE 2012DS, Ag Bh Isa LB NE Mid SL 2012WS	2012 WS	GS + historical GWAS	F 44K_TRJ	0.167804	1: S1_27559237 S4_6974032 S9_18690563 2: S1_27559237 S4_6974032 S9_18690563 3: S1_27559237 S4_6974032 S9_18690563 4: S1_27559237 S4_6974032 S9_18690563 5: S1_27559237 S4_6974032 S9_18690563
FLW	A 1	C	C IRRI	all except V	2011 all, 2012 WS	Isa NE 2011 DS, Ag 2011WS, Ag Bh Isa LB NE Mid SL 2012WS	2012 WS	GS + de novo GWAS	A RYT 2012 DS	0.385655	1: S3_1269941 S3_995095 S3_248339 2: S3_1269941 S3_964681 S3_234929 3: S3_1269941 S3_995095 S3_409846 4: S3_1269941 S3_995095 S3_1935861 5: S3_1269941 S3_565311 S3_484323	7.34496e-10
FLW	A 1	C	C IRRI	all except V	2011 all, 2012 WS	Isa NE 2011 DS, Ag 2011WS, Ag Bh Isa LB NE Mid SL 2012WS	2012 WS	GS + de novo GWAS	A RYT 2012 WS	0.377885	1: S3_1269941 S3_608927 S3_248339 2: S3_1269941 S3_985094 S3_404126 3: S3_1269941 S3_984915 S3_473989 4: S3_1269941 S3_953308 S3_443301 5: S3_1269941 S3_608927 S3_404126	1.46329e-05
FLW	A 1	C	C IRRI	all except V	2011 all, 2012 WS	Isa NE 2011 DS, Ag 2011WS, Ag Bh Isa LB NE Mid SL 2012WS	2012 WS	RF	C	0.344971
FLW	A 1	C	C IRRI	all except V	2011 all, 2012 WS	Isa NE 2011 DS, Ag 2011WS, Ag Bh Isa LB NE Mid SL 2012WS	2012 WS	GS + de novo GWAS	B VP_data	0.341359	1: S3_620039 S3_1165376 S3_404126 2: S3_179174 S3_1269941 S3_545581 3: S3_1269941 S3_345464 S3_963933 4: S3_179174 S3_1269941 S3_715299 5: S3_1269941 S3_620039 S3_345464	5.10572e-05
FLW	A 1	C	C IRRI	all except V	2011 all, 2012 WS	Isa NE 2011 DS, Ag 2011WS, Ag Bh Isa LB NE Mid SL 2012WS	2012 WS	rrBLUP	D	0.234814
FLW	A 1	C	C IRRI	all except V	2011 all, 2012 WS	Isa NE 2011 DS, Ag 2011WS, Ag Bh Isa LB NE Mid SL 2012WS	2012 WS	GS + historical GWAS	E 44K_all	0.211405	1: S6_9652192 S3_13075253 S3_3767014 2: S6_9652192 S3_13075253 S3_3767014 3: S6_9652192 S3_13075253 S3_3767014 4: S6_9652192 S3_13075253 S3_3767014 5: S6_9652192 S3_13075253 S3_3767014
FLW	A 1	C	C IRRI	all except V	2011 all, 2012 WS	Isa NE 2011 DS, Ag 2011WS, Ag Bh Isa LB NE Mid SL 2012WS	2012 WS	GS + historical GWAS	E 44K_indica	0.207707	1: S8_527441 S12_14104904 S3_13075253 2: S8_527441 S12_14104904 S3_13075253 3: S8_527441 S12_14104904 S3_13075253 4: S8_527441 S12_14104904 S3_13075253 5: S8_527441 S12_14104904 S3_13075253
FLW	A 1	C	C IRRI	all except V	2011 all, 2012 WS	Isa NE 2011 DS, Ag 2011WS, Ag Bh Isa LB NE Mid SL 2012WS	2012 WS	GS + historical GWAS	F 44K_TRJ	0.127867	1: S1_27559237 S4_6974032 S9_18690563 2: S1_27559237 S4_6974032 S9_18690563 3: S1_27559237 S4_6974032 S9_18690563 4: S1_27559237 S4_6974032 S9_18690563 5: S1_27559237 S4_6974032 S9_18690563
FLW	A 1	E	C IRRI	all except V	2011 WS, 2012 WS	Ag 2011WS, Ag Bh Isa LB NE Mid SL 2012WS	2012 WS	GS + de novo GWAS	A RYT 2012 DS	0.378348	1: S3_1269941 S3_995095 S3_248339 2: S3_1269941 S3_964681 S3_234929 3: S3_1269941 S3_995095 S3_409846 4: S3_1269941 S3_995095 S3_1935861 5: S3_1269941 S3_565311 S3_484323	7.34496e-10
FLW	A 1	E	C IRRI	all except V	2011 WS, 2012 WS	Ag 2011WS, Ag Bh Isa LB NE Mid SL 2012WS	2012 WS	GS + de novo GWAS	A RYT 2012 WS	0.367681	1: S3_1269941 S3_608927 S3_248339 2: S3_1269941 S3_985094 S3_404126 3: S3_1269941 S3_984915 S3_473989 4: S3_1269941 S3_953308 S3_443301 5: S3_1269941 S3_608927 S3_404126	1.46329e-05
FLW	A 1	E	C IRRI	all except V	2011 WS, 2012 WS	Ag 2011WS, Ag Bh Isa LB NE Mid SL 2012WS	2012 WS	GS + de novo GWAS	B VP_data	0.3343	1: S3_620039 S3_1165376 S3_404126 2: S3_179174 S3_1269941 S3_545581 3: S3_1269941 S3_345464 S3_963933 4: S3_179174 S3_1269941 S3_715299 5: S3_1269941 S3_620039 S3_345464	5.10572e-05
FLW	A 1	E	C IRRI	all except V	2011 WS, 2012 WS	Ag 2011WS, Ag Bh Isa LB NE Mid SL 2012WS	2012 WS	RF	C	0.307658
FLW	A 1	E	C IRRI	all except V	2011 WS, 2012 WS	Ag 2011WS, Ag Bh Isa LB NE Mid SL 2012WS	2012 WS	rrBLUP	D	0.229207
FLW	A 1	E	C IRRI	all except V	2011 WS, 2012 WS	Ag 2011WS, Ag Bh Isa LB NE Mid SL 2012WS	2012 WS	GS + historical GWAS	E 44K_all	0.206978	1: S6_9652192 S3_13075253 S3_3767014 2: S6_9652192 S3_13075253 S3_3767014 3: S6_9652192 S3_13075253 S3_3767014 4: S6_9652192 S3_13075253 S3_3767014 5: S6_9652192 S3_13075253 S3_3767014
FLW	A 1	E	C IRRI	all except V	2011 WS, 2012 WS	Ag 2011WS, Ag Bh Isa LB NE Mid SL 2012WS	2012 WS	GS + historical GWAS	E 44K_indica	0.205079	1: S8_527441 S12_14104904 S3_13075253 2: S8_527441 S12_14104904 S3_13075253 3: S8_527441 S12_14104904 S3_13075253 4: S8_527441 S12_14104904 S3_13075253 5: S8_527441 S12_14104904 S3_13075253
FLW	A 1	E	C IRRI	all except V	2011 WS, 2012 WS	Ag 2011WS, Ag Bh Isa LB NE Mid SL 2012WS	2012 WS	GS + historical GWAS	F 44K_TRJ	0.143834	1: S1_27559237 S4_6974032 S9_18690563 2: S1_27559237 S4_6974032 S9_18690563 3: S1_27559237 S4_6974032 S9_18690563 4: S1_27559237 S4_6974032 S9_18690563 5: S1_27559237 S4_6974032 S9_18690563
FLW	A 1	G	C IRRI	all except V	2011-2012 all	Isa NE 2011 DS, Ag 2011 WS, Ag Bh LB NE Isa 2012DS, Ag Bh Isa LB NE Mid SL 2012WS	2012 WS	GS + de novo GWAS	A RYT 2012 DS	0.402504	1: S3_1269941 S3_995095 S3_248339 2: S3_1269941 S3_964681 S3_234929 3: S3_1269941 S3_995095 S3_409846 4: S3_1269941 S3_995095 S3_1935861 5: S3_1269941 S3_565311 S3_484323	7.34496e-10
FLW	A 1	G	C IRRI	all except V	2011-2012 all	Isa NE 2011 DS, Ag 2011 WS, Ag Bh LB NE Isa 2012DS, Ag Bh Isa LB NE Mid SL 2012WS	2012 WS	GS + de novo GWAS	A RYT 2012 WS	0.395739	1: S3_1269941 S3_608927 S3_248339 2: S3_1269941 S3_985094 S3_404126 3: S3_1269941 S3_984915 S3_473989 4: S3_1269941 S3_953308 S3_443301 5: S3_1269941 S3_608927 S3_404126	1.46329e-05
FLW	A 1	G	C IRRI	all except V	2011-2012 all	Isa NE 2011 DS, Ag 2011 WS, Ag Bh LB NE Isa 2012DS, Ag Bh Isa LB NE Mid SL 2012WS	2012 WS	RF	C	0.368276
FLW	A 1	G	C IRRI	all except V	2011-2012 all	Isa NE 2011 DS, Ag 2011 WS, Ag Bh LB NE Isa 2012DS, Ag Bh Isa LB NE Mid SL 2012WS	2012 WS	GS + de novo GWAS	B VP_data	0.3534	1: S3_620039 S3_1165376 S3_404126 2: S3_179174 S3_1269941 S3_545581 3: S3_1269941 S3_345464 S3_963933 4: S3_179174 S3_1269941 S3_715299 5: S3_1269941 S3_620039 S3_345464	5.10572e-05
FLW	A 1	G	C IRRI	all except V	2011-2012 all	Isa NE 2011 DS, Ag 2011 WS, Ag Bh LB NE Isa 2012DS, Ag Bh Isa LB NE Mid SL 2012WS	2012 WS	rrBLUP	D	0.2185
FLW	A 1	G	C IRRI	all except V	2011-2012 all	Isa NE 2011 DS, Ag 2011 WS, Ag Bh LB NE Isa 2012DS, Ag Bh Isa LB NE Mid SL 2012WS	2012 WS	GS + historical GWAS	E 44K_all	0.216727	1: S6_9652192 S3_13075253 S3_3767014 2: S6_9652192 S3_13075253 S3_3767014 3: S6_9652192 S3_13075253 S3_3767014 4: S6_9652192 S3_13075253 S3_3767014 5: S6_9652192 S3_13075253 S3_3767014
FLW	A 1	G	C IRRI	all except V	2011-2012 all	Isa NE 2011 DS, Ag 2011 WS, Ag Bh LB NE Isa 2012DS, Ag Bh Isa LB NE Mid SL 2012WS	2012 WS	GS + historical GWAS	E 44K_indica	0.208683	1: S8_527441 S12_14104904 S3_13075253 2: S8_527441 S12_14104904 S3_13075253 3: S8_527441 S12_14104904 S3_13075253 4: S8_527441 S12_14104904 S3_13075253 5: S8_527441 S12_14104904 S3_13075253
FLW	A 1	G	C IRRI	all except V	2011-2012 all	Isa NE 2011 DS, Ag 2011 WS, Ag Bh LB NE Isa 2012DS, Ag Bh Isa LB NE Mid SL 2012WS	2012 WS	GS + historical GWAS	F 44K_TRJ	0.16162	1: S1_27559237 S4_6974032 S9_18690563 2: S1_27559237 S4_6974032 S9_18690563 3: S1_27559237 S4_6974032 S9_18690563 4: S1_27559237 S4_6974032 S9_18690563 5: S1_27559237 S4_6974032 S9_18690563
FLW	A 4	B	C IRRI	NE, Isa, LB, Ag	2011-2012 all, no 2012 DS Isa	Isa NE 2011DS, NE LB 2012DS, Isa NE LB 2012WS	2012 WS	GS + de novo GWAS	A RYT 2012 DS	0.42785	1: S3_1269941 S3_995095 S3_248339 2: S3_1269941 S3_964681 S3_234929 3: S3_1269941 S3_995095 S3_409846 4: S3_1269941 S3_995095 S3_1935861 5: S3_1269941 S3_565311 S3_484323	7.34496e-10
FLW	A 4	B	C IRRI	NE, Isa, LB, Ag	2011-2012 all, no 2012 DS Isa	Isa NE 2011DS, NE LB 2012DS, Isa NE LB 2012WS	2012 WS	GS + de novo GWAS	A RYT 2012 WS	0.418926	1: S3_1269941 S3_608927 S3_248339 2: S3_1269941 S3_985094 S3_404126 3: S3_1269941 S3_984915 S3_473989 4: S3_1269941 S3_953308 S3_443301 5: S3_1269941 S3_608927 S3_404126	1.46329e-05
FLW	A 4	B	C IRRI	NE, Isa, LB, Ag	2011-2012 all, no 2012 DS Isa	Isa NE 2011DS, NE LB 2012DS, Isa NE LB 2012WS	2012 WS	GS + de novo GWAS	B VP_data	0.380831	1: S3_620039 S3_1165376 S3_404126 2: S3_179174 S3_1269941 S3_545581 3: S3_1269941 S3_345464 S3_963933 4: S3_179174 S3_1269941 S3_715299 5: S3_1269941 S3_620039 S3_345464	5.10572e-05
FLW	A 4	B	C IRRI	NE, Isa, LB, Ag	2011-2012 all, no 2012 DS Isa	Isa NE 2011DS, NE LB 2012DS, Isa NE LB 2012WS	2012 WS	RF	C	0.361328
FLW	A 4	B	C IRRI	NE, Isa, LB, Ag	2011-2012 all, no 2012 DS Isa	Isa NE 2011DS, NE LB 2012DS, Isa NE LB 2012WS	2012 WS	GS + historical GWAS	E 44K_all	0.23029	1: S6_9652192 S3_13075253 S3_3767014 2: S6_9652192 S3_13075253 S3_3767014 3: S6_9652192 S3_13075253 S3_3767014 4: S6_9652192 S3_13075253 S3_3767014 5: S6_9652192 S3_13075253 S3_3767014
FLW	A 4	B	C IRRI	NE, Isa, LB, Ag	2011-2012 all, no 2012 DS Isa	Isa NE 2011DS, NE LB 2012DS, Isa NE LB 2012WS	2012 WS	GS + historical GWAS	E 44K_indica	0.224911	1: S8_527441 S12_14104904 S3_13075253 2: S8_527441 S12_14104904 S3_13075253 3: S8_527441 S12_14104904 S3_13075253 4: S8_527441 S12_14104904 S3_13075253 5: S8_527441 S12_14104904 S3_13075253
FLW	A 4	B	C IRRI	NE, Isa, LB, Ag	2011-2012 all, no 2012 DS Isa	Isa NE 2011DS, NE LB 2012DS, Isa NE LB 2012WS	2012 WS	rrBLUP	D	0.221455
FLW	A 4	B	C IRRI	NE, Isa, LB, Ag	2011-2012 all, no 2012 DS Isa	Isa NE 2011DS, NE LB 2012DS, Isa NE LB 2012WS	2012 WS	GS + historical GWAS	F 44K_TRJ	0.0669883	1: S1_27559237 S4_6974032 S9_18690563 2: S1_27559237 S4_6974032 S9_18690563 3: S1_27559237 S4_6974032 S9_18690563 4: S1_27559237 S4_6974032 S9_18690563 5: S1_27559237 S4_6974032 S9_18690563
FLW	A 4	C	C IRRI	NE, Isa, LB, Ag	2011 all, 2012 WS	Isa NE 2011DS, Isa NE LB 2012WS	2012 WS	GS + de novo GWAS	A RYT 2012 DS	0.417043	1: S3_1269941 S3_995095 S3_248339 2: S3_1269941 S3_964681 S3_234929 3: S3_1269941 S3_995095 S3_409846 4: S3_1269941 S3_995095 S3_1935861 5: S3_1269941 S3_565311 S3_484323	7.34496e-10
FLW	A 4	C	C IRRI	NE, Isa, LB, Ag	2011 all, 2012 WS	Isa NE 2011DS, Isa NE LB 2012WS	2012 WS	GS + de novo GWAS	A RYT 2012 WS	0.405943	1: S3_1269941 S3_608927 S3_248339 2: S3_1269941 S3_985094 S3_404126 3: S3_1269941 S3_984915 S3_473989 4: S3_1269941 S3_953308 S3_443301 5: S3_1269941 S3_608927 S3_404126	1.46329e-05
FLW	A 4	C	C IRRI	NE, Isa, LB, Ag	2011 all, 2012 WS	Isa NE 2011DS, Isa NE LB 2012WS	2012 WS	GS + de novo GWAS	B VP_data	0.370821	1: S3_620039 S3_1165376 S3_404126 2: S3_179174 S3_1269941 S3_545581 3: S3_1269941 S3_345464 S3_963933 4: S3_179174 S3_1269941 S3_715299 5: S3_1269941 S3_620039 S3_345464	5.10572e-05
FLW	A 4	C	C IRRI	NE, Isa, LB, Ag	2011 all, 2012 WS	Isa NE 2011DS, Isa NE LB 2012WS	2012 WS	RF	C	0.35809
FLW	A 4	C	C IRRI	NE, Isa, LB, Ag	2011 all, 2012 WS	Isa NE 2011DS, Isa NE LB 2012WS	2012 WS	GS + historical GWAS	E 44K_all	0.21449	1: S6_9652192 S3_13075253 S3_3767014 2: S6_9652192 S3_13075253 S3_3767014 3: S6_9652192 S3_13075253 S3_3767014 4: S6_9652192 S3_13075253 S3_3767014 5: S6_9652192 S3_13075253 S3_3767014
FLW	A 4	C	C IRRI	NE, Isa, LB, Ag	2011 all, 2012 WS	Isa NE 2011DS, Isa NE LB 2012WS	2012 WS	rrBLUP	D	0.213996
FLW	A 4	C	C IRRI	NE, Isa, LB, Ag	2011 all, 2012 WS	Isa NE 2011DS, Isa NE LB 2012WS	2012 WS	GS + historical GWAS	E 44K_indica	0.207915	1: S8_527441 S12_14104904 S3_13075253 2: S8_527441 S12_14104904 S3_13075253 3: S8_527441 S12_14104904 S3_13075253 4: S8_527441 S12_14104904 S3_13075253 5: S8_527441 S12_14104904 S3_13075253
FLW	A 4	C	C IRRI	NE, Isa, LB, Ag	2011 all, 2012 WS	Isa NE 2011DS, Isa NE LB 2012WS	2012 WS	GS + historical GWAS	F 44K_TRJ	0.0550677	1: S1_27559237 S4_6974032 S9_18690563 2: S1_27559237 S4_6974032 S9_18690563 3: S1_27559237 S4_6974032 S9_18690563 4: S1_27559237 S4_6974032 S9_18690563 5: S1_27559237 S4_6974032 S9_18690563
FLW	A 4	E	C IRRI	NE, Isa, LB, Ag	2011 WS, 2012 WS	NE Isa LB 2012WS	2012 WS	GS + de novo GWAS	A RYT 2012 WS	0.364584	1: S3_1269941 S3_608927 S3_248339 2: S3_1269941 S3_985094 S3_404126 3: S3_1269941 S3_984915 S3_473989 4: S3_1269941 S3_953308 S3_443301 5: S3_1269941 S3_608927 S3_404126	1.46329e-05
FLW	A 4	E	C IRRI	NE, Isa, LB, Ag	2011 WS, 2012 WS	NE Isa LB 2012WS	2012 WS	GS + de novo GWAS	A RYT 2012 DS	0.363145	1: S3_1269941 S3_995095 S3_248339 2: S3_1269941 S3_964681 S3_234929 3: S3_1269941 S3_995095 S3_409846 4: S3_1269941 S3_995095 S3_1935861 5: S3_1269941 S3_565311 S3_484323	7.34496e-10
FLW	A 4	E	C IRRI	NE, Isa, LB, Ag	2011 WS, 2012 WS	NE Isa LB 2012WS	2012 WS	GS + de novo GWAS	B VP_data	0.344593	1: S3_620039 S3_1165376 S3_404126 2: S3_179174 S3_1269941 S3_545581 3: S3_1269941 S3_345464 S3_963933 4: S3_179174 S3_1269941 S3_715299 5: S3_1269941 S3_620039 S3_345464	5.10572e-05
FLW	A 4	E	C IRRI	NE, Isa, LB, Ag	2011 WS, 2012 WS	NE Isa LB 2012WS	2012 WS	RF	C	0.314352
FLW	A 4	E	C IRRI	NE, Isa, LB, Ag	2011 WS, 2012 WS	NE Isa LB 2012WS	2012 WS	rrBLUP	D	0.244583
FLW	A 4	E	C IRRI	NE, Isa, LB, Ag	2011 WS, 2012 WS	NE Isa LB 2012WS	2012 WS	GS + historical GWAS	E 44K_indica	0.187986	1: S8_527441 S12_14104904 S3_13075253 2: S8_527441 S12_14104904 S3_13075253 3: S8_527441 S12_14104904 S3_13075253 4: S8_527441 S12_14104904 S3_13075253 5: S8_527441 S12_14104904 S3_13075253
FLW	A 4	E	C IRRI	NE, Isa, LB, Ag	2011 WS, 2012 WS	NE Isa LB 2012WS	2012 WS	GS + historical GWAS	E 44K_all	0.18239	1: S6_9652192 S3_13075253 S3_3767014 2: S6_9652192 S3_13075253 S3_3767014 3: S6_9652192 S3_13075253 S3_3767014 4: S6_9652192 S3_13075253 S3_3767014 5: S6_9652192 S3_13075253 S3_3767014
FLW	A 4	E	C IRRI	NE, Isa, LB, Ag	2011 WS, 2012 WS	NE Isa LB 2012WS	2012 WS	GS + historical GWAS	F 44K_TRJ	0.136957	1: S1_27559237 S4_6974032 S9_18690563 2: S1_27559237 S4_6974032 S9_18690563 3: S1_27559237 S4_6974032 S9_18690563 4: S1_27559237 S4_6974032 S9_18690563 5: S1_27559237 S4_6974032 S9_18690563
FLW	A 4	G	C IRRI	NE, Isa, LB, Ag	2011-2012 all	Isa NE 2011DS, NE LB Isa 2012DS, Isa NE LB 2012WS	2012 WS	GS + de novo GWAS	A RYT 2012 DS	0.422112	1: S3_1269941 S3_995095 S3_248339 2: S3_1269941 S3_964681 S3_234929 3: S3_1269941 S3_995095 S3_409846 4: S3_1269941 S3_995095 S3_1935861 5: S3_1269941 S3_565311 S3_484323	7.34496e-10
FLW	A 4	G	C IRRI	NE, Isa, LB, Ag	2011-2012 all	Isa NE 2011DS, NE LB Isa 2012DS, Isa NE LB 2012WS	2012 WS	GS + de novo GWAS	A RYT 2012 WS	0.412564	1: S3_1269941 S3_608927 S3_248339 2: S3_1269941 S3_985094 S3_404126 3: S3_1269941 S3_984915 S3_473989 4: S3_1269941 S3_953308 S3_443301 5: S3_1269941 S3_608927 S3_404126	1.46329e-05
FLW	A 4	G	C IRRI	NE, Isa, LB, Ag	2011-2012 all	Isa NE 2011DS, NE LB Isa 2012DS, Isa NE LB 2012WS	2012 WS	GS + de novo GWAS	B VP_data	0.374158	1: S3_620039 S3_1165376 S3_404126 2: S3_179174 S3_1269941 S3_545581 3: S3_1269941 S3_345464 S3_963933 4: S3_179174 S3_1269941 S3_715299 5: S3_1269941 S3_620039 S3_345464	5.10572e-05
FLW	A 4	G	C IRRI	NE, Isa, LB, Ag	2011-2012 all	Isa NE 2011DS, NE LB Isa 2012DS, Isa NE LB 2012WS	2012 WS	RF	C	0.353987
FLW	A 4	G	C IRRI	NE, Isa, LB, Ag	2011-2012 all	Isa NE 2011DS, NE LB Isa 2012DS, Isa NE LB 2012WS	2012 WS	GS + historical GWAS	E 44K_all	0.21795	1: S6_9652192 S3_13075253 S3_3767014 2: S6_9652192 S3_13075253 S3_3767014 3: S6_9652192 S3_13075253 S3_3767014 4: S6_9652192 S3_13075253 S3_3767014 5: S6_9652192 S3_13075253 S3_3767014
FLW	A 4	G	C IRRI	NE, Isa, LB, Ag	2011-2012 all	Isa NE 2011DS, NE LB Isa 2012DS, Isa NE LB 2012WS	2012 WS	GS + historical GWAS	E 44K_indica	0.21277	1: S8_527441 S12_14104904 S3_13075253 2: S8_527441 S12_14104904 S3_13075253 3: S8_527441 S12_14104904 S3_13075253 4: S8_527441 S12_14104904 S3_13075253 5: S8_527441 S12_14104904 S3_13075253
FLW	A 4	G	C IRRI	NE, Isa, LB, Ag	2011-2012 all	Isa NE 2011DS, NE LB Isa 2012DS, Isa NE LB 2012WS	2012 WS	rrBLUP	D	0.208125
FLW	A 4	G	C IRRI	NE, Isa, LB, Ag	2011-2012 all	Isa NE 2011DS, NE LB Isa 2012DS, Isa NE LB 2012WS	2012 WS	GS + historical GWAS	F 44K_TRJ	0.0666975	1: S1_27559237 S4_6974032 S9_18690563 2: S1_27559237 S4_6974032 S9_18690563 3: S1_27559237 S4_6974032 S9_18690563 4: S1_27559237 S4_6974032 S9_18690563 5: S1_27559237 S4_6974032 S9_18690563
FLW	A 5	B	C IRRI	NE, Isa, LB, Ag	2011-2012 all, no 2012 DS Isa	Isa NE 2011DS, Ag 2011WS, Ag LB NE 2012DS, NE Isa, Ag, LB 2012WS	2012 WS	GS + de novo GWAS	A RYT 2012 DS	0.408393	1: S3_1269941 S3_995095 S3_248339 2: S3_1269941 S3_964681 S3_234929 3: S3_1269941 S3_995095 S3_409846 4: S3_1269941 S3_995095 S3_1935861 5: S3_1269941 S3_565311 S3_484323	7.34496e-10
FLW	A 5	B	C IRRI	NE, Isa, LB, Ag	2011-2012 all, no 2012 DS Isa	Isa NE 2011DS, Ag 2011WS, Ag LB NE 2012DS, NE Isa, Ag, LB 2012WS	2012 WS	GS + de novo GWAS	A RYT 2012 WS	0.402997	1: S3_1269941 S3_608927 S3_248339 2: S3_1269941 S3_985094 S3_404126 3: S3_1269941 S3_984915 S3_473989 4: S3_1269941 S3_953308 S3_443301 5: S3_1269941 S3_608927 S3_404126	1.46329e-05
FLW	A 5	B	C IRRI	NE, Isa, LB, Ag	2011-2012 all, no 2012 DS Isa	Isa NE 2011DS, Ag 2011WS, Ag LB NE 2012DS, NE Isa, Ag, LB 2012WS	2012 WS	RF	C	0.37492
FLW	A 5	B	C IRRI	NE, Isa, LB, Ag	2011-2012 all, no 2012 DS Isa	Isa NE 2011DS, Ag 2011WS, Ag LB NE 2012DS, NE Isa, Ag, LB 2012WS	2012 WS	GS + de novo GWAS	B VP_data	0.360391	1: S3_620039 S3_1165376 S3_404126 2: S3_179174 S3_1269941 S3_545581 3: S3_1269941 S3_345464 S3_963933 4: S3_179174 S3_1269941 S3_715299 5: S3_1269941 S3_620039 S3_345464	5.10572e-05
FLW	A 5	B	C IRRI	NE, Isa, LB, Ag	2011-2012 all, no 2012 DS Isa	Isa NE 2011DS, Ag 2011WS, Ag LB NE 2012DS, NE Isa, Ag, LB 2012WS	2012 WS	rrBLUP	D	0.235783
FLW	A 5	B	C IRRI	NE, Isa, LB, Ag	2011-2012 all, no 2012 DS Isa	Isa NE 2011DS, Ag 2011WS, Ag LB NE 2012DS, NE Isa, Ag, LB 2012WS	2012 WS	GS + historical GWAS	E 44K_all	0.231689	1: S6_9652192 S3_13075253 S3_3767014 2: S6_9652192 S3_13075253 S3_3767014 3: S6_9652192 S3_13075253 S3_3767014 4: S6_9652192 S3_13075253 S3_3767014 5: S6_9652192 S3_13075253 S3_3767014
FLW	A 5	B	C IRRI	NE, Isa, LB, Ag	2011-2012 all, no 2012 DS Isa	Isa NE 2011DS, Ag 2011WS, Ag LB NE 2012DS, NE Isa, Ag, LB 2012WS	2012 WS	GS + historical GWAS	E 44K_indica	0.22446	1: S8_527441 S12_14104904 S3_13075253 2: S8_527441 S12_14104904 S3_13075253 3: S8_527441 S12_14104904 S3_13075253 4: S8_527441 S12_14104904 S3_13075253 5: S8_527441 S12_14104904 S3_13075253
FLW	A 5	B	C IRRI	NE, Isa, LB, Ag	2011-2012 all, no 2012 DS Isa	Isa NE 2011DS, Ag 2011WS, Ag LB NE 2012DS, NE Isa, Ag, LB 2012WS	2012 WS	GS + historical GWAS	F 44K_TRJ	0.178461	1: S1_27559237 S4_6974032 S9_18690563 2: S1_27559237 S4_6974032 S9_18690563 3: S1_27559237 S4_6974032 S9_18690563 4: S1_27559237 S4_6974032 S9_18690563 5: S1_27559237 S4_6974032 S9_18690563
FLW	A 5	C	C IRRI	NE, Isa, LB, Ag	2011 all, 2012 WS	Isa NE 2011DS, Ag 2011WS, NE Isa Ag LB 2012WS	2012 WS	GS + de novo GWAS	A RYT 2012 DS	0.406455	1: S3_1269941 S3_995095 S3_248339 2: S3_1269941 S3_964681 S3_234929 3: S3_1269941 S3_995095 S3_409846 4: S3_1269941 S3_995095 S3_1935861 5: S3_1269941 S3_565311 S3_484323	7.34496e-10
FLW	A 5	C	C IRRI	NE, Isa, LB, Ag	2011 all, 2012 WS	Isa NE 2011DS, Ag 2011WS, NE Isa Ag LB 2012WS	2012 WS	GS + de novo GWAS	A RYT 2012 WS	0.397664	1: S3_1269941 S3_608927 S3_248339 2: S3_1269941 S3_985094 S3_404126 3: S3_1269941 S3_984915 S3_473989 4: S3_1269941 S3_953308 S3_443301 5: S3_1269941 S3_608927 S3_404126	1.46329e-05
FLW	A 5	C	C IRRI	NE, Isa, LB, Ag	2011 all, 2012 WS	Isa NE 2011DS, Ag 2011WS, NE Isa Ag LB 2012WS	2012 WS	GS + de novo GWAS	B VP_data	0.360153	1: S3_620039 S3_1165376 S3_404126 2: S3_179174 S3_1269941 S3_545581 3: S3_1269941 S3_345464 S3_963933 4: S3_179174 S3_1269941 S3_715299 5: S3_1269941 S3_620039 S3_345464	5.10572e-05
FLW	A 5	C	C IRRI	NE, Isa, LB, Ag	2011 all, 2012 WS	Isa NE 2011DS, Ag 2011WS, NE Isa Ag LB 2012WS	2012 WS	RF	C	0.344682
FLW	A 5	C	C IRRI	NE, Isa, LB, Ag	2011 all, 2012 WS	Isa NE 2011DS, Ag 2011WS, NE Isa Ag LB 2012WS	2012 WS	rrBLUP	D	0.247598
FLW	A 5	C	C IRRI	NE, Isa, LB, Ag	2011 all, 2012 WS	Isa NE 2011DS, Ag 2011WS, NE Isa Ag LB 2012WS	2012 WS	GS + historical GWAS	E 44K_all	0.241881	1: S6_9652192 S3_13075253 S3_3767014 2: S6_9652192 S3_13075253 S3_3767014 3: S6_9652192 S3_13075253 S3_3767014 4: S6_9652192 S3_13075253 S3_3767014 5: S6_9652192 S3_13075253 S3_3767014
FLW	A 5	C	C IRRI	NE, Isa, LB, Ag	2011 all, 2012 WS	Isa NE 2011DS, Ag 2011WS, NE Isa Ag LB 2012WS	2012 WS	GS + historical GWAS	E 44K_indica	0.235979	1: S8_527441 S12_14104904 S3_13075253 2: S8_527441 S12_14104904 S3_13075253 3: S8_527441 S12_14104904 S3_13075253 4: S8_527441 S12_14104904 S3_13075253 5: S8_527441 S12_14104904 S3_13075253
FLW	A 5	C	C IRRI	NE, Isa, LB, Ag	2011 all, 2012 WS	Isa NE 2011DS, Ag 2011WS, NE Isa Ag LB 2012WS	2012 WS	GS + historical GWAS	F 44K_TRJ	0.122057	1: S1_27559237 S4_6974032 S9_18690563 2: S1_27559237 S4_6974032 S9_18690563 3: S1_27559237 S4_6974032 S9_18690563 4: S1_27559237 S4_6974032 S9_18690563 5: S1_27559237 S4_6974032 S9_18690563
FLW	A 5	E	C IRRI	NE, Isa, LB, Ag	2011 WS, 2012 WS	Ag 2012WS, NE Isa Ag LB 2012WS	2012 WS	GS + de novo GWAS	A RYT 2012 DS	0.385766	1: S3_1269941 S3_995095 S3_248339 2: S3_1269941 S3_964681 S3_234929 3: S3_1269941 S3_995095 S3_409846 4: S3_1269941 S3_995095 S3_1935861 5: S3_1269941 S3_565311 S3_484323	7.34496e-10
FLW	A 5	E	C IRRI	NE, Isa, LB, Ag	2011 WS, 2012 WS	Ag 2012WS, NE Isa Ag LB 2012WS	2012 WS	GS + de novo GWAS	A RYT 2012 WS	0.374751	1: S3_1269941 S3_608927 S3_248339 2: S3_1269941 S3_985094 S3_404126 3: S3_1269941 S3_984915 S3_473989 4: S3_1269941 S3_953308 S3_443301 5: S3_1269941 S3_608927 S3_404126	1.46329e-05
FLW	A 5	E	C IRRI	NE, Isa, LB, Ag	2011 WS, 2012 WS	Ag 2012WS, NE Isa Ag LB 2012WS	2012 WS	GS + de novo GWAS	B VP_data	0.34048	1: S3_620039 S3_1165376 S3_404126 2: S3_179174 S3_1269941 S3_545581 3: S3_1269941 S3_345464 S3_963933 4: S3_179174 S3_1269941 S3_715299 5: S3_1269941 S3_620039 S3_345464	5.10572e-05
FLW	A 5	E	C IRRI	NE, Isa, LB, Ag	2011 WS, 2012 WS	Ag 2012WS, NE Isa Ag LB 2012WS	2012 WS	RF	C	0.309794
FLW	A 5	E	C IRRI	NE, Isa, LB, Ag	2011 WS, 2012 WS	Ag 2012WS, NE Isa Ag LB 2012WS	2012 WS	rrBLUP	D	0.234526
FLW	A 5	E	C IRRI	NE, Isa, LB, Ag	2011 WS, 2012 WS	Ag 2012WS, NE Isa Ag LB 2012WS	2012 WS	GS + historical GWAS	E 44K_all	0.218862	1: S6_9652192 S3_13075253 S3_3767014 2: S6_9652192 S3_13075253 S3_3767014 3: S6_9652192 S3_13075253 S3_3767014 4: S6_9652192 S3_13075253 S3_3767014 5: S6_9652192 S3_13075253 S3_3767014
FLW	A 5	E	C IRRI	NE, Isa, LB, Ag	2011 WS, 2012 WS	Ag 2012WS, NE Isa Ag LB 2012WS	2012 WS	GS + historical GWAS	E 44K_indica	0.216735	1: S8_527441 S12_14104904 S3_13075253 2: S8_527441 S12_14104904 S3_13075253 3: S8_527441 S12_14104904 S3_13075253 4: S8_527441 S12_14104904 S3_13075253 5: S8_527441 S12_14104904 S3_13075253
FLW	A 5	E	C IRRI	NE, Isa, LB, Ag	2011 WS, 2012 WS	Ag 2012WS, NE Isa Ag LB 2012WS	2012 WS	GS + historical GWAS	F 44K_TRJ	0.147725	1: S1_27559237 S4_6974032 S9_18690563 2: S1_27559237 S4_6974032 S9_18690563 3: S1_27559237 S4_6974032 S9_18690563 4: S1_27559237 S4_6974032 S9_18690563 5: S1_27559237 S4_6974032 S9_18690563
FLW	A 5	G	C IRRI	NE, Isa, LB, Ag	2011-2012 all	Isa NE 2011DS, Ag 2011WS, Ag Isa LB NE 2012DS, NE Isa Ag LB 2012WS	2012 WS	GS + de novo GWAS	A RYT 2012 DS	0.399572	1: S3_1269941 S3_995095 S3_248339 2: S3_1269941 S3_964681 S3_234929 3: S3_1269941 S3_995095 S3_409846 4: S3_1269941 S3_995095 S3_1935861 5: S3_1269941 S3_565311 S3_484323	7.34496e-10
FLW	A 5	G	C IRRI	NE, Isa, LB, Ag	2011-2012 all	Isa NE 2011DS, Ag 2011WS, Ag Isa LB NE 2012DS, NE Isa Ag LB 2012WS	2012 WS	GS + de novo GWAS	A RYT 2012 WS	0.391756	1: S3_1269941 S3_608927 S3_248339 2: S3_1269941 S3_985094 S3_404126 3: S3_1269941 S3_984915 S3_473989 4: S3_1269941 S3_953308 S3_443301 5: S3_1269941 S3_608927 S3_404126	1.46329e-05
FLW	A 5	G	C IRRI	NE, Isa, LB, Ag	2011-2012 all	Isa NE 2011DS, Ag 2011WS, Ag Isa LB NE 2012DS, NE Isa Ag LB 2012WS	2012 WS	RF	C	0.359557
FLW	A 5	G	C IRRI	NE, Isa, LB, Ag	2011-2012 all	Isa NE 2011DS, Ag 2011WS, Ag Isa LB NE 2012DS, NE Isa Ag LB 2012WS	2012 WS	GS + de novo GWAS	B VP_data	0.350429	1: S3_620039 S3_1165376 S3_404126 2: S3_179174 S3_1269941 S3_545581 3: S3_1269941 S3_345464 S3_963933 4: S3_179174 S3_1269941 S3_715299 5: S3_1269941 S3_620039 S3_345464	5.10572e-05
FLW	A 5	G	C IRRI	NE, Isa, LB, Ag	2011-2012 all	Isa NE 2011DS, Ag 2011WS, Ag Isa LB NE 2012DS, NE Isa Ag LB 2012WS	2012 WS	GS + historical GWAS	E 44K_all	0.218842	1: S6_9652192 S3_13075253 S3_3767014 2: S6_9652192 S3_13075253 S3_3767014 3: S6_9652192 S3_13075253 S3_3767014 4: S6_9652192 S3_13075253 S3_3767014 5: S6_9652192 S3_13075253 S3_3767014
FLW	A 5	G	C IRRI	NE, Isa, LB, Ag	2011-2012 all	Isa NE 2011DS, Ag 2011WS, Ag Isa LB NE 2012DS, NE Isa Ag LB 2012WS	2012 WS	rrBLUP	D	0.217783
FLW	A 5	G	C IRRI	NE, Isa, LB, Ag	2011-2012 all	Isa NE 2011DS, Ag 2011WS, Ag Isa LB NE 2012DS, NE Isa Ag LB 2012WS	2012 WS	GS + historical GWAS	E 44K_indica	0.211358	1: S8_527441 S12_14104904 S3_13075253 2: S8_527441 S12_14104904 S3_13075253 3: S8_527441 S12_14104904 S3_13075253 4: S8_527441 S12_14104904 S3_13075253 5: S8_527441 S12_14104904 S3_13075253
FLW	A 5	G	C IRRI	NE, Isa, LB, Ag	2011-2012 all	Isa NE 2011DS, Ag 2011WS, Ag Isa LB NE 2012DS, NE Isa Ag LB 2012WS	2012 WS	GS + historical GWAS	F 44K_TRJ	0.161897	1: S1_27559237 S4_6974032 S9_18690563 2: S1_27559237 S4_6974032 S9_18690563 3: S1_27559237 S4_6974032 S9_18690563 4: S1_27559237 S4_6974032 S9_18690563 5: S1_27559237 S4_6974032 S9_18690563
FLW	AB 7	B	C IRRI	Bh, Mid, SL, Ag, LB	2011-2012 all, no 2012 DS Isa	Ag 2012WS, LB Ag Bh 2012DS, LB, Bh, Mid, SL, Ag 2012WS	2012 WS	GS + de novo GWAS	A RYT 2012 DS	0.396806	1: S3_1269941 S3_995095 S3_248339 2: S3_1269941 S3_964681 S3_234929 3: S3_1269941 S3_995095 S3_409846 4: S3_1269941 S3_995095 S3_1935861 5: S3_1269941 S3_565311 S3_484323	7.34496e-10
FLW	AB 7	B	C IRRI	Bh, Mid, SL, Ag, LB	2011-2012 all, no 2012 DS Isa	Ag 2012WS, LB Ag Bh 2012DS, LB, Bh, Mid, SL, Ag 2012WS	2012 WS	GS + de novo GWAS	A RYT 2012 WS	0.386735	1: S3_1269941 S3_608927 S3_248339 2: S3_1269941 S3_985094 S3_404126 3: S3_1269941 S3_984915 S3_473989 4: S3_1269941 S3_953308 S3_443301 5: S3_1269941 S3_608927 S3_404126	1.46329e-05
FLW	AB 7	B	C IRRI	Bh, Mid, SL, Ag, LB	2011-2012 all, no 2012 DS Isa	Ag 2012WS, LB Ag Bh 2012DS, LB, Bh, Mid, SL, Ag 2012WS	2012 WS	GS + de novo GWAS	B VP_data	0.349197	1: S3_620039 S3_1165376 S3_404126 2: S3_179174 S3_1269941 S3_545581 3: S3_1269941 S3_345464 S3_963933 4: S3_179174 S3_1269941 S3_715299 5: S3_1269941 S3_620039 S3_345464	5.10572e-05
FLW	AB 7	B	C IRRI	Bh, Mid, SL, Ag, LB	2011-2012 all, no 2012 DS Isa	Ag 2012WS, LB Ag Bh 2012DS, LB, Bh, Mid, SL, Ag 2012WS	2012 WS	RF	C	0.32995
FLW	AB 7	B	C IRRI	Bh, Mid, SL, Ag, LB	2011-2012 all, no 2012 DS Isa	Ag 2012WS, LB Ag Bh 2012DS, LB, Bh, Mid, SL, Ag 2012WS	2012 WS	rrBLUP	D	0.237127
FLW	AB 7	B	C IRRI	Bh, Mid, SL, Ag, LB	2011-2012 all, no 2012 DS Isa	Ag 2012WS, LB Ag Bh 2012DS, LB, Bh, Mid, SL, Ag 2012WS	2012 WS	GS + historical GWAS	E 44K_all	0.233142	1: S6_9652192 S3_13075253 S3_3767014 2: S6_9652192 S3_13075253 S3_3767014 3: S6_9652192 S3_13075253 S3_3767014 4: S6_9652192 S3_13075253 S3_3767014 5: S6_9652192 S3_13075253 S3_3767014
FLW	AB 7	B	C IRRI	Bh, Mid, SL, Ag, LB	2011-2012 all, no 2012 DS Isa	Ag 2012WS, LB Ag Bh 2012DS, LB, Bh, Mid, SL, Ag 2012WS	2012 WS	GS + historical GWAS	E 44K_indica	0.232718	1: S8_527441 S12_14104904 S3_13075253 2: S8_527441 S12_14104904 S3_13075253 3: S8_527441 S12_14104904 S3_13075253 4: S8_527441 S12_14104904 S3_13075253 5: S8_527441 S12_14104904 S3_13075253
FLW	AB 7	B	C IRRI	Bh, Mid, SL, Ag, LB	2011-2012 all, no 2012 DS Isa	Ag 2012WS, LB Ag Bh 2012DS, LB, Bh, Mid, SL, Ag 2012WS	2012 WS	GS + historical GWAS	F 44K_TRJ	0.169282	1: S1_27559237 S4_6974032 S9_18690563 2: S1_27559237 S4_6974032 S9_18690563 3: S1_27559237 S4_6974032 S9_18690563 4: S1_27559237 S4_6974032 S9_18690563 5: S1_27559237 S4_6974032 S9_18690563
FLW	AB 7	C	C IRRI	Bh, Mid, SL, Ag, LB	2011 all, 2012 WS	Ag 2012WS, LB, Bh, Mid, SL, Ag 2012WS	2012 WS	GS + de novo GWAS	A RYT 2012 DS	0.386466	1: S3_1269941 S3_995095 S3_248339 2: S3_1269941 S3_964681 S3_234929 3: S3_1269941 S3_995095 S3_409846 4: S3_1269941 S3_995095 S3_1935861 5: S3_1269941 S3_565311 S3_484323	7.34496e-10
FLW	AB 7	C	C IRRI	Bh, Mid, SL, Ag, LB	2011 all, 2012 WS	Ag 2012WS, LB, Bh, Mid, SL, Ag 2012WS	2012 WS	GS + de novo GWAS	A RYT 2012 WS	0.376811	1: S3_1269941 S3_608927 S3_248339 2: S3_1269941 S3_985094 S3_404126 3: S3_1269941 S3_984915 S3_473989 4: S3_1269941 S3_953308 S3_443301 5: S3_1269941 S3_608927 S3_404126	1.46329e-05
FLW	AB 7	C	C IRRI	Bh, Mid, SL, Ag, LB	2011 all, 2012 WS	Ag 2012WS, LB, Bh, Mid, SL, Ag 2012WS	2012 WS	GS + de novo GWAS	B VP_data	0.342471	1: S3_620039 S3_1165376 S3_404126 2: S3_179174 S3_1269941 S3_545581 3: S3_1269941 S3_345464 S3_963933 4: S3_179174 S3_1269941 S3_715299 5: S3_1269941 S3_620039 S3_345464	5.10572e-05
FLW	AB 7	C	C IRRI	Bh, Mid, SL, Ag, LB	2011 all, 2012 WS	Ag 2012WS, LB, Bh, Mid, SL, Ag 2012WS	2012 WS	RF	C	0.312825
FLW	AB 7	C	C IRRI	Bh, Mid, SL, Ag, LB	2011 all, 2012 WS	Ag 2012WS, LB, Bh, Mid, SL, Ag 2012WS	2012 WS	rrBLUP	D	0.248692
FLW	AB 7	C	C IRRI	Bh, Mid, SL, Ag, LB	2011 all, 2012 WS	Ag 2012WS, LB, Bh, Mid, SL, Ag 2012WS	2012 WS	GS + historical GWAS	E 44K_indica	0.221765	1: S8_527441 S12_14104904 S3_13075253 2: S8_527441 S12_14104904 S3_13075253 3: S8_527441 S12_14104904 S3_13075253 4: S8_527441 S12_14104904 S3_13075253 5: S8_527441 S12_14104904 S3_13075253
FLW	AB 7	C	C IRRI	Bh, Mid, SL, Ag, LB	2011 all, 2012 WS	Ag 2012WS, LB, Bh, Mid, SL, Ag 2012WS	2012 WS	GS + historical GWAS	E 44K_all	0.220266	1: S6_9652192 S3_13075253 S3_3767014 2: S6_9652192 S3_13075253 S3_3767014 3: S6_9652192 S3_13075253 S3_3767014 4: S6_9652192 S3_13075253 S3_3767014 5: S6_9652192 S3_13075253 S3_3767014
FLW	AB 7	C	C IRRI	Bh, Mid, SL, Ag, LB	2011 all, 2012 WS	Ag 2012WS, LB, Bh, Mid, SL, Ag 2012WS	2012 WS	GS + historical GWAS	F 44K_TRJ	0.174971	1: S1_27559237 S4_6974032 S9_18690563 2: S1_27559237 S4_6974032 S9_18690563 3: S1_27559237 S4_6974032 S9_18690563 4: S1_27559237 S4_6974032 S9_18690563 5: S1_27559237 S4_6974032 S9_18690563
FLW	AB 7	E	C IRRI	Bh, Mid, SL, Ag, LB	2011 WS, 2012 WS	Ag 2011 WS, Ag Bh Mid SL LB 2012WS	2012 WS	GS + de novo GWAS	A RYT 2012 DS	0.382642	1: S3_1269941 S3_995095 S3_248339 2: S3_1269941 S3_964681 S3_234929 3: S3_1269941 S3_995095 S3_409846 4: S3_1269941 S3_995095 S3_1935861 5: S3_1269941 S3_565311 S3_484323	7.34496e-10
FLW	AB 7	E	C IRRI	Bh, Mid, SL, Ag, LB	2011 WS, 2012 WS	Ag 2011 WS, Ag Bh Mid SL LB 2012WS	2012 WS	GS + de novo GWAS	A RYT 2012 WS	0.373295	1: S3_1269941 S3_608927 S3_248339 2: S3_1269941 S3_985094 S3_404126 3: S3_1269941 S3_984915 S3_473989 4: S3_1269941 S3_953308 S3_443301 5: S3_1269941 S3_608927 S3_404126	1.46329e-05
FLW	AB 7	E	C IRRI	Bh, Mid, SL, Ag, LB	2011 WS, 2012 WS	Ag 2011 WS, Ag Bh Mid SL LB 2012WS	2012 WS	GS + de novo GWAS	B VP_data	0.33841	1: S3_620039 S3_1165376 S3_404126 2: S3_179174 S3_1269941 S3_545581 3: S3_1269941 S3_345464 S3_963933 4: S3_179174 S3_1269941 S3_715299 5: S3_1269941 S3_620039 S3_345464	5.10572e-05
FLW	AB 7	E	C IRRI	Bh, Mid, SL, Ag, LB	2011 WS, 2012 WS	Ag 2011 WS, Ag Bh Mid SL LB 2012WS	2012 WS	RF	C	0.306575
FLW	AB 7	E	C IRRI	Bh, Mid, SL, Ag, LB	2011 WS, 2012 WS	Ag 2011 WS, Ag Bh Mid SL LB 2012WS	2012 WS	rrBLUP	D	0.241668
FLW	AB 7	E	C IRRI	Bh, Mid, SL, Ag, LB	2011 WS, 2012 WS	Ag 2011 WS, Ag Bh Mid SL LB 2012WS	2012 WS	GS + historical GWAS	E 44K_indica	0.215233	1: S8_527441 S12_14104904 S3_13075253 2: S8_527441 S12_14104904 S3_13075253 3: S8_527441 S12_14104904 S3_13075253 4: S8_527441 S12_14104904 S3_13075253 5: S8_527441 S12_14104904 S3_13075253
FLW	AB 7	E	C IRRI	Bh, Mid, SL, Ag, LB	2011 WS, 2012 WS	Ag 2011 WS, Ag Bh Mid SL LB 2012WS	2012 WS	GS + historical GWAS	E 44K_all	0.214278	1: S6_9652192 S3_13075253 S3_3767014 2: S6_9652192 S3_13075253 S3_3767014 3: S6_9652192 S3_13075253 S3_3767014 4: S6_9652192 S3_13075253 S3_3767014 5: S6_9652192 S3_13075253 S3_3767014
FLW	AB 7	E	C IRRI	Bh, Mid, SL, Ag, LB	2011 WS, 2012 WS	Ag 2011 WS, Ag Bh Mid SL LB 2012WS	2012 WS	GS + historical GWAS	F 44K_TRJ	0.169417	1: S1_27559237 S4_6974032 S9_18690563 2: S1_27559237 S4_6974032 S9_18690563 3: S1_27559237 S4_6974032 S9_18690563 4: S1_27559237 S4_6974032 S9_18690563 5: S1_27559237 S4_6974032 S9_18690563
FLW	B 6	B	C IRRI	VP site only	2011-2012 all, no 2012 DS Isa	LB 2012DS, LB 2012WS	2012 WS	GS + de novo GWAS	A RYT 2012 WS	0.38653	1: S3_1269941 S3_608927 S3_248339 2: S3_1269941 S3_985094 S3_404126 3: S3_1269941 S3_984915 S3_473989 4: S3_1269941 S3_953308 S3_443301 5: S3_1269941 S3_608927 S3_404126	1.46329e-05
FLW	B 6	B	C IRRI	VP site only	2011-2012 all, no 2012 DS Isa	LB 2012DS, LB 2012WS	2012 WS	GS + de novo GWAS	A RYT 2012 DS	0.381058	1: S3_1269941 S3_995095 S3_248339 2: S3_1269941 S3_964681 S3_234929 3: S3_1269941 S3_995095 S3_409846 4: S3_1269941 S3_995095 S3_1935861 5: S3_1269941 S3_565311 S3_484323	7.34496e-10
FLW	B 6	B	C IRRI	VP site only	2011-2012 all, no 2012 DS Isa	LB 2012DS, LB 2012WS	2012 WS	GS + de novo GWAS	B VP_data	0.358714	1: S3_620039 S3_1165376 S3_404126 2: S3_179174 S3_1269941 S3_545581 3: S3_1269941 S3_345464 S3_963933 4: S3_179174 S3_1269941 S3_715299 5: S3_1269941 S3_620039 S3_345464	5.10572e-05
FLW	B 6	B	C IRRI	VP site only	2011-2012 all, no 2012 DS Isa	LB 2012DS, LB 2012WS	2012 WS	RF	C	0.293683
FLW	B 6	B	C IRRI	VP site only	2011-2012 all, no 2012 DS Isa	LB 2012DS, LB 2012WS	2012 WS	rrBLUP	D	0.24595
FLW	B 6	B	C IRRI	VP site only	2011-2012 all, no 2012 DS Isa	LB 2012DS, LB 2012WS	2012 WS	GS + historical GWAS	F 44K_TRJ	0.235744	1: S1_27559237 S4_6974032 S9_18690563 2: S1_27559237 S4_6974032 S9_18690563 3: S1_27559237 S4_6974032 S9_18690563 4: S1_27559237 S4_6974032 S9_18690563 5: S1_27559237 S4_6974032 S9_18690563
FLW	B 6	B	C IRRI	VP site only	2011-2012 all, no 2012 DS Isa	LB 2012DS, LB 2012WS	2012 WS	GS + historical GWAS	E 44K_all	0.209952	1: S6_9652192 S3_13075253 S3_3767014 2: S6_9652192 S3_13075253 S3_3767014 3: S6_9652192 S3_13075253 S3_3767014 4: S6_9652192 S3_13075253 S3_3767014 5: S6_9652192 S3_13075253 S3_3767014
FLW	B 6	B	C IRRI	VP site only	2011-2012 all, no 2012 DS Isa	LB 2012DS, LB 2012WS	2012 WS	GS + historical GWAS	E 44K_indica	0.209087	1: S8_527441 S12_14104904 S3_13075253 2: S8_527441 S12_14104904 S3_13075253 3: S8_527441 S12_14104904 S3_13075253 4: S8_527441 S12_14104904 S3_13075253 5: S8_527441 S12_14104904 S3_13075253
FLW	B 6	C	C IRRI	VP site only	2011 all, 2012 WS	LB 2012WS	2012 WS	GS + de novo GWAS	A RYT 2012 DS	0.341929	1: S3_1269941 S3_995095 S3_248339 2: S3_1269941 S3_964681 S3_234929 3: S3_1269941 S3_995095 S3_409846 4: S3_1269941 S3_995095 S3_1935861 5: S3_1269941 S3_565311 S3_484323	7.34496e-10
FLW	B 6	C	C IRRI	VP site only	2011 all, 2012 WS	LB 2012WS	2012 WS	GS + de novo GWAS	A RYT 2012 WS	0.331755	1: S3_1269941 S3_608927 S3_248339 2: S3_1269941 S3_985094 S3_404126 3: S3_1269941 S3_984915 S3_473989 4: S3_1269941 S3_953308 S3_443301 5: S3_1269941 S3_608927 S3_404126	1.46329e-05
FLW	B 6	C	C IRRI	VP site only	2011 all, 2012 WS	LB 2012WS	2012 WS	GS + de novo GWAS	B VP_data	0.317776	1: S3_620039 S3_1165376 S3_404126 2: S3_179174 S3_1269941 S3_545581 3: S3_1269941 S3_345464 S3_963933 4: S3_179174 S3_1269941 S3_715299 5: S3_1269941 S3_620039 S3_345464	5.10572e-05
FLW	B 6	C	C IRRI	VP site only	2011 all, 2012 WS	LB 2012WS	2012 WS	rrBLUP	D	0.201445
FLW	B 6	C	C IRRI	VP site only	2011 all, 2012 WS	LB 2012WS	2012 WS	RF	C	0.198864
FLW	B 6	C	C IRRI	VP site only	2011 all, 2012 WS	LB 2012WS	2012 WS	GS + historical GWAS	F 44K_TRJ	0.14199	1: S1_27559237 S4_6974032 S9_18690563 2: S1_27559237 S4_6974032 S9_18690563 3: S1_27559237 S4_6974032 S9_18690563 4: S1_27559237 S4_6974032 S9_18690563 5: S1_27559237 S4_6974032 S9_18690563
FLW	B 6	C	C IRRI	VP site only	2011 all, 2012 WS	LB 2012WS	2012 WS	GS + historical GWAS	E 44K_indica	0.137869	1: S8_527441 S12_14104904 S3_13075253 2: S8_527441 S12_14104904 S3_13075253 3: S8_527441 S12_14104904 S3_13075253 4: S8_527441 S12_14104904 S3_13075253 5: S8_527441 S12_14104904 S3_13075253
FLW	B 6	C	C IRRI	VP site only	2011 all, 2012 WS	LB 2012WS	2012 WS	GS + historical GWAS	E 44K_all	0.123482	1: S6_9652192 S3_13075253 S3_3767014 2: S6_9652192 S3_13075253 S3_3767014 3: S6_9652192 S3_13075253 S3_3767014 4: S6_9652192 S3_13075253 S3_3767014 5: S6_9652192 S3_13075253 S3_3767014
FLW	B 6	E	C IRRI	VP site only	2011 WS, 2012 WS	LB 2012 WS	2012 WS	GS + de novo GWAS	A RYT 2012 DS	0.341929	1: S3_1269941 S3_995095 S3_248339 2: S3_1269941 S3_964681 S3_234929 3: S3_1269941 S3_995095 S3_409846 4: S3_1269941 S3_995095 S3_1935861 5: S3_1269941 S3_565311 S3_484323	7.34496e-10
FLW	B 6	E	C IRRI	VP site only	2011 WS, 2012 WS	LB 2012 WS	2012 WS	GS + de novo GWAS	A RYT 2012 WS	0.331755	1: S3_1269941 S3_608927 S3_248339 2: S3_1269941 S3_985094 S3_404126 3: S3_1269941 S3_984915 S3_473989 4: S3_1269941 S3_953308 S3_443301 5: S3_1269941 S3_608927 S3_404126	1.46329e-05
FLW	B 6	E	C IRRI	VP site only	2011 WS, 2012 WS	LB 2012 WS	2012 WS	GS + de novo GWAS	B VP_data	0.317776	1: S3_620039 S3_1165376 S3_404126 2: S3_179174 S3_1269941 S3_545581 3: S3_1269941 S3_345464 S3_963933 4: S3_179174 S3_1269941 S3_715299 5: S3_1269941 S3_620039 S3_345464	5.10572e-05
FLW	B 6	E	C IRRI	VP site only	2011 WS, 2012 WS	LB 2012 WS	2012 WS	RF	C	0.213519
FLW	B 6	E	C IRRI	VP site only	2011 WS, 2012 WS	LB 2012 WS	2012 WS	rrBLUP	D	0.201445
FLW	B 6	E	C IRRI	VP site only	2011 WS, 2012 WS	LB 2012 WS	2012 WS	GS + historical GWAS	F 44K_TRJ	0.14199	1: S1_27559237 S4_6974032 S9_18690563 2: S1_27559237 S4_6974032 S9_18690563 3: S1_27559237 S4_6974032 S9_18690563 4: S1_27559237 S4_6974032 S9_18690563 5: S1_27559237 S4_6974032 S9_18690563
FLW	B 6	E	C IRRI	VP site only	2011 WS, 2012 WS	LB 2012 WS	2012 WS	GS + historical GWAS	E 44K_indica	0.137869	1: S8_527441 S12_14104904 S3_13075253 2: S8_527441 S12_14104904 S3_13075253 3: S8_527441 S12_14104904 S3_13075253 4: S8_527441 S12_14104904 S3_13075253 5: S8_527441 S12_14104904 S3_13075253
FLW	B 6	E	C IRRI	VP site only	2011 WS, 2012 WS	LB 2012 WS	2012 WS	GS + historical GWAS	E 44K_all	0.123482	1: S6_9652192 S3_13075253 S3_3767014 2: S6_9652192 S3_13075253 S3_3767014 3: S6_9652192 S3_13075253 S3_3767014 4: S6_9652192 S3_13075253 S3_3767014 5: S6_9652192 S3_13075253 S3_3767014
FLW	1	B	D NE	all except V	2011-2012 all, no 2012 DS Isa	Isa NE 2011 DS, Ag 2011 WS, Ag Bh LB NE 2012DS, Ag Bh Isa LB NE Mid SL 2012WS	2012 WS	GS + de novo GWAS	A RYT 2012 DS	0.322093	1: S3_1269941 S3_995095 S3_248339 2: S3_1269941 S3_964681 S3_234929 3: S3_1269941 S3_995095 S3_409846 4: S3_1269941 S3_995095 S3_1935861 5: S3_1269941 S3_565311 S3_484323	7.34496e-10
FLW	1	B	D NE	all except V	2011-2012 all, no 2012 DS Isa	Isa NE 2011 DS, Ag 2011 WS, Ag Bh LB NE 2012DS, Ag Bh Isa LB NE Mid SL 2012WS	2012 WS	GS + de novo GWAS	A RYT 2012 WS	0.306161	1: S3_1269941 S3_608927 S3_248339 2: S3_1269941 S3_985094 S3_404126 3: S3_1269941 S3_984915 S3_473989 4: S3_1269941 S3_953308 S3_443301 5: S3_1269941 S3_608927 S3_404126	1.46329e-05
FLW	1	B	D NE	all except V	2011-2012 all, no 2012 DS Isa	Isa NE 2011 DS, Ag 2011 WS, Ag Bh LB NE 2012DS, Ag Bh Isa LB NE Mid SL 2012WS	2012 WS	RF	B	0.27197
FLW	1	B	D NE	all except V	2011-2012 all, no 2012 DS Isa	Isa NE 2011 DS, Ag 2011 WS, Ag Bh LB NE 2012DS, Ag Bh Isa LB NE Mid SL 2012WS	2012 WS	GS + de novo GWAS	B VP_data	0.234786	1: S3_732890 S3_1025736 S3_409846 2: S3_732890 S6_23990102 S3_345464 3: S3_1269941 S8_7761891 S3_886522 4: S2_17516068 S6_7134308 S3_732890 5: S3_732890 S3_1269941 S3_409846	0.00213001
FLW	1	B	D NE	all except V	2011-2012 all, no 2012 DS Isa	Isa NE 2011 DS, Ag 2011 WS, Ag Bh LB NE 2012DS, Ag Bh Isa LB NE Mid SL 2012WS	2012 WS	rrBLUP	C	0.141371
FLW	1	B	D NE	all except V	2011-2012 all, no 2012 DS Isa	Isa NE 2011 DS, Ag 2011 WS, Ag Bh LB NE 2012DS, Ag Bh Isa LB NE Mid SL 2012WS	2012 WS	GS + historical GWAS	C 44K_all	0.139478	1: S6_9652192 S3_13075253 S3_3767014 2: S6_9652192 S3_13075253 S3_3767014 3: S6_9652192 S3_13075253 S3_3767014 4: S6_9652192 S3_13075253 S3_3767014 5: S6_9652192 S3_13075253 S3_3767014
FLW	1	B	D NE	all except V	2011-2012 all, no 2012 DS Isa	Isa NE 2011 DS, Ag 2011 WS, Ag Bh LB NE 2012DS, Ag Bh Isa LB NE Mid SL 2012WS	2012 WS	GS + historical GWAS	D 44K_TRJ	0.121746	1: S1_27559237 S4_6974032 S9_18690563 2: S1_27559237 S4_6974032 S9_18690563 3: S1_27559237 S4_6974032 S9_18690563 4: S1_27559237 S4_6974032 S9_18690563 5: S1_27559237 S4_6974032 S9_18690563
FLW	1	B	D NE	all except V	2011-2012 all, no 2012 DS Isa	Isa NE 2011 DS, Ag 2011 WS, Ag Bh LB NE 2012DS, Ag Bh Isa LB NE Mid SL 2012WS	2012 WS	GS + historical GWAS	D 44K_indica	0.120543	1: S8_527441 S12_14104904 S3_13075253 2: S8_527441 S12_14104904 S3_13075253 3: S8_527441 S12_14104904 S3_13075253 4: S8_527441 S12_14104904 S3_13075253 5: S8_527441 S12_14104904 S3_13075253
FLW	1	C	D NE	all except V	2011 all, 2012 WS	Isa NE 2011 DS, Ag 2011WS, Ag Bh Isa LB NE Mid SL 2012WS	2012 WS	GS + de novo GWAS	A RYT 2012 DS	0.31712	1: S3_1269941 S3_995095 S3_248339 2: S3_1269941 S3_964681 S3_234929 3: S3_1269941 S3_995095 S3_409846 4: S3_1269941 S3_995095 S3_1935861 5: S3_1269941 S3_565311 S3_484323	7.34496e-10
FLW	1	C	D NE	all except V	2011 all, 2012 WS	Isa NE 2011 DS, Ag 2011WS, Ag Bh Isa LB NE Mid SL 2012WS	2012 WS	GS + de novo GWAS	A RYT 2012 WS	0.307788	1: S3_1269941 S3_608927 S3_248339 2: S3_1269941 S3_985094 S3_404126 3: S3_1269941 S3_984915 S3_473989 4: S3_1269941 S3_953308 S3_443301 5: S3_1269941 S3_608927 S3_404126	1.46329e-05
FLW	1	C	D NE	all except V	2011 all, 2012 WS	Isa NE 2011 DS, Ag 2011WS, Ag Bh Isa LB NE Mid SL 2012WS	2012 WS	RF	B	0.266461
FLW	1	C	D NE	all except V	2011 all, 2012 WS	Isa NE 2011 DS, Ag 2011WS, Ag Bh Isa LB NE Mid SL 2012WS	2012 WS	GS + de novo GWAS	B VP_data	0.237958	1: S3_732890 S3_1025736 S3_409846 2: S3_732890 S6_23990102 S3_345464 3: S3_1269941 S8_7761891 S3_886522 4: S2_17516068 S6_7134308 S3_732890 5: S3_732890 S3_1269941 S3_409846	0.00213001
FLW	1	C	D NE	all except V	2011 all, 2012 WS	Isa NE 2011 DS, Ag 2011WS, Ag Bh Isa LB NE Mid SL 2012WS	2012 WS	rrBLUP	C	0.157889
FLW	1	C	D NE	all except V	2011 all, 2012 WS	Isa NE 2011 DS, Ag 2011WS, Ag Bh Isa LB NE Mid SL 2012WS	2012 WS	GS + historical GWAS	C 44K_all	0.152519	1: S6_9652192 S3_13075253 S3_3767014 2: S6_9652192 S3_13075253 S3_3767014 3: S6_9652192 S3_13075253 S3_3767014 4: S6_9652192 S3_13075253 S3_3767014 5: S6_9652192 S3_13075253 S3_3767014
FLW	1	C	D NE	all except V	2011 all, 2012 WS	Isa NE 2011 DS, Ag 2011WS, Ag Bh Isa LB NE Mid SL 2012WS	2012 WS	GS + historical GWAS	D 44K_indica	0.136954	1: S8_527441 S12_14104904 S3_13075253 2: S8_527441 S12_14104904 S3_13075253 3: S8_527441 S12_14104904 S3_13075253 4: S8_527441 S12_14104904 S3_13075253 5: S8_527441 S12_14104904 S3_13075253
FLW	1	C	D NE	all except V	2011 all, 2012 WS	Isa NE 2011 DS, Ag 2011WS, Ag Bh Isa LB NE Mid SL 2012WS	2012 WS	GS + historical GWAS	D 44K_TRJ	0.113214	1: S1_27559237 S4_6974032 S9_18690563 2: S1_27559237 S4_6974032 S9_18690563 3: S1_27559237 S4_6974032 S9_18690563 4: S1_27559237 S4_6974032 S9_18690563 5: S1_27559237 S4_6974032 S9_18690563
FLW	1	E	D NE	all except V	2011 WS, 2012 WS	Ag 2011WS, Ag Bh Isa LB NE Mid SL 2012WS	2012 WS	GS + de novo GWAS	A RYT 2012 DS	0.307133	1: S3_1269941 S3_995095 S3_248339 2: S3_1269941 S3_964681 S3_234929 3: S3_1269941 S3_995095 S3_409846 4: S3_1269941 S3_995095 S3_1935861 5: S3_1269941 S3_565311 S3_484323	7.34496e-10
FLW	1	E	D NE	all except V	2011 WS, 2012 WS	Ag 2011WS, Ag Bh Isa LB NE Mid SL 2012WS	2012 WS	GS + de novo GWAS	A RYT 2012 WS	0.297448	1: S3_1269941 S3_608927 S3_248339 2: S3_1269941 S3_985094 S3_404126 3: S3_1269941 S3_984915 S3_473989 4: S3_1269941 S3_953308 S3_443301 5: S3_1269941 S3_608927 S3_404126	1.46329e-05
FLW	1	E	D NE	all except V	2011 WS, 2012 WS	Ag 2011WS, Ag Bh Isa LB NE Mid SL 2012WS	2012 WS	GS + de novo GWAS	B VP_data	0.232821	1: S3_732890 S3_1025736 S3_409846 2: S3_732890 S6_23990102 S3_345464 3: S3_1269941 S8_7761891 S3_886522 4: S2_17516068 S6_7134308 S3_732890 5: S3_732890 S3_1269941 S3_409846	0.00213001
FLW	1	E	D NE	all except V	2011 WS, 2012 WS	Ag 2011WS, Ag Bh Isa LB NE Mid SL 2012WS	2012 WS	RF	B	0.218758
FLW	1	E	D NE	all except V	2011 WS, 2012 WS	Ag 2011WS, Ag Bh Isa LB NE Mid SL 2012WS	2012 WS	rrBLUP	C	0.153817
FLW	1	E	D NE	all except V	2011 WS, 2012 WS	Ag 2011WS, Ag Bh Isa LB NE Mid SL 2012WS	2012 WS	GS + historical GWAS	C 44K_all	0.141494	1: S6_9652192 S3_13075253 S3_3767014 2: S6_9652192 S3_13075253 S3_3767014 3: S6_9652192 S3_13075253 S3_3767014 4: S6_9652192 S3_13075253 S3_3767014 5: S6_9652192 S3_13075253 S3_3767014
FLW	1	E	D NE	all except V	2011 WS, 2012 WS	Ag 2011WS, Ag Bh Isa LB NE Mid SL 2012WS	2012 WS	GS + historical GWAS	D 44K_indica	0.130321	1: S8_527441 S12_14104904 S3_13075253 2: S8_527441 S12_14104904 S3_13075253 3: S8_527441 S12_14104904 S3_13075253 4: S8_527441 S12_14104904 S3_13075253 5: S8_527441 S12_14104904 S3_13075253
FLW	1	E	D NE	all except V	2011 WS, 2012 WS	Ag 2011WS, Ag Bh Isa LB NE Mid SL 2012WS	2012 WS	GS + historical GWAS	D 44K_TRJ	0.120277	1: S1_27559237 S4_6974032 S9_18690563 2: S1_27559237 S4_6974032 S9_18690563 3: S1_27559237 S4_6974032 S9_18690563 4: S1_27559237 S4_6974032 S9_18690563 5: S1_27559237 S4_6974032 S9_18690563
FLW	1	G	D NE	all except V	2011-2012 all	Isa NE 2011 DS, Ag 2011 WS, Ag Bh LB NE Isa 2012DS, Ag Bh Isa LB NE Mid SL 2012WS	2012 WS	GS + de novo GWAS	A RYT 2012 DS	0.322107	1: S3_1269941 S3_995095 S3_248339 2: S3_1269941 S3_964681 S3_234929 3: S3_1269941 S3_995095 S3_409846 4: S3_1269941 S3_995095 S3_1935861 5: S3_1269941 S3_565311 S3_484323	7.34496e-10
FLW	1	G	D NE	all except V	2011-2012 all	Isa NE 2011 DS, Ag 2011 WS, Ag Bh LB NE Isa 2012DS, Ag Bh Isa LB NE Mid SL 2012WS	2012 WS	GS + de novo GWAS	A RYT 2012 WS	0.305651	1: S3_1269941 S3_608927 S3_248339 2: S3_1269941 S3_985094 S3_404126 3: S3_1269941 S3_984915 S3_473989 4: S3_1269941 S3_953308 S3_443301 5: S3_1269941 S3_608927 S3_404126	1.46329e-05
FLW	1	G	D NE	all except V	2011-2012 all	Isa NE 2011 DS, Ag 2011 WS, Ag Bh LB NE Isa 2012DS, Ag Bh Isa LB NE Mid SL 2012WS	2012 WS	RF	B	0.267358
FLW	1	G	D NE	all except V	2011-2012 all	Isa NE 2011 DS, Ag 2011 WS, Ag Bh LB NE Isa 2012DS, Ag Bh Isa LB NE Mid SL 2012WS	2012 WS	GS + de novo GWAS	B VP_data	0.23314	1: S3_732890 S3_1025736 S3_409846 2: S3_732890 S6_23990102 S3_345464 3: S3_1269941 S8_7761891 S3_886522 4: S2_17516068 S6_7134308 S3_732890 5: S3_732890 S3_1269941 S3_409846	0.00213001
FLW	1	G	D NE	all except V	2011-2012 all	Isa NE 2011 DS, Ag 2011 WS, Ag Bh LB NE Isa 2012DS, Ag Bh Isa LB NE Mid SL 2012WS	2012 WS	rrBLUP	C	0.133638
FLW	1	G	D NE	all except V	2011-2012 all	Isa NE 2011 DS, Ag 2011 WS, Ag Bh LB NE Isa 2012DS, Ag Bh Isa LB NE Mid SL 2012WS	2012 WS	GS + historical GWAS	C 44K_all	0.132191	1: S6_9652192 S3_13075253 S3_3767014 2: S6_9652192 S3_13075253 S3_3767014 3: S6_9652192 S3_13075253 S3_3767014 4: S6_9652192 S3_13075253 S3_3767014 5: S6_9652192 S3_13075253 S3_3767014
FLW	1	G	D NE	all except V	2011-2012 all	Isa NE 2011 DS, Ag 2011 WS, Ag Bh LB NE Isa 2012DS, Ag Bh Isa LB NE Mid SL 2012WS	2012 WS	GS + historical GWAS	D 44K_indica	0.11601	1: S8_527441 S12_14104904 S3_13075253 2: S8_527441 S12_14104904 S3_13075253 3: S8_527441 S12_14104904 S3_13075253 4: S8_527441 S12_14104904 S3_13075253 5: S8_527441 S12_14104904 S3_13075253
FLW	1	G	D NE	all except V	2011-2012 all	Isa NE 2011 DS, Ag 2011 WS, Ag Bh LB NE Isa 2012DS, Ag Bh Isa LB NE Mid SL 2012WS	2012 WS	GS + historical GWAS	D 44K_TRJ	0.115805	1: S1_27559237 S4_6974032 S9_18690563 2: S1_27559237 S4_6974032 S9_18690563 3: S1_27559237 S4_6974032 S9_18690563 4: S1_27559237 S4_6974032 S9_18690563 5: S1_27559237 S4_6974032 S9_18690563
FLW	4	B	D NE	NE, Isa, LB, Ag	2011-2012 all, no 2012 DS Isa	Isa NE 2011DS, NE LB 2012DS, Isa NE LB 2012WS	2012 WS	GS + de novo GWAS	A RYT 2012 DS	0.361107	1: S3_1269941 S3_995095 S3_248339 2: S3_1269941 S3_964681 S3_234929 3: S3_1269941 S3_995095 S3_409846 4: S3_1269941 S3_995095 S3_1935861 5: S3_1269941 S3_565311 S3_484323	7.34496e-10
FLW	4	B	D NE	NE, Isa, LB, Ag	2011-2012 all, no 2012 DS Isa	Isa NE 2011DS, NE LB 2012DS, Isa NE LB 2012WS	2012 WS	GS + de novo GWAS	A RYT 2012 WS	0.339214	1: S3_1269941 S3_608927 S3_248339 2: S3_1269941 S3_985094 S3_404126 3: S3_1269941 S3_984915 S3_473989 4: S3_1269941 S3_953308 S3_443301 5: S3_1269941 S3_608927 S3_404126	1.46329e-05
FLW	4	B	D NE	NE, Isa, LB, Ag	2011-2012 all, no 2012 DS Isa	Isa NE 2011DS, NE LB 2012DS, Isa NE LB 2012WS	2012 WS	RF	B	0.296097
FLW	4	B	D NE	NE, Isa, LB, Ag	2011-2012 all, no 2012 DS Isa	Isa NE 2011DS, NE LB 2012DS, Isa NE LB 2012WS	2012 WS	GS + de novo GWAS	B VP_data	0.259855	1: S3_732890 S3_1025736 S3_409846 2: S3_732890 S6_23990102 S3_345464 3: S3_1269941 S8_7761891 S3_886522 4: S2_17516068 S6_7134308 S3_732890 5: S3_732890 S3_1269941 S3_409846	0.00213001
FLW	4	B	D NE	NE, Isa, LB, Ag	2011-2012 all, no 2012 DS Isa	Isa NE 2011DS, NE LB 2012DS, Isa NE LB 2012WS	2012 WS	rrBLUP	C	0.155465
FLW	4	B	D NE	NE, Isa, LB, Ag	2011-2012 all, no 2012 DS Isa	Isa NE 2011DS, NE LB 2012DS, Isa NE LB 2012WS	2012 WS	GS + historical GWAS	C 44K_all	0.151245	1: S6_9652192 S3_13075253 S3_3767014 2: S6_9652192 S3_13075253 S3_3767014 3: S6_9652192 S3_13075253 S3_3767014 4: S6_9652192 S3_13075253 S3_3767014 5: S6_9652192 S3_13075253 S3_3767014
FLW	4	B	D NE	NE, Isa, LB, Ag	2011-2012 all, no 2012 DS Isa	Isa NE 2011DS, NE LB 2012DS, Isa NE LB 2012WS	2012 WS	GS + historical GWAS	D 44K_indica	0.140478	1: S8_527441 S12_14104904 S3_13075253 2: S8_527441 S12_14104904 S3_13075253 3: S8_527441 S12_14104904 S3_13075253 4: S8_527441 S12_14104904 S3_13075253 5: S8_527441 S12_14104904 S3_13075253
FLW	4	B	D NE	NE, Isa, LB, Ag	2011-2012 all, no 2012 DS Isa	Isa NE 2011DS, NE LB 2012DS, Isa NE LB 2012WS	2012 WS	GS + historical GWAS	D 44K_TRJ	0.0670763	1: S1_27559237 S4_6974032 S9_18690563 2: S1_27559237 S4_6974032 S9_18690563 3: S1_27559237 S4_6974032 S9_18690563 4: S1_27559237 S4_6974032 S9_18690563 5: S1_27559237 S4_6974032 S9_18690563
FLW	4	C	D NE	NE, Isa, LB, Ag	2011 all, 2012 WS	Isa NE 2011DS, Isa NE LB 2012WS	2012 WS	GS + de novo GWAS	A RYT 2012 DS	0.348206	1: S3_1269941 S3_995095 S3_248339 2: S3_1269941 S3_964681 S3_234929 3: S3_1269941 S3_995095 S3_409846 4: S3_1269941 S3_995095 S3_1935861 5: S3_1269941 S3_565311 S3_484323	7.34496e-10
FLW	4	C	D NE	NE, Isa, LB, Ag	2011 all, 2012 WS	Isa NE 2011DS, Isa NE LB 2012WS	2012 WS	GS + de novo GWAS	A RYT 2012 WS	0.328052	1: S3_1269941 S3_608927 S3_248339 2: S3_1269941 S3_985094 S3_404126 3: S3_1269941 S3_984915 S3_473989 4: S3_1269941 S3_953308 S3_443301 5: S3_1269941 S3_608927 S3_404126	1.46329e-05
FLW	4	C	D NE	NE, Isa, LB, Ag	2011 all, 2012 WS	Isa NE 2011DS, Isa NE LB 2012WS	2012 WS	RF	B	0.271866
FLW	4	C	D NE	NE, Isa, LB, Ag	2011 all, 2012 WS	Isa NE 2011DS, Isa NE LB 2012WS	2012 WS	GS + de novo GWAS	B VP_data	0.247412	1: S3_732890 S3_1025736 S3_409846 2: S3_732890 S6_23990102 S3_345464 3: S3_1269941 S8_7761891 S3_886522 4: S2_17516068 S6_7134308 S3_732890 5: S3_732890 S3_1269941 S3_409846	0.00213001
FLW	4	C	D NE	NE, Isa, LB, Ag	2011 all, 2012 WS	Isa NE 2011DS, Isa NE LB 2012WS	2012 WS	rrBLUP	C	0.136769
FLW	4	C	D NE	NE, Isa, LB, Ag	2011 all, 2012 WS	Isa NE 2011DS, Isa NE LB 2012WS	2012 WS	GS + historical GWAS	C 44K_all	0.125894	1: S6_9652192 S3_13075253 S3_3767014 2: S6_9652192 S3_13075253 S3_3767014 3: S6_9652192 S3_13075253 S3_3767014 4: S6_9652192 S3_13075253 S3_3767014 5: S6_9652192 S3_13075253 S3_3767014
FLW	4	C	D NE	NE, Isa, LB, Ag	2011 all, 2012 WS	Isa NE 2011DS, Isa NE LB 2012WS	2012 WS	GS + historical GWAS	D 44K_indica	0.114225	1: S8_527441 S12_14104904 S3_13075253 2: S8_527441 S12_14104904 S3_13075253 3: S8_527441 S12_14104904 S3_13075253 4: S8_527441 S12_14104904 S3_13075253 5: S8_527441 S12_14104904 S3_13075253
FLW	4	C	D NE	NE, Isa, LB, Ag	2011 all, 2012 WS	Isa NE 2011DS, Isa NE LB 2012WS	2012 WS	GS + historical GWAS	D 44K_TRJ	0.0515068	1: S1_27559237 S4_6974032 S9_18690563 2: S1_27559237 S4_6974032 S9_18690563 3: S1_27559237 S4_6974032 S9_18690563 4: S1_27559237 S4_6974032 S9_18690563 5: S1_27559237 S4_6974032 S9_18690563
FLW	4	E	D NE	NE, Isa, LB, Ag	2011 WS, 2012 WS	NE Isa LB 2012WS	2012 WS	GS + de novo GWAS	A RYT 2012 WS	0.312655	1: S3_1269941 S3_608927 S3_248339 2: S3_1269941 S3_985094 S3_404126 3: S3_1269941 S3_984915 S3_473989 4: S3_1269941 S3_953308 S3_443301 5: S3_1269941 S3_608927 S3_404126	1.46329e-05
FLW	4	E	D NE	NE, Isa, LB, Ag	2011 WS, 2012 WS	NE Isa LB 2012WS	2012 WS	GS + de novo GWAS	A RYT 2012 DS	0.300606	1: S3_1269941 S3_995095 S3_248339 2: S3_1269941 S3_964681 S3_234929 3: S3_1269941 S3_995095 S3_409846 4: S3_1269941 S3_995095 S3_1935861 5: S3_1269941 S3_565311 S3_484323	7.34496e-10
FLW	4	E	D NE	NE, Isa, LB, Ag	2011 WS, 2012 WS	NE Isa LB 2012WS	2012 WS	GS + de novo GWAS	B VP_data	0.272444	1: S3_732890 S3_1025736 S3_409846 2: S3_732890 S6_23990102 S3_345464 3: S3_1269941 S8_7761891 S3_886522 4: S2_17516068 S6_7134308 S3_732890 5: S3_732890 S3_1269941 S3_409846	0.00213001
FLW	4	E	D NE	NE, Isa, LB, Ag	2011 WS, 2012 WS	NE Isa LB 2012WS	2012 WS	RF	B	0.231925
FLW	4	E	D NE	NE, Isa, LB, Ag	2011 WS, 2012 WS	NE Isa LB 2012WS	2012 WS	rrBLUP	C	0.19084
FLW	4	E	D NE	NE, Isa, LB, Ag	2011 WS, 2012 WS	NE Isa LB 2012WS	2012 WS	GS + historical GWAS	C 44K_all	0.165645	1: S6_9652192 S3_13075253 S3_3767014 2: S6_9652192 S3_13075253 S3_3767014 3: S6_9652192 S3_13075253 S3_3767014 4: S6_9652192 S3_13075253 S3_3767014 5: S6_9652192 S3_13075253 S3_3767014
FLW	4	E	D NE	NE, Isa, LB, Ag	2011 WS, 2012 WS	NE Isa LB 2012WS	2012 WS	GS + historical GWAS	D 44K_TRJ	0.15011	1: S1_27559237 S4_6974032 S9_18690563 2: S1_27559237 S4_6974032 S9_18690563 3: S1_27559237 S4_6974032 S9_18690563 4: S1_27559237 S4_6974032 S9_18690563 5: S1_27559237 S4_6974032 S9_18690563
FLW	4	E	D NE	NE, Isa, LB, Ag	2011 WS, 2012 WS	NE Isa LB 2012WS	2012 WS	GS + historical GWAS	D 44K_indica	0.140724	1: S8_527441 S12_14104904 S3_13075253 2: S8_527441 S12_14104904 S3_13075253 3: S8_527441 S12_14104904 S3_13075253 4: S8_527441 S12_14104904 S3_13075253 5: S8_527441 S12_14104904 S3_13075253
FLW	4	G	D NE	NE, Isa, LB, Ag	2011-2012 all	Isa NE 2011DS, NE LB Isa 2012DS, Isa NE LB 2012WS	2012 WS	GS + de novo GWAS	A RYT 2012 DS	0.351884	1: S3_1269941 S3_995095 S3_248339 2: S3_1269941 S3_964681 S3_234929 3: S3_1269941 S3_995095 S3_409846 4: S3_1269941 S3_995095 S3_1935861 5: S3_1269941 S3_565311 S3_484323	7.34496e-10
FLW	4	G	D NE	NE, Isa, LB, Ag	2011-2012 all	Isa NE 2011DS, NE LB Isa 2012DS, Isa NE LB 2012WS	2012 WS	GS + de novo GWAS	A RYT 2012 WS	0.329241	1: S3_1269941 S3_608927 S3_248339 2: S3_1269941 S3_985094 S3_404126 3: S3_1269941 S3_984915 S3_473989 4: S3_1269941 S3_953308 S3_443301 5: S3_1269941 S3_608927 S3_404126	1.46329e-05
FLW	4	G	D NE	NE, Isa, LB, Ag	2011-2012 all	Isa NE 2011DS, NE LB Isa 2012DS, Isa NE LB 2012WS	2012 WS	RF	B	0.288568
FLW	4	G	D NE	NE, Isa, LB, Ag	2011-2012 all	Isa NE 2011DS, NE LB Isa 2012DS, Isa NE LB 2012WS	2012 WS	GS + de novo GWAS	B VP_data	0.247362	1: S3_732890 S3_1025736 S3_409846 2: S3_732890 S6_23990102 S3_345464 3: S3_1269941 S8_7761891 S3_886522 4: S2_17516068 S6_7134308 S3_732890 5: S3_732890 S3_1269941 S3_409846	0.00213001
FLW	4	G	D NE	NE, Isa, LB, Ag	2011-2012 all	Isa NE 2011DS, NE LB Isa 2012DS, Isa NE LB 2012WS	2012 WS	rrBLUP	C	0.134055
FLW	4	G	D NE	NE, Isa, LB, Ag	2011-2012 all	Isa NE 2011DS, NE LB Isa 2012DS, Isa NE LB 2012WS	2012 WS	GS + historical GWAS	C 44K_all	0.125515	1: S6_9652192 S3_13075253 S3_3767014 2: S6_9652192 S3_13075253 S3_3767014 3: S6_9652192 S3_13075253 S3_3767014 4: S6_9652192 S3_13075253 S3_3767014 5: S6_9652192 S3_13075253 S3_3767014
FLW	4	G	D NE	NE, Isa, LB, Ag	2011-2012 all	Isa NE 2011DS, NE LB Isa 2012DS, Isa NE LB 2012WS	2012 WS	GS + historical GWAS	D 44K_indica	0.118851	1: S8_527441 S12_14104904 S3_13075253 2: S8_527441 S12_14104904 S3_13075253 3: S8_527441 S12_14104904 S3_13075253 4: S8_527441 S12_14104904 S3_13075253 5: S8_527441 S12_14104904 S3_13075253
FLW	4	G	D NE	NE, Isa, LB, Ag	2011-2012 all	Isa NE 2011DS, NE LB Isa 2012DS, Isa NE LB 2012WS	2012 WS	GS + historical GWAS	D 44K_TRJ	0.0592475	1: S1_27559237 S4_6974032 S9_18690563 2: S1_27559237 S4_6974032 S9_18690563 3: S1_27559237 S4_6974032 S9_18690563 4: S1_27559237 S4_6974032 S9_18690563 5: S1_27559237 S4_6974032 S9_18690563
FLW	5	B	D NE	NE, Isa, LB, Ag	2011-2012 all, no 2012 DS Isa	Isa NE 2011DS, Ag 2011WS, Ag LB NE 2012DS, NE Isa, Ag, LB 2012WS	2012 WS	GS + de novo GWAS	A RYT 2012 DS	0.32539	1: S3_1269941 S3_995095 S3_248339 2: S3_1269941 S3_964681 S3_234929 3: S3_1269941 S3_995095 S3_409846 4: S3_1269941 S3_995095 S3_1935861 5: S3_1269941 S3_565311 S3_484323	7.34496e-10
FLW	5	B	D NE	NE, Isa, LB, Ag	2011-2012 all, no 2012 DS Isa	Isa NE 2011DS, Ag 2011WS, Ag LB NE 2012DS, NE Isa, Ag, LB 2012WS	2012 WS	GS + de novo GWAS	A RYT 2012 WS	0.310114	1: S3_1269941 S3_608927 S3_248339 2: S3_1269941 S3_985094 S3_404126 3: S3_1269941 S3_984915 S3_473989 4: S3_1269941 S3_953308 S3_443301 5: S3_1269941 S3_608927 S3_404126	1.46329e-05
FLW	5	B	D NE	NE, Isa, LB, Ag	2011-2012 all, no 2012 DS Isa	Isa NE 2011DS, Ag 2011WS, Ag LB NE 2012DS, NE Isa, Ag, LB 2012WS	2012 WS	RF	B	0.271236
FLW	5	B	D NE	NE, Isa, LB, Ag	2011-2012 all, no 2012 DS Isa	Isa NE 2011DS, Ag 2011WS, Ag LB NE 2012DS, NE Isa, Ag, LB 2012WS	2012 WS	GS + de novo GWAS	B VP_data	0.238183	1: S3_732890 S3_1025736 S3_409846 2: S3_732890 S6_23990102 S3_345464 3: S3_1269941 S8_7761891 S3_886522 4: S2_17516068 S6_7134308 S3_732890 5: S3_732890 S3_1269941 S3_409846	0.00213001
FLW	5	B	D NE	NE, Isa, LB, Ag	2011-2012 all, no 2012 DS Isa	Isa NE 2011DS, Ag 2011WS, Ag LB NE 2012DS, NE Isa, Ag, LB 2012WS	2012 WS	GS + historical GWAS	C 44K_all	0.147099	1: S6_9652192 S3_13075253 S3_3767014 2: S6_9652192 S3_13075253 S3_3767014 3: S6_9652192 S3_13075253 S3_3767014 4: S6_9652192 S3_13075253 S3_3767014 5: S6_9652192 S3_13075253 S3_3767014
FLW	5	B	D NE	NE, Isa, LB, Ag	2011-2012 all, no 2012 DS Isa	Isa NE 2011DS, Ag 2011WS, Ag LB NE 2012DS, NE Isa, Ag, LB 2012WS	2012 WS	rrBLUP	C	0.146515
FLW	5	B	D NE	NE, Isa, LB, Ag	2011-2012 all, no 2012 DS Isa	Isa NE 2011DS, Ag 2011WS, Ag LB NE 2012DS, NE Isa, Ag, LB 2012WS	2012 WS	GS + historical GWAS	D 44K_TRJ	0.128045	1: S1_27559237 S4_6974032 S9_18690563 2: S1_27559237 S4_6974032 S9_18690563 3: S1_27559237 S4_6974032 S9_18690563 4: S1_27559237 S4_6974032 S9_18690563 5: S1_27559237 S4_6974032 S9_18690563
FLW	5	B	D NE	NE, Isa, LB, Ag	2011-2012 all, no 2012 DS Isa	Isa NE 2011DS, Ag 2011WS, Ag LB NE 2012DS, NE Isa, Ag, LB 2012WS	2012 WS	GS + historical GWAS	D 44K_indica	0.127987	1: S8_527441 S12_14104904 S3_13075253 2: S8_527441 S12_14104904 S3_13075253 3: S8_527441 S12_14104904 S3_13075253 4: S8_527441 S12_14104904 S3_13075253 5: S8_527441 S12_14104904 S3_13075253
FLW	5	C	D NE	NE, Isa, LB, Ag	2011 all, 2012 WS	Isa NE 2011DS, Ag 2011WS, NE Isa Ag LB 2012WS	2012 WS	GS + de novo GWAS	A RYT 2012 DS	0.32927	1: S3_1269941 S3_995095 S3_248339 2: S3_1269941 S3_964681 S3_234929 3: S3_1269941 S3_995095 S3_409846 4: S3_1269941 S3_995095 S3_1935861 5: S3_1269941 S3_565311 S3_484323	7.34496e-10
FLW	5	C	D NE	NE, Isa, LB, Ag	2011 all, 2012 WS	Isa NE 2011DS, Ag 2011WS, NE Isa Ag LB 2012WS	2012 WS	GS + de novo GWAS	A RYT 2012 WS	0.317246	1: S3_1269941 S3_608927 S3_248339 2: S3_1269941 S3_985094 S3_404126 3: S3_1269941 S3_984915 S3_473989 4: S3_1269941 S3_953308 S3_443301 5: S3_1269941 S3_608927 S3_404126	1.46329e-05
FLW	5	C	D NE	NE, Isa, LB, Ag	2011 all, 2012 WS	Isa NE 2011DS, Ag 2011WS, NE Isa Ag LB 2012WS	2012 WS	RF	B	0.269359
FLW	5	C	D NE	NE, Isa, LB, Ag	2011 all, 2012 WS	Isa NE 2011DS, Ag 2011WS, NE Isa Ag LB 2012WS	2012 WS	GS + de novo GWAS	B VP_data	0.241149	1: S3_732890 S3_1025736 S3_409846 2: S3_732890 S6_23990102 S3_345464 3: S3_1269941 S8_7761891 S3_886522 4: S2_17516068 S6_7134308 S3_732890 5: S3_732890 S3_1269941 S3_409846	0.00213001
FLW	5	C	D NE	NE, Isa, LB, Ag	2011 all, 2012 WS	Isa NE 2011DS, Ag 2011WS, NE Isa Ag LB 2012WS	2012 WS	rrBLUP	C	0.163548
FLW	5	C	D NE	NE, Isa, LB, Ag	2011 all, 2012 WS	Isa NE 2011DS, Ag 2011WS, NE Isa Ag LB 2012WS	2012 WS	GS + historical GWAS	C 44K_all	0.157988	1: S6_9652192 S3_13075253 S3_3767014 2: S6_9652192 S3_13075253 S3_3767014 3: S6_9652192 S3_13075253 S3_3767014 4: S6_9652192 S3_13075253 S3_3767014 5: S6_9652192 S3_13075253 S3_3767014
FLW	5	C	D NE	NE, Isa, LB, Ag	2011 all, 2012 WS	Isa NE 2011DS, Ag 2011WS, NE Isa Ag LB 2012WS	2012 WS	GS + historical GWAS	D 44K_indica	0.143259	1: S8_527441 S12_14104904 S3_13075253 2: S8_527441 S12_14104904 S3_13075253 3: S8_527441 S12_14104904 S3_13075253 4: S8_527441 S12_14104904 S3_13075253 5: S8_527441 S12_14104904 S3_13075253
FLW	5	C	D NE	NE, Isa, LB, Ag	2011 all, 2012 WS	Isa NE 2011DS, Ag 2011WS, NE Isa Ag LB 2012WS	2012 WS	GS + historical GWAS	D 44K_TRJ	0.100612	1: S1_27559237 S4_6974032 S9_18690563 2: S1_27559237 S4_6974032 S9_18690563 3: S1_27559237 S4_6974032 S9_18690563 4: S1_27559237 S4_6974032 S9_18690563 5: S1_27559237 S4_6974032 S9_18690563
FLW	5	E	D NE	NE, Isa, LB, Ag	2011 WS, 2012 WS	Ag 2012WS, NE Isa Ag LB 2012WS	2012 WS	GS + de novo GWAS	A RYT 2012 DS	0.309	1: S3_1269941 S3_995095 S3_248339 2: S3_1269941 S3_964681 S3_234929 3: S3_1269941 S3_995095 S3_409846 4: S3_1269941 S3_995095 S3_1935861 5: S3_1269941 S3_565311 S3_484323	7.34496e-10
FLW	5	E	D NE	NE, Isa, LB, Ag	2011 WS, 2012 WS	Ag 2012WS, NE Isa Ag LB 2012WS	2012 WS	GS + de novo GWAS	A RYT 2012 WS	0.300649	1: S3_1269941 S3_608927 S3_248339 2: S3_1269941 S3_985094 S3_404126 3: S3_1269941 S3_984915 S3_473989 4: S3_1269941 S3_953308 S3_443301 5: S3_1269941 S3_608927 S3_404126	1.46329e-05
FLW	5	E	D NE	NE, Isa, LB, Ag	2011 WS, 2012 WS	Ag 2012WS, NE Isa Ag LB 2012WS	2012 WS	GS + de novo GWAS	B VP_data	0.233463	1: S3_732890 S3_1025736 S3_409846 2: S3_732890 S6_23990102 S3_345464 3: S3_1269941 S8_7761891 S3_886522 4: S2_17516068 S6_7134308 S3_732890 5: S3_732890 S3_1269941 S3_409846	0.00213001
FLW	5	E	D NE	NE, Isa, LB, Ag	2011 WS, 2012 WS	Ag 2012WS, NE Isa Ag LB 2012WS	2012 WS	RF	B	0.22328
FLW	5	E	D NE	NE, Isa, LB, Ag	2011 WS, 2012 WS	Ag 2012WS, NE Isa Ag LB 2012WS	2012 WS	rrBLUP	C	0.15452
FLW	5	E	D NE	NE, Isa, LB, Ag	2011 WS, 2012 WS	Ag 2012WS, NE Isa Ag LB 2012WS	2012 WS	GS + historical GWAS	C 44K_all	0.145286	1: S6_9652192 S3_13075253 S3_3767014 2: S6_9652192 S3_13075253 S3_3767014 3: S6_9652192 S3_13075253 S3_3767014 4: S6_9652192 S3_13075253 S3_3767014 5: S6_9652192 S3_13075253 S3_3767014
FLW	5	E	D NE	NE, Isa, LB, Ag	2011 WS, 2012 WS	Ag 2012WS, NE Isa Ag LB 2012WS	2012 WS	GS + historical GWAS	D 44K_indica	0.134438	1: S8_527441 S12_14104904 S3_13075253 2: S8_527441 S12_14104904 S3_13075253 3: S8_527441 S12_14104904 S3_13075253 4: S8_527441 S12_14104904 S3_13075253 5: S8_527441 S12_14104904 S3_13075253
FLW	5	E	D NE	NE, Isa, LB, Ag	2011 WS, 2012 WS	Ag 2012WS, NE Isa Ag LB 2012WS	2012 WS	GS + historical GWAS	D 44K_TRJ	0.118998	1: S1_27559237 S4_6974032 S9_18690563 2: S1_27559237 S4_6974032 S9_18690563 3: S1_27559237 S4_6974032 S9_18690563 4: S1_27559237 S4_6974032 S9_18690563 5: S1_27559237 S4_6974032 S9_18690563
FLW	5	G	D NE	NE, Isa, LB, Ag	2011-2012 all	Isa NE 2011DS, Ag 2011WS, Ag Isa LB NE 2012DS, NE Isa Ag LB 2012WS	2012 WS	GS + de novo GWAS	A RYT 2012 DS	0.318705	1: S3_1269941 S3_995095 S3_248339 2: S3_1269941 S3_964681 S3_234929 3: S3_1269941 S3_995095 S3_409846 4: S3_1269941 S3_995095 S3_1935861 5: S3_1269941 S3_565311 S3_484323	7.34496e-10
FLW	5	G	D NE	NE, Isa, LB, Ag	2011-2012 all	Isa NE 2011DS, Ag 2011WS, Ag Isa LB NE 2012DS, NE Isa Ag LB 2012WS	2012 WS	GS + de novo GWAS	A RYT 2012 WS	0.303977	1: S3_1269941 S3_608927 S3_248339 2: S3_1269941 S3_985094 S3_404126 3: S3_1269941 S3_984915 S3_473989 4: S3_1269941 S3_953308 S3_443301 5: S3_1269941 S3_608927 S3_404126	1.46329e-05
FLW	5	G	D NE	NE, Isa, LB, Ag	2011-2012 all	Isa NE 2011DS, Ag 2011WS, Ag Isa LB NE 2012DS, NE Isa Ag LB 2012WS	2012 WS	RF	B	0.26269
FLW	5	G	D NE	NE, Isa, LB, Ag	2011-2012 all	Isa NE 2011DS, Ag 2011WS, Ag Isa LB NE 2012DS, NE Isa Ag LB 2012WS	2012 WS	GS + de novo GWAS	B VP_data	0.229045	1: S3_732890 S3_1025736 S3_409846 2: S3_732890 S6_23990102 S3_345464 3: S3_1269941 S8_7761891 S3_886522 4: S2_17516068 S6_7134308 S3_732890 5: S3_732890 S3_1269941 S3_409846	0.00213001
FLW	5	G	D NE	NE, Isa, LB, Ag	2011-2012 all	Isa NE 2011DS, Ag 2011WS, Ag Isa LB NE 2012DS, NE Isa Ag LB 2012WS	2012 WS	rrBLUP	C	0.135477
FLW	5	G	D NE	NE, Isa, LB, Ag	2011-2012 all	Isa NE 2011DS, Ag 2011WS, Ag Isa LB NE 2012DS, NE Isa Ag LB 2012WS	2012 WS	GS + historical GWAS	C 44K_all	0.133426	1: S6_9652192 S3_13075253 S3_3767014 2: S6_9652192 S3_13075253 S3_3767014 3: S6_9652192 S3_13075253 S3_3767014 4: S6_9652192 S3_13075253 S3_3767014 5: S6_9652192 S3_13075253 S3_3767014
FLW	5	G	D NE	NE, Isa, LB, Ag	2011-2012 all	Isa NE 2011DS, Ag 2011WS, Ag Isa LB NE 2012DS, NE Isa Ag LB 2012WS	2012 WS	GS + historical GWAS	D 44K_TRJ	0.118653	1: S1_27559237 S4_6974032 S9_18690563 2: S1_27559237 S4_6974032 S9_18690563 3: S1_27559237 S4_6974032 S9_18690563 4: S1_27559237 S4_6974032 S9_18690563 5: S1_27559237 S4_6974032 S9_18690563
FLW	5	G	D NE	NE, Isa, LB, Ag	2011-2012 all	Isa NE 2011DS, Ag 2011WS, Ag Isa LB NE 2012DS, NE Isa Ag LB 2012WS	2012 WS	GS + historical GWAS	D 44K_indica	0.118423	1: S8_527441 S12_14104904 S3_13075253 2: S8_527441 S12_14104904 S3_13075253 3: S8_527441 S12_14104904 S3_13075253 4: S8_527441 S12_14104904 S3_13075253 5: S8_527441 S12_14104904 S3_13075253
FLW	6	B	D NE	VP site only	2011-2012 all, no 2012 DS Isa	NE 2011 DS, NE 2012 DS, NE 2012WS	2012 WS	GS + de novo GWAS	A RYT 2012 DS	0.314267	1: S3_1269941 S3_995095 S3_248339 2: S3_1269941 S3_964681 S3_234929 3: S3_1269941 S3_995095 S3_409846 4: S3_1269941 S3_995095 S3_1935861 5: S3_1269941 S3_565311 S3_484323	7.34496e-10
FLW	6	B	D NE	VP site only	2011-2012 all, no 2012 DS Isa	NE 2011 DS, NE 2012 DS, NE 2012WS	2012 WS	GS + de novo GWAS	A RYT 2012 WS	0.301438	1: S3_1269941 S3_608927 S3_248339 2: S3_1269941 S3_985094 S3_404126 3: S3_1269941 S3_984915 S3_473989 4: S3_1269941 S3_953308 S3_443301 5: S3_1269941 S3_608927 S3_404126	1.46329e-05
FLW	6	B	D NE	VP site only	2011-2012 all, no 2012 DS Isa	NE 2011 DS, NE 2012 DS, NE 2012WS	2012 WS	RF	B	0.266255
FLW	6	B	D NE	VP site only	2011-2012 all, no 2012 DS Isa	NE 2011 DS, NE 2012 DS, NE 2012WS	2012 WS	GS + de novo GWAS	B VP_data	0.232922	1: S3_732890 S3_1025736 S3_409846 2: S3_732890 S6_23990102 S3_345464 3: S3_1269941 S8_7761891 S3_886522 4: S2_17516068 S6_7134308 S3_732890 5: S3_732890 S3_1269941 S3_409846	0.00213001
FLW	6	B	D NE	VP site only	2011-2012 all, no 2012 DS Isa	NE 2011 DS, NE 2012 DS, NE 2012WS	2012 WS	GS + historical GWAS	D 44K_TRJ	0.09718	1: S1_27559237 S4_6974032 S9_18690563 2: S1_27559237 S4_6974032 S9_18690563 3: S1_27559237 S4_6974032 S9_18690563 4: S1_27559237 S4_6974032 S9_18690563 5: S1_27559237 S4_6974032 S9_18690563
FLW	6	B	D NE	VP site only	2011-2012 all, no 2012 DS Isa	NE 2011 DS, NE 2012 DS, NE 2012WS	2012 WS	rrBLUP	C	0.0935084
FLW	6	B	D NE	VP site only	2011-2012 all, no 2012 DS Isa	NE 2011 DS, NE 2012 DS, NE 2012WS	2012 WS	GS + historical GWAS	C 44K_all	0.0848609	1: S6_9652192 S3_13075253 S3_3767014 2: S6_9652192 S3_13075253 S3_3767014 3: S6_9652192 S3_13075253 S3_3767014 4: S6_9652192 S3_13075253 S3_3767014 5: S6_9652192 S3_13075253 S3_3767014
FLW	6	B	D NE	VP site only	2011-2012 all, no 2012 DS Isa	NE 2011 DS, NE 2012 DS, NE 2012WS	2012 WS	GS + historical GWAS	D 44K_indica	0.0681511	1: S8_527441 S12_14104904 S3_13075253 2: S8_527441 S12_14104904 S3_13075253 3: S8_527441 S12_14104904 S3_13075253 4: S8_527441 S12_14104904 S3_13075253 5: S8_527441 S12_14104904 S3_13075253
FLW	6	C	D NE	VP site only	2011 all, 2012 WS	NE 2011 DS, NE 2012WS	2012 WS	GS + de novo GWAS	A RYT 2012 WS	0.297995	1: S3_1269941 S3_608927 S3_248339 2: S3_1269941 S3_985094 S3_404126 3: S3_1269941 S3_984915 S3_473989 4: S3_1269941 S3_953308 S3_443301 5: S3_1269941 S3_608927 S3_404126	1.46329e-05
FLW	6	C	D NE	VP site only	2011 all, 2012 WS	NE 2011 DS, NE 2012WS	2012 WS	GS + de novo GWAS	A RYT 2012 DS	0.286617	1: S3_1269941 S3_995095 S3_248339 2: S3_1269941 S3_964681 S3_234929 3: S3_1269941 S3_995095 S3_409846 4: S3_1269941 S3_995095 S3_1935861 5: S3_1269941 S3_565311 S3_484323	7.34496e-10
FLW	6	C	D NE	VP site only	2011 all, 2012 WS	NE 2011 DS, NE 2012WS	2012 WS	GS + de novo GWAS	B VP_data	0.214249	1: S3_732890 S3_1025736 S3_409846 2: S3_732890 S6_23990102 S3_345464 3: S3_1269941 S8_7761891 S3_886522 4: S2_17516068 S6_7134308 S3_732890 5: S3_732890 S3_1269941 S3_409846	0.00213001
FLW	6	C	D NE	VP site only	2011 all, 2012 WS	NE 2011 DS, NE 2012WS	2012 WS	GS + historical GWAS	D 44K_TRJ	0.0701517	1: S1_27559237 S4_6974032 S9_18690563 2: S1_27559237 S4_6974032 S9_18690563 3: S1_27559237 S4_6974032 S9_18690563 4: S1_27559237 S4_6974032 S9_18690563 5: S1_27559237 S4_6974032 S9_18690563
FLW	6	C	D NE	VP site only	2011 all, 2012 WS	NE 2011 DS, NE 2012WS	2012 WS	GS + historical GWAS	C 44K_all	0.0668693	1: S6_9652192 S3_13075253 S3_3767014 2: S6_9652192 S3_13075253 S3_3767014 3: S6_9652192 S3_13075253 S3_3767014 4: S6_9652192 S3_13075253 S3_3767014 5: S6_9652192 S3_13075253 S3_3767014
FLW	6	C	D NE	VP site only	2011 all, 2012 WS	NE 2011 DS, NE 2012WS	2012 WS	rrBLUP	C	0.0560017
FLW	6	C	D NE	VP site only	2011 all, 2012 WS	NE 2011 DS, NE 2012WS	2012 WS	RF	B	0.041703
FLW	6	C	D NE	VP site only	2011 all, 2012 WS	NE 2011 DS, NE 2012WS	2012 WS	GS + historical GWAS	D 44K_indica	-0.0179346	1: S8_527441 S12_14104904 S3_13075253 2: S8_527441 S12_14104904 S3_13075253 3: S8_527441 S12_14104904 S3_13075253 4: S8_527441 S12_14104904 S3_13075253 5: S8_527441 S12_14104904 S3_13075253
FLW	6	E	D NE	VP site only	2011 WS, 2012 WS	NE 2012WS	2012 WS	GS + de novo GWAS	A RYT 2012 WS	0.297995	1: S3_1269941 S3_608927 S3_248339 2: S3_1269941 S3_985094 S3_404126 3: S3_1269941 S3_984915 S3_473989 4: S3_1269941 S3_953308 S3_443301 5: S3_1269941 S3_608927 S3_404126	1.46329e-05
FLW	6	E	D NE	VP site only	2011 WS, 2012 WS	NE 2012WS	2012 WS	GS + de novo GWAS	A RYT 2012 DS	0.286617	1: S3_1269941 S3_995095 S3_248339 2: S3_1269941 S3_964681 S3_234929 3: S3_1269941 S3_995095 S3_409846 4: S3_1269941 S3_995095 S3_1935861 5: S3_1269941 S3_565311 S3_484323	7.34496e-10
FLW	6	E	D NE	VP site only	2011 WS, 2012 WS	NE 2012WS	2012 WS	GS + de novo GWAS	B VP_data	0.214249	1: S3_732890 S3_1025736 S3_409846 2: S3_732890 S6_23990102 S3_345464 3: S3_1269941 S8_7761891 S3_886522 4: S2_17516068 S6_7134308 S3_732890 5: S3_732890 S3_1269941 S3_409846	0.00213001
FLW	6	E	D NE	VP site only	2011 WS, 2012 WS	NE 2012WS	2012 WS	GS + historical GWAS	D 44K_TRJ	0.0701517	1: S1_27559237 S4_6974032 S9_18690563 2: S1_27559237 S4_6974032 S9_18690563 3: S1_27559237 S4_6974032 S9_18690563 4: S1_27559237 S4_6974032 S9_18690563 5: S1_27559237 S4_6974032 S9_18690563
FLW	6	E	D NE	VP site only	2011 WS, 2012 WS	NE 2012WS	2012 WS	GS + historical GWAS	C 44K_all	0.0668693	1: S6_9652192 S3_13075253 S3_3767014 2: S6_9652192 S3_13075253 S3_3767014 3: S6_9652192 S3_13075253 S3_3767014 4: S6_9652192 S3_13075253 S3_3767014 5: S6_9652192 S3_13075253 S3_3767014
FLW	6	E	D NE	VP site only	2011 WS, 2012 WS	NE 2012WS	2012 WS	rrBLUP	C	0.0560017
FLW	6	E	D NE	VP site only	2011 WS, 2012 WS	NE 2012WS	2012 WS	RF	B	0.027286
FLW	6	E	D NE	VP site only	2011 WS, 2012 WS	NE 2012WS	2012 WS	GS + historical GWAS	D 44K_indica	-0.0179346	1: S8_527441 S12_14104904 S3_13075253 2: S8_527441 S12_14104904 S3_13075253 3: S8_527441 S12_14104904 S3_13075253 4: S8_527441 S12_14104904 S3_13075253 5: S8_527441 S12_14104904 S3_13075253
FLW	8	B	D NE	NE, Isa, Ag	2011-2012 all, no 2012 DS Isa	Isa NE 2011 DS, Ag 2011 WS, NE Ag 2012DS, Isa NE Ag 2012WS	2012 WS	GS + de novo GWAS	A RYT 2012 DS	0.327702	1: S3_1269941 S3_995095 S3_248339 2: S3_1269941 S3_964681 S3_234929 3: S3_1269941 S3_995095 S3_409846 4: S3_1269941 S3_995095 S3_1935861 5: S3_1269941 S3_565311 S3_484323	7.34496e-10
FLW	8	B	D NE	NE, Isa, Ag	2011-2012 all, no 2012 DS Isa	Isa NE 2011 DS, Ag 2011 WS, NE Ag 2012DS, Isa NE Ag 2012WS	2012 WS	GS + de novo GWAS	A RYT 2012 WS	0.313626	1: S3_1269941 S3_608927 S3_248339 2: S3_1269941 S3_985094 S3_404126 3: S3_1269941 S3_984915 S3_473989 4: S3_1269941 S3_953308 S3_443301 5: S3_1269941 S3_608927 S3_404126	1.46329e-05
FLW	8	B	D NE	NE, Isa, Ag	2011-2012 all, no 2012 DS Isa	Isa NE 2011 DS, Ag 2011 WS, NE Ag 2012DS, Isa NE Ag 2012WS	2012 WS	RF	B	0.278406
FLW	8	B	D NE	NE, Isa, Ag	2011-2012 all, no 2012 DS Isa	Isa NE 2011 DS, Ag 2011 WS, NE Ag 2012DS, Isa NE Ag 2012WS	2012 WS	GS + de novo GWAS	B VP_data	0.239665	1: S3_732890 S3_1025736 S3_409846 2: S3_732890 S6_23990102 S3_345464 3: S3_1269941 S8_7761891 S3_886522 4: S2_17516068 S6_7134308 S3_732890 5: S3_732890 S3_1269941 S3_409846	0.00213001
FLW	8	B	D NE	NE, Isa, Ag	2011-2012 all, no 2012 DS Isa	Isa NE 2011 DS, Ag 2011 WS, NE Ag 2012DS, Isa NE Ag 2012WS	2012 WS	GS + historical GWAS	C 44K_all	0.161474	1: S6_9652192 S3_13075253 S3_3767014 2: S6_9652192 S3_13075253 S3_3767014 3: S6_9652192 S3_13075253 S3_3767014 4: S6_9652192 S3_13075253 S3_3767014 5: S6_9652192 S3_13075253 S3_3767014
FLW	8	B	D NE	NE, Isa, Ag	2011-2012 all, no 2012 DS Isa	Isa NE 2011 DS, Ag 2011 WS, NE Ag 2012DS, Isa NE Ag 2012WS	2012 WS	rrBLUP	C	0.152719
FLW	8	B	D NE	NE, Isa, Ag	2011-2012 all, no 2012 DS Isa	Isa NE 2011 DS, Ag 2011 WS, NE Ag 2012DS, Isa NE Ag 2012WS	2012 WS	GS + historical GWAS	D 44K_indica	0.14096	1: S8_527441 S12_14104904 S3_13075253 2: S8_527441 S12_14104904 S3_13075253 3: S8_527441 S12_14104904 S3_13075253 4: S8_527441 S12_14104904 S3_13075253 5: S8_527441 S12_14104904 S3_13075253
FLW	8	B	D NE	NE, Isa, Ag	2011-2012 all, no 2012 DS Isa	Isa NE 2011 DS, Ag 2011 WS, NE Ag 2012DS, Isa NE Ag 2012WS	2012 WS	GS + historical GWAS	D 44K_TRJ	0.116549	1: S1_27559237 S4_6974032 S9_18690563 2: S1_27559237 S4_6974032 S9_18690563 3: S1_27559237 S4_6974032 S9_18690563 4: S1_27559237 S4_6974032 S9_18690563 5: S1_27559237 S4_6974032 S9_18690563
FLW	8	C	D NE	NE, Isa, Ag	2011 all, 2012 WS	Isa NE 2011 DS, Ag 2011 WS, Isa NE Ag 2012WS	2012 WS	GS + de novo GWAS	A RYT 2012 DS	0.33194	1: S3_1269941 S3_995095 S3_248339 2: S3_1269941 S3_964681 S3_234929 3: S3_1269941 S3_995095 S3_409846 4: S3_1269941 S3_995095 S3_1935861 5: S3_1269941 S3_565311 S3_484323	7.34496e-10
FLW	8	C	D NE	NE, Isa, Ag	2011 all, 2012 WS	Isa NE 2011 DS, Ag 2011 WS, Isa NE Ag 2012WS	2012 WS	GS + de novo GWAS	A RYT 2012 WS	0.31792	1: S3_1269941 S3_608927 S3_248339 2: S3_1269941 S3_985094 S3_404126 3: S3_1269941 S3_984915 S3_473989 4: S3_1269941 S3_953308 S3_443301 5: S3_1269941 S3_608927 S3_404126	1.46329e-05
FLW	8	C	D NE	NE, Isa, Ag	2011 all, 2012 WS	Isa NE 2011 DS, Ag 2011 WS, Isa NE Ag 2012WS	2012 WS	RF	B	0.267296
FLW	8	C	D NE	NE, Isa, Ag	2011 all, 2012 WS	Isa NE 2011 DS, Ag 2011 WS, Isa NE Ag 2012WS	2012 WS	GS + de novo GWAS	B VP_data	0.239361	1: S3_732890 S3_1025736 S3_409846 2: S3_732890 S6_23990102 S3_345464 3: S3_1269941 S8_7761891 S3_886522 4: S2_17516068 S6_7134308 S3_732890 5: S3_732890 S3_1269941 S3_409846	0.00213001
FLW	8	C	D NE	NE, Isa, Ag	2011 all, 2012 WS	Isa NE 2011 DS, Ag 2011 WS, Isa NE Ag 2012WS	2012 WS	GS + historical GWAS	C 44K_all	0.161151	1: S6_9652192 S3_13075253 S3_3767014 2: S6_9652192 S3_13075253 S3_3767014 3: S6_9652192 S3_13075253 S3_3767014 4: S6_9652192 S3_13075253 S3_3767014 5: S6_9652192 S3_13075253 S3_3767014
FLW	8	C	D NE	NE, Isa, Ag	2011 all, 2012 WS	Isa NE 2011 DS, Ag 2011 WS, Isa NE Ag 2012WS	2012 WS	rrBLUP	C	0.160194
FLW	8	C	D NE	NE, Isa, Ag	2011 all, 2012 WS	Isa NE 2011 DS, Ag 2011 WS, Isa NE Ag 2012WS	2012 WS	GS + historical GWAS	D 44K_indica	0.142476	1: S8_527441 S12_14104904 S3_13075253 2: S8_527441 S12_14104904 S3_13075253 3: S8_527441 S12_14104904 S3_13075253 4: S8_527441 S12_14104904 S3_13075253 5: S8_527441 S12_14104904 S3_13075253
FLW	8	C	D NE	NE, Isa, Ag	2011 all, 2012 WS	Isa NE 2011 DS, Ag 2011 WS, Isa NE Ag 2012WS	2012 WS	GS + historical GWAS	D 44K_TRJ	0.100777	1: S1_27559237 S4_6974032 S9_18690563 2: S1_27559237 S4_6974032 S9_18690563 3: S1_27559237 S4_6974032 S9_18690563 4: S1_27559237 S4_6974032 S9_18690563 5: S1_27559237 S4_6974032 S9_18690563
[truncated: 2,648 more rows]
