# Supplementary material for: Genome-wide prediction models that incorporate de novo GWAS are a powerful new tool for tropical rice improvement
Source: Heredity (Edinb). 2016 Feb 10;116(4):395–408. doi: 10.1038/hdy.2015.113 (PMC4806696; doi:10.1038/hdy.2015.113)
Supplement: Supplementary Information [file hdy2015113x9.txt]

#!/usr/local/bin/Rscript
#This script is for GS + historical GWAS
#run from the command line

library(rrBLUP)
cmdLineArgs = commandArgs(TRUE)

trait_markers <- cmdLineArgs[1] #list of markers to include as fixed effects, seperate markers with comma, no spaces!
phenoFile <- cmdLineArgs[2] #list of all validation phenotypes
genoFile <- cmdLineArgs[3] #genotype file as an R binary in rrBLUP format
trainingFilesDir <- cmdLineArgs[4] #directory containing training phenotypes for each fold
validationFilesDir <- cmdLineArgs[5] #directory containing validation phenotypes for each fold 

getdesignmat=function(geno, inds){
	genoTrunc=geno[,inds,drop=FALSE]
	inc=rep(1,dim(genoTrunc)[1])
	X= cbind(inc,genoTrunc)
	X= X[, !duplicated(t(X))]
	
	if (ncol(X) == 1){
		return(NULL)
	}
	else{
		return(X)
		}
}

getxpred=function(genofull,genopred,markers){
	inds=ConvertSNPnames(markers,genofull)
	genotrunc=genopred[,inds,drop=FALSE]
	inc=rep(1,dim(genotrunc)[1])
	X= cbind(inc, genotrunc)
	return(X)

}

ConvertSNPnames=function(snplist,geno){
	out=numeric()
	for (i in 1:length(snplist)){
		ind=which(colnames(geno)==snplist[i])
		out[i]=ind
	}
	return(out)
}

get_fixed_markers= function(INDs,geno,train_files_dir, foldfiles, FOLD){
	
	p=ncol(geno)
	set.seed(1235)
	out=numeric()
	
	#read in fold specific training data to find SNPs that have best fit
	phenoTrain= as.matrix(read.table(paste(train_files_dir,foldfiles[FOLD],sep="/"), header=TRUE, row.names=1, sep=","))
	phenoTrain=na.omit(phenoTrain)
	genoTrain= geno[row.names(phenoTrain),]
			
	topsnps=INDs
	sqCor= numeric()
	tempindices=list()
	N=length(topsnps)
		

	#test all combinations of topsnps
	itt=1
	for (s in 1:N){
			
		Combinations_Listing= combn(1:N,s,simplify=FALSE)
			
		for (j in 1:length(Combinations_Listing)){
			TEST_COMBINATION=unlist(Combinations_Listing[j])
				
			if (s==1) {
				tmpIndex= topsnps[j]
				}
			else {
				tmpIndex=numeric()
				for (k in 1:length(TEST_COMBINATION)){
					tmpIndex[k]= topsnps[k]
					}
				}
			
			
			tempindices[[length(tempindices)+1]]=list(tmpIndex)
			fm= lm(phenoTrain~genoTrain[,tmpIndex,drop=FALSE])
			bHat= coef(fm)[-1]
			bHat=ifelse(is.na(bHat),0,bHat)
			yHat=as.matrix(genoTrain[,tmpIndex,drop=FALSE])%*%bHat
			COR= cor(phenoTrain,yHat)^2
			sqCor[itt]=COR
			itt=itt+1
			}
	}
		
		
	Max=which.max(sqCor)
	fIndex=tempindices[[Max]]		
	return(fIndex)
}


runCrossValwfixed2=function(geno, Pheno, train_files_dir,foldfiles,vpfiles,val_files_dir,Markers){
	
	nfoldfiles= length(foldfiles)
	INDs=ConvertSNPnames(snplist=Markers,geno)
	
	for (i in 1:nfoldfiles){
		phenoTrain= as.matrix(read.table(paste(train_files_dir,foldfiles[i],sep="/"), header=TRUE, row.names=1, sep=","))
		phenoTrain=na.omit(phenoTrain)
		phenoVal= as.matrix(read.table(paste(val_files_dir,vpfiles[i],sep="/"), header=TRUE, row.names=1, sep="," ))
			
		genoTrain= geno[row.names(phenoTrain),]
		genoPred= geno[row.names(phenoVal),]
				
		final_INDs= get_fixed_markers(INDs,geno,train_files_dir, foldfiles, FOLD=i)
		
		X= getdesignmat(genoTrain,unlist(final_INDs))
		This_fold_fixed_markers=colnames(X)[2:length(colnames(X))]
		
		print(paste("fold",i))
		print(This_fold_fixed_markers)

		kinout= kinship.BLUP(phenoTrain, genoTrain, genoPred, X)
		gpred=as.matrix(kinout$g.pred)
		
		Xpred= getxpred(geno, genoPred, This_fold_fixed_markers)	
		pred= Xpred%*%kinout$beta + gpred
			
		if(i == 1){
			cvPred=pred
			}
		else{cvPred= rbind(cvPred,pred)
			}
		}			
	
	return(cvPred)	
}


runCrossValCorr=function(Out, Pheno){

	matched= Out[match(row.names(Pheno),row.names(Out)),]
	saveAcc= cor(matched,Pheno)
	print(saveAcc)
	return(saveAcc)
}

load(genoFile)
train_files_dir <- trainingFilesDir
val_files_dir <- validationFilesDir

foldfiles= list.files(train_files_dir)
vpfiles= list.files(val_files_dir)

Pheno= as.matrix(read.table(phenoFile,header=TRUE, row.names=1, sep=","))
Markers=lapply(strsplit(trait_markers,','),as.vector)[[1]]


wFixed=runCrossValwfixed2(geno=geno, Pheno=Pheno, train_files_dir= train_files_dir,foldfiles= foldfiles,vpfiles= vpfiles,val_files_dir= val_files_dir,Markers= Markers)
Cor= runCrossValCorr(wFixed,Pheno)
